# Supplementary material for: Shared genetic and neuroimmune architecture links type 1 diabetes with neurocognitive traits
Source: Nat Commun. 2026 Mar 13;17:4057. doi: 10.1038/s41467-026-70694-8 (PMC13139607; doi:10.1038/s41467-026-70694-8)
Supplement: Supplementary file 3 — Supplementary Data 1 [file 41467_2026_70694_MOESM3_ESM.xlsx]

## Sheet: cross-trait LDSC
Trait 1	Trait 2	rg	se	z	p	h2_obs	h2_obs_se	h2_int	h2_int_se	gcov_int	gcov_int_se	BH_FDR_q	Bonferroni_p_threshold	Bonferroni_sig
T1D	Alzheimer’s disease	0.0704	0.0463	1.5224	0.1279	0.0428	0.0064	1.0715	0.0283	0.0139	0.0059	0.21	0.00238095	FALSE
T1D	Multiple sclerosis	0.198	0.0963	2.057	0.0397	0.3286	0.0611	1.3723	0.297	0.032	0.0539	0.0926333	0.00238095	FALSE
T1D	Autism spectrum disorder	-0.1063	0.0481	-2.2094	0.0271	0.0438	0.007	1.0579	0.0244	0.01	0.0074	0.0813	0.00238095	FALSE
T1D	MDD	-0.0272	0.0382	-0.7107	0.4773	0.0426	0.0064	1.0728	0.0291	0.0048	0.0053	0.58555	0.00238095	FALSE
T1D	Intelligence	-0.0946	0.024	-3.9517	7.7597e-05	0.0428	0.0065	1.0712	0.0296	-0.0003	0.0062	0.000543179	0.00238095	TRUE
T1D	OCD	-0.1071	0.0586	-1.8273	0.0677	0.0423	0.007	1.073	0.0328	0.0093	0.005	0.129245	0.00238095	FALSE
T1D	PTSD	-0.0051	0.0701	-0.0721	0.9425	0.0424	0.0066	1.0746	0.0307	0.01	0.0057	0.9425	0.00238095	FALSE
T1D	Educational attainment	-0.0648	0.0279	-2.3265	0.02	0.0424	0.0064	1.0739	0.0294	-0.0184	0.0062	0.07	0.00238095	FALSE
T1D	Myasthenia gravis	0.3674	0.079	4.6478	3.3544e-06	0.0426	0.0065	1.0724	0.0297	0.0168	0.0068	7.04424e-05	0.00238095	TRUE
T1D	Parkinson’s disease	0.0152	0.0444	0.3421	0.7323	0.0428	0.0063	1.0704	0.0285	0.0039	0.0054	0.768915	0.00238095	FALSE
T1D	ADHD	-0.0152	0.0306	-0.4971	0.6191	0.0443	0.0064	1.0531	0.0199	0.0212	0.0072	0.684268	0.00238095	FALSE
T1D	Bipolar disorder	-0.1123	0.0281	-3.997	6.4163e-05	0.0424	0.0064	1.0747	0.0296	0.0542	0.0059	0.000543179	0.00238095	TRUE
T1D	Insomnia	0.0699	0.0331	2.1137	0.0345	0.0422	0.0067	1.0774	0.0316	0.0036	0.0061	0.0905625	0.00238095	FALSE
T1D	Ischemic Stroke	0.0857	0.0566	1.514	0.13	0.0425	0.0065	1.0741	0.0297	0.0471	0.0061	0.21	0.00238095	FALSE
T1D	Long sleep	0.0326	0.0485	0.6715	0.5019	0.0463	0.0077	1.0791	0.0364	0.0097	0.006	0.58555	0.00238095	FALSE
T1D	Migraine	0.0986	0.0389	2.5369	0.0112	0.0451	0.0063	1.0417	0.0168	0.022	0.0059	0.04704	0.00238095	FALSE
T1D	Neuroticism	0.0294	0.0247	1.1931	0.2328	0.0428	0.0065	1.0714	0.0297	0.0116	0.0062	0.32592	0.00238095	FALSE
T1D	ALS	0.0389	0.0565	0.689	0.4909	0.0429	0.0068	1.0694	0.0323	0.0072	0.006	0.58555	0.00238095	FALSE
T1D	Executive function	-0.0831	0.0259	-3.2055	0.0013	0.042	0.0068	1.0789	0.0328	0.0046	0.0065	0.006825	0.00238095	TRUE
T1D	Schizophrenia	-0.0303	0.0237	-1.2746	0.2025	0.0425	0.0064	1.0739	0.0295	0.09	0.0062	0.30375	0.00238095	FALSE
T1D	Short sleep	0.0532	0.0288	1.8444	0.0651	0.0456	0.0079	1.0801	0.037	0.0064	0.0062	0.129245	0.00238095	FALSE
