# Supplementary material for: Shared genetic and neuroimmune architecture links type 1 diabetes with neurocognitive traits
Source: Nat Commun. 2026 Mar 13;17:4057. doi: 10.1038/s41467-026-70694-8 (PMC13139607; doi:10.1038/s41467-026-70694-8)
Supplement: Supplementary file 5 — Supplementary Data 3 [file 41467_2026_70694_MOESM5_ESM.xlsx]

## Sheet: T1D_exp_Neuro_out
Exposure	No. SNPs	Outcome	MR Method	OR	95% CI	P value	Egger Intercept	P value.1	BH_FDR_q	Bonferroni_sig	Bonferroni_p_threshold
T1D	43	ADHD	IVW (mre)	1.01	1.00-1.02	0.186	-0.00229	0.402	0.371613	FALSE	0.00238095
	43		Weighted Median	1.01	0.99-1.04	0.351			0.513659	FALSE	0.00238095
	43		MR-Egger	1.02	0.99-1.05	0.192			0.371613	FALSE	0.00238095
T1D	54	ALS	IVW (mre)	0.98	0.96-1.00	0.0201	0.00707	0.0143	0.1206	FALSE	0.00238095
	54		Weighted Median	0.97	0.94-1.00	0.0451			0.165667	FALSE	0.00238095
	54		MR-Egger	0.95	0.93-0.98	0.000994			0.026	TRUE	0.00238095
T1D	51	AD	IVW (mre)	0.99	0.98-1.00	0.15	0.00309	0.136	0.321429	FALSE	0.00238095
	51		Weighted Median	0.98	0.96-1.00	0.0447			0.165667	FALSE	0.00238095
	51		MR-Egger	0.98	0.96-1.00	0.0497			0.165667	FALSE	0.00238095
T1D	55	ASD	IVW (mre)	0.99	0.98-1.01	0.464	0.000552	0.859	0.535385	FALSE	0.00238095
	55		Weighted Median	0.99	0.96-1.01	0.26			0.433333	FALSE	0.00238095
	55		MR-Egger	0.99	0.97-1.02	0.563			0.637358	FALSE	0.00238095
T1D	51	BPD	IVW (mre)	0.98	0.96-0.99	0.00888	0.000886	0.74	0.0885	FALSE	0.00238095
	51		Weighted Median	0.97	0.95-1.00	0.0288			0.144	FALSE	0.00238095
	51		MR-Egger	0.97	0.95-1.00	0.07			0.21	FALSE	0.00238095
T1D	59	MDD	IVW (mre)	0.98	0.97-1.00	0.0489	0.000553	0.865	0.165667	FALSE	0.00238095
	59		Weighted Median	1	0.97-1.03	0.854			0.868475	FALSE	0.00238095
	59		MR-Egger	0.98	0.95-1.01	0.248			0.425143	FALSE	0.00238095
T1D	51	Education	IVW (mre)	1	0.99-1.00	0.129	-0.00108	0.136	0.286667	FALSE	0.00238095
	51		Weighted Median	1	0.99-1.01	0.822			0.850345	FALSE	0.00238095
	51		MR-Egger	1	0.99-1.01	0.686			0.762222	FALSE	0.00238095
T1D	60	Insomnia	IVW (mre)	1	0.99-1.01	0.8	-0.00179	0.0992	0.842105	FALSE	0.00238095
	60		Weighted Median	1.01	1.00-1.02	0.126			0.286667	FALSE	0.00238095
	60		MR-Egger	1.01	1.00-1.02	0.176			0.364138	FALSE	0.00238095
T1D	47	Intelligence	IVW (mre)	1	0.99-1.00	0.127	-3.07e-05	0.966	0.286667	FALSE	0.00238095
	47		Weighted Median	1	0.99-1.00	0.214			0.389091	FALSE	0.00238095
	47		MR-Egger	1	0.99-1.00	0.369			0.516	FALSE	0.00238095
T1D	53	I. stroke	IVW (mre)	1.01	1.00-1.02	0.0288	0.00391	0.0483	0.144	FALSE	0.00238095
	53		Weighted Median	1.01	0.99-1.03	0.399			0.520435	FALSE	0.00238095
	53		MR-Egger	1	0.98-1.02	0.722			0.775714	FALSE	0.00238095
T1D	48	Long sleep	IVW (mre)	1.01	0.99-1.03	0.223	0.0028	0.368	0.393529	FALSE	0.00238095
	48		Weighted Median	1.01	0.98-1.03	0.724			0.775714	FALSE	0.00238095
	48		MR-Egger	1	0.97-1.03	0.95			0.95	FALSE	0.00238095
T1D	58	Migraine	IVW (mre)	1.02	1.01-1.03	0.00182	0.00246	0.16	0.0273	TRUE	0.00238095
	58		Weighted Median	1.01	0.99-1.03	0.27			0.437838	FALSE	0.00238095
	58		MR-Egger	1.01	0.99-1.03	0.449			0.535385	FALSE	0.00238095
T1D	8	MS	IVW (mre)	1.05	0.94-1.18	0.38	-0.0498	0.0418	0.516	FALSE	0.00238095
	8		Weighted Median	1.06	0.92-1.21	0.455			0.535385	FALSE	0.00238095
	8		MR-Egger	1.46	1.12-1.91	0.0312			0.144	FALSE	0.00238095
T1D	39	MG	IVW (mre)	1.2	1.12-1.28	7e-08	0.00481	0.673	4.2e-06	TRUE	0.00238095
	39		Weighted Median	1.19	1.07-1.32	0.0013			0.026	TRUE	0.00238095
	39		MR-Egger	1.18	1.05-1.33	0.0106			0.0885	FALSE	0.00238095
T1D	53	Neuroticism	IVW (mre)	1.01	1.00-1.02	0.0978	0.000364	0.846	0.255	FALSE	0.00238095
	53		Weighted Median	1.02	1.00-1.03	0.0895			0.255	FALSE	0.00238095
	53		MR-Egger	1.01	0.99-1.03	0.387			0.516	FALSE	0.00238095
T1D	48	OCD	IVW (mre)	0.98	0.93-1.03	0.345	0.00264	0.78	0.513659	FALSE	0.00238095
	48		Weighted Median	0.97	0.89-1.05	0.431			0.535385	FALSE	0.00238095
	48		MR-Egger	0.96	0.88-1.06	0.463			0.535385	FALSE	0.00238095
T1D	56	Parkinson’s	IVW (mre)	0.97	0.95-1.00	0.0479	0.00912	0.0656	0.165667	FALSE	0.00238095
	56		Weighted Median	0.95	0.91-0.99	0.0162			0.108	FALSE	0.00238095
	56		MR-Egger	0.94	0.90-0.99	0.0118			0.0885	FALSE	0.00238095
T1D	54	PTSD	IVW (mre)	1	0.99-1.00	0.0985	0.000124	0.826	0.255	FALSE	0.00238095
	54		Weighted Median	1	0.99-1.00	0.286			0.451579	FALSE	0.00238095
	54		MR-Egger	1	0.99-1.00	0.3			0.461538	FALSE	0.00238095
T1D	48	SCZ	IVW (mre)	0.98	0.96-0.99	0.00761	0.000698	0.814	0.0885	FALSE	0.00238095
	48		Weighted Median	0.97	0.95-1.00	0.0587			0.185368	FALSE	0.00238095
	48		MR-Egger	0.97	0.94-1.01	0.202			0.37875	FALSE	0.00238095
T1D	46	Short sleep	IVW (mre)	1	0.99-1.02	0.371	-0.00284	0.147	0.516	FALSE	0.00238095
	46		Weighted Median	1.01	0.99-1.02	0.429			0.535385	FALSE	0.00238095
	46		MR-Egger	1.01	1.00-1.03	0.102			0.255	FALSE	0.00238095

## Sheet: Neuro_exp_T1D_out
Exposure	No. SNPs	Outcome	MR Method	OR	95% CI	P value	Egger Intercept	P value.1	BH_FDR_q	Bonferroni_sig	Bonferroni_p_threshold
ADHD	20	T1D	IVW (mre)	0.9	0.83-0.98	0.0159	0.000822	0.968	0.0795	FALSE	0.00238095
	20		Weighted Median	0.89	0.77-1.03	0.131			0.341739	FALSE	0.00238095
	20		MR-Egger	0.89	0.48-1.66	0.723			0.943043	FALSE	0.00238095
AD	20	T1D	IVW (mre)	0.8	0.73-0.88	4.17e-06	-0.00362	0.824	0.0001251	TRUE	0.00238095
	20		Weighted Median	0.83	0.72-0.97	0.0202			0.0808	FALSE	0.00238095
	20		MR-Egger	0.85	0.52-1.37	0.506			0.9	FALSE	0.00238095
ALS	10	T1D	IVW (mre)	0.98	0.88-1.10	0.791056	-0.0207048	0.946533	0.96864	FALSE	0.00238095
	10		Weighted Median	0.96	0.83-1.10	0.5773			0.9	FALSE	0.00238095
	10		MR-Egger	1.09	0.83-1.40	0.5669			0.9	FALSE	0.00238095
ASD	1	T1D	Wald Ratio	0.69	0.48-1.00	0.0513			0.171	FALSE	0.00238095
			Weighted Median			1			1	FALSE	0.00238095
			MR-Egger			1			1	FALSE	0.00238095
BPD	36	T1D	IVW (mre)	0.82	0.76-0.89	1.2e-06	0.023	0.222	7.2e-05	TRUE	0.00238095
	36		Weighted Median	0.83	0.74-0.94	0.00222			0.0190286	TRUE	0.00238095
	36		MR-Egger	0.57	0.32-1.02	0.0673			0.212526	FALSE	0.00238095
Depression	1	T1D	Wald Ratio	0.82	0.53-1.27	0.38			0.844444	FALSE	0.00238095
			Weighted Median			1			1	FALSE	0.00238095
			MR-Egger			1			1	FALSE	0.00238095
Education	52	T1D	IVW (mre)	0.67	0.53-0.85	0.000822	-0.0149	0.21	0.009864	TRUE	0.00238095
	52		Weighted Median	0.57	0.39-0.83	0.00324			0.0243	FALSE	0.00238095
	52		MR-Egger	1.55	0.41-5.78	0.52			0.9	FALSE	0.00238095
Insomnia	9	T1D	IVW (mre)	1.05	0.79-1.39	0.743	0.0354	0.555	0.948511	FALSE	0.00238095
	9		Weighted Median	0.91	0.61-1.37	0.651			0.9	FALSE	0.00238095
	9		MR-Egger	0.37	0.01-10.28	0.574			0.9	FALSE	0.00238095
Intelligence	128	T1D	IVW (mre)	0.81	0.71-0.93	0.002	0.00816	0.286	0.0190286	TRUE	0.00238095
	128		Weighted Median	0.78	0.64-0.96	0.0194			0.0808	FALSE	0.00238095
	128		MR-Egger	0.53	0.24-1.16	0.116			0.316364	FALSE	0.00238095
I. stroke	14	T1D	IVW (mre)	0.99	0.86-1.14	0.904	0.0331	0.408	1	FALSE	0.00238095
	14		Weighted Median	0.94	0.74-1.19	0.599			0.9	FALSE	0.00238095
	14		MR-Egger	0.51	0.11-2.37	0.405			0.867857	FALSE	0.00238095
Long sleep	1	T1D	Wald Ratio	1.16	0.73-1.84	0.534			0.9	FALSE	0.00238095
			Weighted Median			1			1	FALSE	0.00238095
			MR-Egger			1			1	FALSE	0.00238095
Migraine	31	T1D	IVW (mre)	0.98	0.90-1.07	0.668	0.0084	0.31	0.9	FALSE	0.00238095
	31		Weighted Median	0.96	0.84-1.11	0.619			0.9	FALSE	0.00238095
	31		MR-Egger	0.86	0.66-1.13	0.285			0.684	FALSE	0.00238095
MS	13	T1D	IVW (mre)	1.18	1.09-1.27	2.28e-05	-0.0146	0.679	0.000456	TRUE	0.00238095
	13		Weighted Median	1.18	1.08-1.29	0.00033			0.00495	TRUE	0.00238095
	13		MR-Egger	1.31	0.81-2.12	0.302			0.696923	FALSE	0.00238095
MG	1	T1D	Wald Ratio	1.54	1.36-1.74	1.41679e-11			1	TRUE	0.00238095
			Weighted Median	Weighted Median							0.00238095
			MR-Egger	MR-Egger							0.00238095
Neuroticism	97	T1D	IVW (mre)	0.98	0.92-1.05	0.587	0.00421	0.724	0.9	FALSE	0.00238095
	97		Weighted Median	0.98	0.89-1.07	0.609			0.9	FALSE	0.00238095
	97		MR-Egger	0.9	0.56-1.45	0.675			0.9	FALSE	0.00238095
OCD	11	T1D	IVW (mre)	1.07	1.02-1.12	0.00365	-0.0224	0.267	0.0243333	FALSE	0.00238095
	11		Weighted Median	1.05	0.97-1.13	0.21			0.525	FALSE	0.00238095
	11		MR-Egger	1.16	1.00-1.35	0.0819			0.235429	FALSE	0.00238095
Parkinson’s	10	T1D	IVW (mre)	1.07	1.01-1.14	0.0194	-0.0311	0.0891	0.0808	FALSE	0.00238095
	10		Weighted Median	1.13	1.04-1.23	0.00598			0.03588	FALSE	0.00238095
	10		MR-Egger	1.3	1.06-1.61	0.0362			0.13575	FALSE	0.00238095
PTSD	49	T1D	IVW (mre)	1.12	0.80-1.58	0.509	-0.00694	0.696	0.9	FALSE	0.00238095
	49		Weighted Median	1.22	0.71-2.07	0.472			0.9	FALSE	0.00238095
	49		MR-Egger	1.98	0.11-34.56	0.641			0.9	FALSE	0.00238095
SCZ	120	T1D	IVW (mre)	1.01	0.96-1.05	0.765	-0.00247	0.693	0.95625	FALSE	0.00238095
	120		Weighted Median	1	0.94-1.07	0.896			1	FALSE	0.00238095
	120		MR-Egger	1.05	0.86-1.27	0.653			0.9	FALSE	0.00238095
Short sleep	15	T1D	IVW (mre)	1.26	1.05-1.50	0.011	-0.0413	0.157	0.06	FALSE	0.00238095
	15		Weighted Median	1.29	1.01-1.64	0.0444			0.156706	FALSE	0.00238095
	15		MR-Egger	2.97	0.96-9.24	0.0824			0.235429	FALSE	0.00238095
