# Supplementary material for: Shared genetic and neuroimmune architecture links type 1 diabetes with neurocognitive traits
Source: Nat Commun. 2026 Mar 13;17:4057. doi: 10.1038/s41467-026-70694-8 (PMC13139607; doi:10.1038/s41467-026-70694-8)
Supplement: Supplementary file 6 — Supplementary Data 4 [file 41467_2026_70694_MOESM6_ESM.xlsx]

## Sheet: shared T1D-Neuro eQTL
eQTL	Chr	Gene	Tissue/Cell	β_eQTL	P_eQTL	β_T1D	P_T1D	Neuro trait	β_Neuro	P_Neuro
rs62061822	17	CRHR1-IT1	Substantia nigra	1.0734	8.69e-27	-0.086621	1.63e-06	ASD	0.0717345	3.62e-05
rs58879558	17	LRRC37A4P	Substantia nigra	-1.331	4.4e-29	0.0701564	1.62e-06	ASD	-0.0581891	2.42e-05
rs2838	17	CRHR1-IT1	Spinal cord cervical C1	1.27962	1.82e-35	-0.07385	9.97e-07	ASD	0.0597858	2.82e-05
rs62054822	17	LRRC37A4P	Spinal cord cervical C1	-1.2359	9.82e-33	0.0744344	1.16e-06	ASD	-0.0625464	2.37e-05
rs8073146	17	LRRC37A2	Hypothalamus	1.30903	1.56e-43	-0.070381	6.77e-06	ASD	0.0601185	1.4e-05
rs62057151	17	LRRC37A4P	Frontal cortex BA9	-1.194	1.55e-47	0.0741837	1.13e-06	ASD	-0.065157	1.42e-05
rs2532343	17	RP11-259G18.1	Cerebellum	1.23481	8.89e-51	-0.075679	4.51e-07	ASD	0.0647073	9.11e-06
rs1131017	12	RPS26	Substantia nigra	-1.0664	8.19e-36	0.214647	5.1e-23	EDU	0.013128	1.23e-05
rs111511018	17	RP11-259G18.3	Putamen basal ganglia	1.25967	5.53e-38	-0.075028	8.66e-07	EUD	-0.0119079	3.14e-06
rs10876864	12	SUOX	Nuc accum basal ganglia	0.377372	2.47e-11	-0.601126	7.07e-10	EDU	-0.0397486	6.12e-07
rs240704	16	NPIPB7	Nuc accum basal ganglia	-0.54205	1.88e-12	0.205599	1.79e-07	EDU	0.0239828	1.78e-06
rs1131017	12	RPS26	hypothalamus	-0.99493	4.36e-54	0.23007	5.25e-29	EDU	0.0140713	7.89e-06
rs8073146	17	LRRC37A2	hypothalamus	1.30903	1.56e-43	-0.070381	6.77e-07	EDU	-0.0129867	1.57e-07
rs112560196	17	CRHR1-IT1	Anterior cingulate cortex	0.768988	7.69e-30	-0.076677	3.55e-06	EDU	-0.020806	1.39e-06
rs8073146	17	LRRC37A2	Caudate Basal ganglia	1.22712	4.29e-42	-0.075079	7.18e-07	EDU	-0.0138536	1.69e-07
rs2942166	17	LRRC37A2	Amygdala	1.09695	2.66e-28	-0.086798	9.59e-07	EXF	-0.0071561	2.64e-07
rs55974014	17	DND1P1	Amygdala	1.04281	1.35e-19	-0.086937	7.94e-06	EXF	-0.007885	5.42e-07
rs55974014	17	RP11-259G18.3	Amygdala	1.18792	4.05e-27	-0.076317	3.55e-06	EXF	-0.0069221	1.49e-07
rs79172804	17	PLEKHM1	Caudate Basal ganglia	0.399783	2.31e-11	-0.268566	1.36e-05	EXF	-0.0231669	4.02e-06
rs62056905	17	CRHR1-IT1	Caudate Basal ganglia	0.886044	1.06e-38	-0.104362	7.81e-07	EXF	-0.008799	1.32e-07
rs56340658	17	PLEKHM1	Cerebellar hemisphere	-0.84891	1.18e-29	0.116634	3.55e-07	EXF	0.00917653	2.75e-07
rs55974014	17	KANSL1-AS1	Cerebellar hemisphere	1.17298	8.29e-37	-0.077289	1.94e-06	EXF	-0.0070103	5.5e-08
rs56046792	17	ARL17A	Cerebellar hemisphere	1.1204	6.49e-34	-0.083534	7.98e-07	EXF	-0.0069673	1.77e-07
rs55974014	17	FAM215B	Cerebellum	0.873863	6.29e-24	-0.103745	4.73e-06	EXF	-0.0094098	2.38e-07
rs55974014	17	ARL17A	Cerebellum	1.13378	4.39e-38	-0.079961	1.83e-06	EXF	-0.0072527	4.98e-08
rs55974014	17	KANSL1-AS1	Cerebellum	1.1736	2.14e-44	-0.077248	1.44e-06	EXF	-0.0070066	3.29e-08
rs17573607	17	SPPL2C	Cerebellum	0.758482	6.65e-25	-0.124658	1.45e-06	EXF	-0.010388	3.78e-07
rs62055937	17	MAPT-AS1	Nuc accum basal ganglia	-0.72614	1.07e-21	0.127806	3.32e-06	EXF	0.0106645	9.03e-07
rs2942166	17	LRRC37A2	Amygdala	1.18792	4.05e-27	-0.086798	9.59e-07	INT	-0.0151999	7.01e-06
rs55974014	17	DND1P1	Amygdala	1.04281	1.35e-19	-0.086937	7.94e-06	INT	-0.0159296	2.55e-05
rs62034350	16	SULT1A1	Caudate basal ganglia	-0.52776	2.68e-09	0.186782	8.1e-06	INT	0.0485439	7.24e-07
rs56046792	17	ARL17A	Cerebellar hemisphere	1.1204	6.49e-34	-0.083534	7.98e-07	INT	-0.0150707	4.57e-06
rs62055937	17	MAPT-AS1	Nuc accum basal ganglia	-0.72614	1.07e-21	0.127806	3.32e-06	INT	0.0231597	1.21e-05
rs58879558	17	LRRC37A4P	Substantia nigra	-1.33181	4.4e-29	0.0701564	1.62e-06	INT	0.0111979	3.92e-05
rs2942166	17	LRRC37A2	Amygdala	1.09695	2.66e-28	-0.086798	9.59e-07	PD	-0.198004	1.27e-08
rs55974014	17	DND1P1	Amygdala	1.04281	1.35e-19	-0.086937	7.94e-06	PD	-0.206653	8.29e-08
rs393152	17	ARL17A	Anterior cingulate cortex	0.88759	1.91e-14	-0.104202	1.2e-05	PD	-0.23085	8.22e-07
rs62056905	17	CRHR1-IT1	Caudate basal ganglia	0.886044	1.06e-38	-0.104362	7.81e-07	PD	-0.236783	4.37e-09
rs55974014	17	KANSL1-AS1	Cerebellar hemisphere	1.17298	8.29e-37	-0.077289	1.94e-06	PD	-0.18372	3.88e-09
rs10445367	17	PLEKHM1	Cortex	0.491111	2.89e-16	-0.213929	5.24e-06	PD	-0.424344	1.94e-06
rs373695612	17	KANSL1-AS1	Naïve B cells	1.03814	1.47e-14	-0.086841	3.27e-05	EXF	-0.0077236	4e-06
rs62062288	17	LRRC37A2	Naïve B cells	1.09489	1.17e-12	-0.084248	2.63e-05	EXF	-0.0073083	6.66e-06
rs56040418	17	LRRC37A2	Naïve CD4+ T cells	1.03094	4.71e-11	-0.090461	3.03e-05	EXF	-0.0077397	1.08e-05
rs1560312	17	CRHR1-IT1	Naïve CD4+ T cells	1.05263	3.95e-12	0.0179344	2.52e-05	EXF	0.0014544	1.33e-05
rs373695612	17	KANSL1-AS1	Naïve CD4+ T cells	1.17554	2.44e-15	-0.07669	2.81e-05	EXF	-0.0068209	3.18e-06
rs2732712	17	LRRC37A4P	Naïve CD4+ T cells	-1.23278	2e-18	0.074226	7.31e-06	EXF	0.00665551	7.98e-07
rs2532387	17	DND1P1	Stimulated CD4+ T	1.19687	7.94e-15	-0.0784	9.57e-06	EXF	-0.0066045	3.73e-06
rs8076131	17	GSDMB	Stimulated CD4+ T	0.967513	4.46e-11	-0.077761	3.98e-05	MG	-0.12	2.41e-05
rs2532387	17	KANSL1-AS1	Naïve CD8+ T cells	1.15471	1.74e-15	-0.081262	8.15e-06	EXF	-0.0068456	3.09e-06
rs56040418	17	LRRC37A2	Naïve CD8+ T cells	1.12002	7.87e-14	-0.083267	1.22e-05	EXF	-0.0071241	3.49e-06
rs9388490	6	CENPW	Stimulated CD8+ T	-0.86736	2.6e-10	-0.120165	1.5e-06	EDU	-0.0126821	3.34e-05
rs9388490	6	CENPW	Stimulated CD8+ T	-0.86736	2.6e-10	-0.120165	1.5e-06	INT	-0.0166224	5.26e-05
rs753235	17	CRHR1-IT1	Monocytes	1.22447	2.15e-19	-0.075802	3.92e-06	EXF	-0.00655	6.9e-07
rs373695612	17	KANSL1-AS1	Monocytes	1.22085	2.07e-16	-0.073844	2.32e-05	EXF	-0.0065677	2.38e-06
rs11102702	1	AP4B1	QT monocytes	-0.71549	5.53e-11	-0.494407	4.63e-10	MG	-0.275191	1.09e-06
rs112010353	17	KANSL1-AS1	QT Neutrophils	1.29705	1.31e-50	-0.074398	2.54e-07	EXF	-0.0059313	1.08e-07
rs113208333	16	SULT1A1	QT CD4+ T cells	-0.59297	3.28e-11	0.178308	2.02e-06	INT	0.0423928	1.13e-07
rs71624119	5	ANKRD55	QT CD4+ T cells	-1.06081	3.27e-22	0.0601332	1.1e-05	MS	0.110171	3.98e-07
rs11171739	12	ERBB3	TH1 cells	0.983791	2.11e-10	-0.225021	3.86e-09	INT	-0.014699	5.27e-05
rs705705	12	SUOX	Memory Treg	-1.23473	8.76e-15	-0.174038	7.69e-06	EDU	-0.0145781	2.08e-06
rs705705	12	SUOX	Memory Treg	-1.23473	8.76e-15	-0.174038	7.69e-06	INT	-0.0121049	2.06e-05
rs2640564	12	SUOX	Naïve Treg	-1.21829	8.34e-14	-0.19956	9.83e-12	EDU	-0.0147749	2.92e-06
rs2640564	12	SUOX	Naïve Treg	-1.21829	8.34e-14	-0.19956	9.83e-12	INT
rs62062288	17	RP11-156P1.2	Astrocytes	0.855133	1.79e-20	-0.10787	5.54e-06	ASD	0.09402	4.17e-05
rs70602	17	KANSL1	Endothelial cells	0.948218	1.13e-15	-0.078786	0.000245	ASD	0.0786709	0.000168
rs70602	17	KANSL1	Endothelial cells	0.948218	1.13e-15	-0.078786	0.000245	EXF	-0.0078464	6.93e-06
rs70602	17	KANSL1	Endothelial cells	0.948218	1.13e-15	-0.078786	0.000245	INT	-0.0159903	0.000117
rs2668622	17	KANSL1	Excitatory neurons	1.17235	1.12e-24	-0.07819	4.9e-06	ASD	0.0660179	4.12e-05
rs2668622	17	KANSL1	Excitatory neurons	1.17235	1.12e-24	-0.07819	4.9e-06	EXF	-0.0068699	3.83e-07
rs2668622	17	KANSL1	Excitatory neurons	1.17235	1.12e-24	-0.07819	4.9e-06	PD	-0.180748	4.02e-08
rs7210219	17	RP11-105N13.4	Excitatory neurons	0.572624	5.25e-22	-0.166841	2.12e-06	EXF	-0.0162445	8.86e-06
rs2668622	17	ARL17B	Inhibitory neurons	1.3714	5.63e-28	-0.066841	3.71e-06	ASD	0.0564359	3.44e-05
rs1991556	17	LRRC37A2	Inhibitory neurons	1.00987	3.72e-19	-0.089155	7.37e-06	ASD	0.0739691	9.35e-05
rs2668622	17	ARL17B	Inhibitory neurons	1.3714	5.63e-28	-0.066841	3.71e-06	EXF	-0.0058728	2.51e-07
rs1991556	17	LRRC37A2	Inhibitory neurons	1.00987	3.72e-19	-0.089155	7.37e-06	INT	-0.0157692	4.33e-05
rs2668622	17	ARL17B	Inhibitory neurons	1.3714	5.63e-28	-0.066841	3.71e-06	INT	-0.0121555	1.14e-05
rs1991556	17	LRRC37A2	Inhibitory neurons	1.00987	3.72e-19	-0.089155	7.37e-06	PD	-0.190916	9.51e-08
rs2668622	17	ARL17B	Inhibitory neurons	1.3714	5.63e-28	-0.066841	3.71e-06	PD	-0.154514	2.25e-08
rs2668622	17	ARL17B	Microglia	1.35237	3.7e-30	-0.067782	3.18e-06	ASD	0.05723	3.11e-05
rs2668622	17	ARL17B	Microglia	1.35237	3.7e-30	-0.067782	3.18e-06	EXF	-0.0059554	1.98e-07
rs2668622	17	ARL17B	Microglia	1.35237	3.7e-30	-0.067782	3.18e-06	INT	-0.0123265	1.01e-05
rs2668622	17	ARL17B	Microglia	1.35237	3.7e-30	-0.067782	3.18e-06	PD	-0.156688	1.62e-08
rs55915917	17	ARL17B	Perivascular vessel	1.47437	4.23e-30	-0.063171	1.85e-06	ASD	0.0556847	1.74e-05
rs55915917	17	ARL17B	Perivascular vessel	1.47437	4.23e-30	-0.063171	1.85e-06	EDU	-0.0115303	3.89e-07
rs62062288	17	KANSL1	Pericytes	1.16619	9.33e-17	-0.079097	1.01e-05	ASD	0.0689421	6.24e-05
rs62062288	17	KANSL1	Pericytes	1.16619	9.33e-17	-0.079097	1.01e-05	Migraine	0.027093	0.000618
rs2532233	17	KANSL1-AS1	CD4 T cells	0.7478	2.65e-22	-0.125015	2.58e-06	ASD	0.106046	3.11e-05
rs2532233	17	KANSL1-AS1	CD4 T cells	0.7478	2.65e-22	-0.125015	2.58e-06	EDU	-0.0187216	2.6e-05
rs72793812	16	TFUM	CD4 T cells	0.6072	5.72e-13	-0.128496	1.61e-05	EDU	-0.0230567	8.96e-05
rs62037364	16	TFUM	CD8 T cells	0.4613	7e-10	-0.162359	7.43e-05	EDU	-0.030349	0.000198
rs7297175	12	RPS26	DCs	-0.9141	2.77e-39	0.243222	7.78e-24	EDU	0.0153156	1.1e-05
rs7297175	12	RPS26	DCs	-0.9141	2.77e-39	0.243222	7.78e-24	EXF	0.00474771	0.000475
rs7297175	12	RPS26	DCs	-0.9141	2.77e-39	0.243222	7.78e-24	INT	0.0157311	1.58e-06
rs62037364	16	TFUM	DCs	0.3889	2.66e-08	-0.192584	0.000152	INT	-0.0705806	1.4e-06
rs7297175	12	RPS26	DCs	-0.9141	2.77e-39	0.243222	7.78e-24	MS	-0.0574962	0.00222
