# Supplementary material for: Shared genetic and neuroimmune architecture links type 1 diabetes with neurocognitive traits
Source: Nat Commun. 2026 Mar 13;17:4057. doi: 10.1038/s41467-026-70694-8 (PMC13139607; doi:10.1038/s41467-026-70694-8)
Supplement: Supplementary file 7 — Supplementary Data 5 [file 41467_2026_70694_MOESM7_ESM.xlsx]

## Sheet: t1d_Amygdala_sig
probeID	ProbeChr	Gene	Probe_bp	topSNP	topSNP_chr	topSNP_bp	A1	A2	Freq	b_GWAS	se_GWAS	p_GWAS	b_eQTL	se_eQTL	p_eQTL	b_SMR	se_SMR	p_SMR	p_HEIDI	nsnp_HEIDI
ENSG00000204531	6	POU5F1	31132119	rs1264354	6	30784339	C	G	0.308151	-0.1708	0.01636	1.62177e-25	-0.668947	0.116335	8.91556e-09	0.255327	0.0506929	4.73543e-07	0.102821	6
ENSG00000197165	16	SULT1A2	28603264	rs4787458	16	28531287	G	A	0.323062	-0.107014	0.014512	1.65368e-13	0.889826	0.120743	1.71165e-13	-0.120264	0.0230713	1.86108e-07	0.260803	20
ENSG00000196502	16	SULT1A1	28616903	rs4787458	16	28531287	G	A	0.323062	-0.107014	0.014512	1.65368e-13	-0.561019	0.0943025	2.69553e-09	0.190749	0.0411967	3.65303e-06	0.151865	20
ENSG00000251417	16	RP11-1348G14.4	28814097	rs865719	16	28379443	G	A	0.340954	-0.114095	0.014749	1.02792e-14	-0.811328	0.115548	2.19399e-12	0.140627	0.0270479	2.00146e-07	0.293064	20
ENSG00000214425	17	LRRC37A4P	43578685	rs112411928	17	44139762	G	C	0.240557	-0.094424	0.017784	1.09931e-07	-1.14565	0.0996709	1.40872e-30	0.0824196	0.0170992	1.43488e-06	0.94292	4
ENSG00000264070	17	DND1P1	43663237	rs55974014	17	43757450	A	C	0.23161	-0.090659	0.017655	2.82171e-07	1.04281	0.115152	1.35391e-19	-0.0869372	0.0194626	7.93659e-06	0.177606	9
ENSG00000263503	17	RP11-707O23.5	43678235	rs56100013	17	43768467	T	C	0.239563	-0.093806	0.017359	6.52575e-08	1.19401	0.114436	1.73677e-25	-0.0785638	0.0163726	1.59859e-06	0.569415	5
ENSG00000204650	17	CRHR1-IT1	43697694	rs17650860	17	44039008	A	G	0.240557	-0.094233	0.017379	5.88672e-08	0.909116	0.0805505	1.5337e-29	-0.103653	0.0212081	1.02148e-06	0.982264	4
ENSG00000262539	17	RP11-259G18.3	44336917	rs55974014	17	43757450	A	C	0.23161	-0.090659	0.017655	2.82171e-07	1.18792	0.110145	4.05198e-27	-0.0763174	0.0164607	3.54645e-06	0.240619	10
ENSG00000261575	17	RP11-259G18.1	44344403	rs112411928	17	44139762	G	C	0.240557	-0.094424	0.017784	1.09931e-07	0.83969	0.116936	6.9318e-13	-0.112451	0.02634	1.96168e-05	0.831939	4
ENSG00000238083	17	LRRC37A2	44588877	rs2942166	17	43715427	C	T	0.240557	-0.095214	0.01741	4.52574e-08	1.09695	0.0994286	2.66249e-28	-0.0867988	0.0177143	9.58671e-07	0.895086	7
ENSG00000185829	17	ARL17A	44594068	rs8073146	17	43893751	G	A	0.239563	-0.092132	0.017309	1.02197e-07	0.844403	0.128701	5.34599e-11	-0.109109	0.026396	3.572e-05	0.757585	4

## Sheet: t1d_Ante_cingulate_cortex_sig
probeID	ProbeChr	Gene	Probe_bp	topSNP	topSNP_chr	topSNP_bp	A1	A2	Freq	b_GWAS	se_GWAS	p_GWAS	b_eQTL	se_eQTL	p_eQTL	b_SMR	se_SMR	p_SMR	p_HEIDI	nsnp_HEIDI
ENSG00000124508	6	BTN2A2	26383324	rs9467740	6	26383250	T	A	0.183897	0.114649	0.019235	2.51328e-09	0.542094	0.0886606	9.70048e-10	0.211493	0.049553	1.97223e-05	0.0799301	5
ENSG00000231500	6	RPS18	33239787	rs17215231	6	33239869	T	C	0.0745527	-0.192336	0.029312	5.31813e-11	-0.578616	0.0706284	2.56072e-16	0.332407	0.0649049	3.03204e-07	0.0795483	3
ENSG00000204188	6	GGNBP1	33551515	rs563751	6	33552769	G	A	0.23161	0.168266	0.016898	2.32998e-23	-0.602836	0.105576	1.13003e-08	-0.279124	0.0563502	7.2935e-07	0.374986	6
ENSG00000197165	16	SULT1A2	28603264	rs743590	16	28608230	A	G	0.326044	-0.103797	0.014547	9.65815e-13	0.964708	0.103491	1.14495e-20	-0.107594	0.0189897	1.46223e-08	0.0783108	20
ENSG00000196502	16	SULT1A1	28616903	rs4787458	16	28531287	G	A	0.323062	-0.107014	0.014512	1.65368e-13	-0.660919	0.0957687	5.1564e-12	0.161917	0.032134	4.68454e-07	0.142649	20
ENSG00000214425	17	LRRC37A4P	43578685	rs62060768	17	44134984	A	G	0.240557	-0.093361	0.017333	7.19185e-08	-1.18946	0.0897053	3.96778e-40	0.0784902	0.0157286	6.0287e-07	0.901647	4
ENSG00000264070	17	DND1P1	43663237	rs55974014	17	43757450	A	C	0.23161	-0.090659	0.017655	2.82171e-07	1.1631	0.115664	8.65827e-24	-0.077946	0.0170439	4.8019e-06	0.115681	10
ENSG00000263503	17	RP11-707O23.5	43678235	rs55974014	17	43757450	A	C	0.23161	-0.090659	0.017655	2.82171e-07	1.18234	0.109643	4.11599e-27	-0.0766776	0.0165388	3.54841e-06	0.397191	11
ENSG00000204650	17	CRHR1-IT1	43697694	rs112560196	17	44200078	T	A	0.240557	-0.092571	0.017351	9.53766e-08	0.768988	0.0677712	7.69056e-30	-0.12038	0.0249332	1.37827e-06	0.66847	4
ENSG00000238083	17	LRRC37A2	44588877	rs56971664	17	43918613	C	T	0.239563	-0.091984	0.017303	1.06016e-07	1.22121	0.106061	1.11831e-30	-0.075322	0.015606	1.3896e-06	0.964259	4
ENSG00000185829	17	ARL17A	44594068	rs393152	17	43719143	G	A	0.241551	-0.092489	0.017332	9.48936e-08	0.88759	0.115926	1.91031e-14	-0.104202	0.0238018	1.19819e-05	0.457877	9

## Sheet: t1d_caudate_basal_ganglia_sig
probeID	ProbeChr	Gene	Probe_bp	topSNP	topSNP_chr	topSNP_bp	A1	A2	Freq	b_GWAS	se_GWAS	p_GWAS	b_eQTL	se_eQTL	p_eQTL	b_SMR	se_SMR	p_SMR	p_HEIDI	nsnp_HEIDI
ENSG00000204084	1	INPP5B	38326369	rs36084352	1	38364396	C	T	0.452286	-0.080226	0.015097	1.072e-07	-0.284259	0.0430459	4.0122e-11	0.282229	0.0681707	3.47266e-05	0.0563133	14
ENSG00000123685	1	BATF3	212859760	rs12133919	1	212870612	A	G	0.124254	0.114364	0.021132	6.23718e-08	0.547381	0.0814108	1.77184e-11	0.208929	0.0495577	2.48806e-05	0.212616	8
ENSG00000168071	11	CCDC88B	64107695	rs647152	11	64109118	G	T	0.370775	-0.084851	0.014651	6.97168e-09	-0.353195	0.0442797	1.50605e-15	0.240238	0.0512623	2.7798e-06	0.23676	15
ENSG00000196502	16	SULT1A1	28616903	rs62034350	16	28562256	G	A	0.316103	-0.098578	0.014613	1.52265e-11	-0.527769	0.0886991	2.67965e-09	0.186782	0.0418576	8.10743e-06	0.135748	16
ENSG00000196993	16	NPIPB9	28763108	rs2726034	16	28336882	C	T	0.263419	-0.093035	0.015357	1.37864e-09	-0.678052	0.10384	6.58609e-11	0.137209	0.030895	8.94813e-06	0.240855	20
ENSG00000225190	17	PLEKHM1	43513266	rs79172804	17	43828764	A	G	0.213718	-0.107368	0.018737	1.00237e-08	0.399783	0.0598052	2.31322e-11	-0.268566	0.0617309	1.35773e-05	0.296531	16
ENSG00000214425	17	LRRC37A4P	43578685	rs62062813	17	44032956	A	G	0.239563	-0.092748	0.017313	8.45988e-08	-1.04744	0.0681059	2.24384e-53	0.0885473	0.0175029	4.21449e-07	0.776529	4
ENSG00000264070	17	DND1P1	43663237	rs55974014	17	43757450	A	C	0.23161	-0.090659	0.017655	2.82171e-07	1.06414	0.0979455	1.69944e-27	-0.0851946	0.0183506	3.44052e-06	0.306191	10
ENSG00000204650	17	CRHR1-IT1	43697694	rs62056905	17	43782693	G	A	0.241551	-0.092469	0.017317	9.31289e-08	0.886044	0.0680987	1.05718e-38	-0.104362	0.0211261	7.81428e-07	0.824899	9
ENSG00000262539	17	RP11-259G18.3	44336917	rs55974014	17	43757450	A	C	0.23161	-0.090659	0.017655	2.82171e-07	1.27324	0.0933357	2.26817e-42	-0.0712034	0.0148161	1.54117e-06	0.520895	10
ENSG00000261575	17	RP11-259G18.1	44344403	rs1631850	17	43749942	G	A	0.733598	0.084492	0.016837	5.21513e-07	-0.881303	0.0950173	1.77311e-20	-0.0958717	0.0217216	1.01641e-05	0.674644	13
ENSG00000238083	17	LRRC37A2	44588877	rs8073146	17	43893751	G	A	0.239563	-0.092132	0.017309	1.02197e-07	1.22712	0.0902629	4.29056e-42	-0.0750799	0.015148	7.18013e-07	0.935096	4
ENSG00000176920	19	FUT2	49199228	rs570794	19	49207651	C	T	0.467197	0.106179	0.015368	4.88294e-12	0.418144	0.0627912	2.75182e-11	0.253929	0.0529604	1.62914e-06	0.0713715	19
ENSG00000176909	19	MAMSTR	49215999	rs35866622	19	49218060	T	C	0.440358	0.109643	0.014489	3.80602e-14	0.425507	0.0749715	1.3822e-08	0.257676	0.0567514	5.61371e-06	0.304984	15

## Sheet: t1d_cerebellar_hemisphere_sig
probeID	ProbeChr	Gene	Probe_bp	topSNP	topSNP_chr	topSNP_bp	A1	A2	Freq	b_GWAS	se_GWAS	p_GWAS	b_eQTL	se_eQTL	p_eQTL	b_SMR	se_SMR	p_SMR	p_HEIDI	nsnp_HEIDI
ENSG00000204681	6	GABBR1	29523406	rs62392941	6	29600552	T	C	0.0506958	-0.406033	0.034876	2.51078e-31	0.716191	0.101581	1.78394e-12	-0.566934	0.0940072	1.63203e-09	0.551764	5
ENSG00000137337	6	MDC1	30667584	rs2394392	6	30650318	G	T	0.0586481	0.379184	0.030735	5.70964e-35	0.556709	0.100506	3.04132e-08	0.681117	0.134792	4.3466e-07	0.0946973	6
ENSG00000213722	6	DDAH2	31694815	rs1144708	6	31710020	T	C	0.361829	0.569639	0.015591	2.95904e-292	-0.242309	0.0420166	8.07031e-09	-2.35088	0.412691	1.22321e-08	0.316679	12
ENSG00000147676	8	MAL2	120177273	rs2468171	8	120182492	A	G	0.682903	-0.082213	0.014938	3.72415e-08	0.740258	0.0690652	8.35643e-27	-0.11106	0.0226843	9.78568e-07	0.10261	20
ENSG00000136999	8	NOV	120428546	rs2465372	8	120186065	T	C	0.683897	-0.081745	0.014929	4.36114e-08	0.766247	0.0873786	1.79827e-18	-0.106682	0.0229695	3.40858e-06	0.0957023	20
ENSG00000168071	11	CCDC88B	64107695	rs479552	11	64110683	C	G	0.371769	-0.084312	0.014654	8.73576e-09	-0.930684	0.0726324	1.37576e-37	0.0905914	0.0172598	1.53189e-07	0.304739	20
ENSG00000176046	16	NUPR1	28548606	rs4149398	16	28608938	G	C	0.317097	-0.099899	0.014643	8.96646e-12	0.498557	0.0638073	5.56299e-15	-0.200376	0.0389911	2.76164e-07	0.0611174	20
ENSG00000197165	16	SULT1A2	28603264	rs181209	16	28514854	T	G	0.290258	-0.103639	0.015176	8.55122e-12	0.656248	0.115721	1.42004e-08	-0.157927	0.0361983	1.28395e-05	0.216155	9
ENSG00000196993	16	NPIPB9	28763108	rs111820348	16	28645127	T	C	0.233598	-0.101241	0.016076	3.02092e-10	-0.757826	0.118347	1.51919e-10	0.133594	0.0297534	7.12084e-06	0.35016	20
ENSG00000225190	17	PLEKHM1	43513266	rs56340658	17	43689090	C	T	0.241551	-0.099012	0.017363	1.18076e-08	-0.848915	0.0750621	1.17749e-29	0.116634	0.0229061	3.54638e-07	0.719024	8
ENSG00000266918	17	RP11-798G7.8	43608943	rs6503443	17	43765881	C	T	0.265408	-0.086814	0.016786	2.31747e-07	0.846727	0.103081	2.13626e-16	-0.102529	0.0234268	1.20559e-05	0.514816	11
ENSG00000264070	17	DND1P1	43663237	rs1724400	17	43755871	C	A	0.733598	0.085448	0.016819	3.76759e-07	-0.750858	0.0976298	1.46142e-14	-0.1138	0.0268457	2.24464e-05	0.502081	11
ENSG00000263503	17	RP11-707O23.5	43678235	rs8073146	17	43893751	G	A	0.239563	-0.092132	0.017309	1.02197e-07	1.2137	0.109132	9.86845e-29	-0.07591	0.0158106	1.57704e-06	0.929819	4
ENSG00000214401	17	KANSL1-AS1	44270942	rs55974014	17	43757450	A	C	0.23161	-0.090659	0.017655	2.82171e-07	1.17298	0.0925536	8.29018e-37	-0.0772895	0.01624	1.94349e-06	0.326234	10
ENSG00000262500	17	RP11-259G18.2	44320972	rs17763086	17	43905481	G	T	0.239563	-0.092441	0.017302	9.15247e-08	1.20765	0.10359	2.09014e-31	-0.0765462	0.0157599	1.1917e-06	0.763782	4
ENSG00000262539	17	RP11-259G18.3	44336917	rs55974014	17	43757450	A	C	0.23161	-0.090659	0.017655	2.82171e-07	1.33459	0.106151	2.99008e-36	-0.0679302	0.0142896	1.99619e-06	0.382653	10
ENSG00000238083	17	LRRC37A2	44588877	rs56046792	17	43797246	T	C	0.239563	-0.093592	0.017324	6.56739e-08	1.31275	0.0954841	5.20925e-43	-0.0712946	0.014179	4.95173e-07	0.881744	4
ENSG00000185829	17	ARL17A	44594068	rs56046792	17	43797246	T	C	0.239563	-0.093592	0.017324	6.56739e-08	1.1204	0.0922908	6.49178e-34	-0.0835345	0.0169243	7.98349e-07	0.366811	6
ENSG00000142233	19	NTN5	49164664	rs2638282	19	49213833	A	G	0.470179	0.10952	0.014454	3.5362e-14	0.390214	0.0702988	2.84377e-08	0.280667	0.0626793	7.5411e-06	0.226817	5
ENSG00000100314	22	CABP7	30116073	rs140092	22	30122279	T	C	0.462227	0.098984	0.014025	1.69273e-12	0.539109	0.0824956	6.3609e-11	0.183607	0.0382906	1.62602e-06	0.145498	20
ENSG00000100330	22	MTMR3	30279144	rs249396	22	30213972	G	T	0.523857	0.093	0.014004	3.11914e-11	0.291728	0.0489142	2.4602e-09	0.31879	0.0718431	9.10903e-06	0.0632067	8

## Sheet: t1d_cerebellum_sig
probeID	ProbeChr	Gene	Probe_bp	topSNP	topSNP_chr	topSNP_bp	A1	A2	Freq	b_GWAS	se_GWAS	p_GWAS	b_eQTL	se_eQTL	p_eQTL	b_SMR	se_SMR	p_SMR	p_HEIDI	nsnp_HEIDI
ENSG00000226167	1	AP4B1-AS1	114399257	rs12566340	1	114420328	T	C	0.250497	0.317935	0.015889	4.50914e-89	-0.409245	0.0724595	1.62404e-08	-0.776882	0.142926	5.46303e-08	0.28054	6
ENSG00000204560	6	DHX16	30620896	rs3094099	6	30626698	C	T	0.0586481	0.246024	0.031134	2.74472e-15	-0.47072	0.0768627	9.11587e-10	-0.522655	0.107973	1.29433e-06	0.0793324	3
ENSG00000213654	6	GPSM3	32158543	rs112126052	6	32173757	A	T	0.0596421	-1.16563	0.048861	8.70629e-126	0.808406	0.133222	1.29408e-09	-1.44189	0.245184	4.08132e-09	0.122965	6
ENSG00000229391	6	HLA-DRB6	32520490	rs9271661	6	32592605	A	T	0.327038	0.67061	0.017082	0	0.840751	0.0824694	2.09378e-24	0.797632	0.0808349	5.76237e-23	0.290994	20
ENSG00000030110	6	BAK1	33540329	rs210143	6	33546930	C	T	0.72664	0.141139	0.015752	3.23916e-19	-0.407711	0.0627934	8.42048e-11	-0.346174	0.0658427	1.45953e-07	0.0875177	6
ENSG00000005020	7	SKAP2	26706681	rs12333525	7	26847762	T	C	0.22167	-0.121559	0.016574	2.22631e-13	-0.691312	0.105352	5.31061e-11	0.175838	0.0359561	1.00657e-06	0.600867	7
ENSG00000147676	8	MAL2	120177273	rs1364708	8	120195363	A	G	0.683897	-0.081746	0.014944	4.49324e-08	0.810806	0.0686651	3.54406e-32	-0.100821	0.0203127	6.92574e-07	0.122567	20
ENSG00000168071	11	CCDC88B	64107695	rs479552	11	64110683	C	G	0.371769	-0.084312	0.014654	8.73576e-09	-1.00935	0.0725926	5.96343e-44	0.083531	0.0157121	1.05873e-07	0.348132	20
ENSG00000233232	16	NPIPB7	28467693	rs151174	16	28508069	T	C	0.346918	-0.110048	0.014391	2.06017e-14	-0.613482	0.0787638	6.7603e-15	0.179383	0.0328737	4.85014e-08	0.117046	20
ENSG00000176046	16	NUPR1	28548606	rs4149398	16	28608938	G	C	0.317097	-0.099899	0.014643	8.96646e-12	0.418956	0.0666596	3.27833e-10	-0.238447	0.0515845	3.79204e-06	0.0716364	14
ENSG00000267121	17	CTD-2020K17.1	43268298	rs62063276	17	44036408	G	T	0.240557	-0.093878	0.017309	5.84514e-08	-0.568407	0.0869012	6.1175e-11	0.16516	0.0395588	2.9793e-05	0.48037	4
ENSG00000225190	17	PLEKHM1	43513266	rs1991556	17	44083402	A	G	0.242545	-0.090035	0.017381	2.21803e-07	-1.03885	0.0760979	1.97798e-42	0.086668	0.017895	1.27805e-06	0.545843	7
ENSG00000236234	17	AC091132.1	43530210	rs1724400	17	43755871	C	A	0.733598	0.085448	0.016819	3.76759e-07	0.617448	0.0879192	2.17309e-12	0.138389	0.0336199	3.85025e-05	0.57519	12
ENSG00000214425	17	LRRC37A4P	43578685	rs1991556	17	44083402	A	G	0.242545	-0.090035	0.017381	2.21803e-07	-1.149	0.0795842	3.00389e-47	0.0783594	0.0160713	1.08398e-06	0.696146	8
ENSG00000264070	17	DND1P1	43663237	rs55974014	17	43757450	A	C	0.23161	-0.090659	0.017655	2.82171e-07	0.742881	0.0837624	7.38642e-19	-0.122037	0.0274617	8.83405e-06	0.347865	9
ENSG00000263503	17	RP11-707O23.5	43678235	rs55974014	17	43757450	A	C	0.23161	-0.090659	0.017655	2.82171e-07	1.17873	0.089776	2.2261e-39	-0.0769124	0.0160828	1.73308e-06	0.589938	9
ENSG00000185294	17	SPPL2C	43922256	rs17573607	17	44083081	A	G	0.239563	-0.094551	0.017349	5.03518e-08	0.758482	0.0735994	6.65165e-25	-0.124658	0.0258748	1.45195e-06	0.718866	5
ENSG00000214401	17	KANSL1-AS1	44270942	rs55974014	17	43757450	A	C	0.23161	-0.090659	0.017655	2.82171e-07	1.1736	0.0839632	2.13711e-44	-0.0772486	0.0160265	1.4352e-06	0.625285	8
ENSG00000262500	17	RP11-259G18.2	44320972	rs62056812	17	43987154	A	G	0.239563	-0.095042	0.017741	8.45402e-08	1.22021	0.0943756	3.07604e-38	-0.0778899	0.015738	7.45297e-07	0.607708	4
ENSG00000262539	17	RP11-259G18.3	44336917	rs62055934	17	43848638	A	G	0.238569	-0.093648	0.017349	6.73889e-08	1.24634	0.0887545	8.55779e-45	-0.0751384	0.0149129	4.69271e-07	0.933131	7
ENSG00000261575	17	RP11-259G18.1	44344403	rs2532343	17	44344097	C	G	0.250497	-0.09345	0.017438	8.36966e-08	1.23481	0.0823904	8.88788e-51	-0.0756797	0.0149976	4.50916e-07	0.926911	4
ENSG00000238083	17	LRRC37A2	44588877	rs17564020	17	43991781	T	G	0.239563	-0.093801	0.017295	5.84691e-08	1.18749	0.0780309	2.67826e-52	-0.078991	0.0154616	3.24139e-07	0.925207	4
ENSG00000185829	17	ARL17A	44594068	rs55974014	17	43757450	A	C	0.23161	-0.090659	0.017655	2.82171e-07	1.13378	0.0878768	4.38969e-38	-0.0799617	0.0167598	1.83283e-06	0.789465	9
ENSG00000232300	17	FAM215B	44636196	rs55974014	17	43757450	A	C	0.23161	-0.090659	0.017655	2.82171e-07	0.873863	0.0866303	6.28973e-24	-0.103745	0.0226705	4.73482e-06	0.237379	11

## Sheet: t1d_cortex_sig
probeID	ProbeChr	Gene	Probe_bp	topSNP	topSNP_chr	topSNP_bp	A1	A2	Freq	b_GWAS	se_GWAS	p_GWAS	b_eQTL	se_eQTL	p_eQTL	b_SMR	se_SMR	p_SMR	p_HEIDI	nsnp_HEIDI
ENSG00000168071	11	CCDC88B	64107695	rs479552	11	64110683	C	G	0.371769	-0.084312	0.014654	8.73576e-09	-0.487208	0.0582525	6.07703e-17	0.173051	0.036507	2.13484e-06	0.580584	14
ENSG00000111275	12	ALDH2	112204691	rs11608345	12	112187840	G	A	0.167992	-0.140016	0.019077	2.14596e-13	-0.240401	0.0356716	1.59169e-11	0.582427	0.117329	6.90376e-07	0.2118	15
ENSG00000178952	16	TUFM	28853732	rs35626515	16	28649651	A	C	0.350895	-0.093822	0.01449	9.47401e-11	0.20898	0.0372851	2.0835e-08	-0.448952	0.105941	2.25774e-05	0.169625	20
ENSG00000225190	17	PLEKHM1	43513266	rs10445367	17	43932798	T	G	0.202783	-0.105063	0.019156	4.1432e-08	0.491111	0.0600552	2.89405e-16	-0.213929	0.0469657	5.23839e-06	0.398962	16
ENSG00000214425	17	LRRC37A4P	43578685	rs62063271	17	44036047	A	G	0.239563	-0.092985	0.017309	7.78163e-08	-1.17408	0.0770707	2.10933e-52	0.0791982	0.0156324	4.05667e-07	0.622398	5
ENSG00000264070	17	DND1P1	43663237	rs55974014	17	43757450	A	C	0.23161	-0.090659	0.017655	2.82171e-07	1.22448	0.0984162	1.54878e-35	-0.0740388	0.0155981	2.06814e-06	0.202369	10
ENSG00000263503	17	RP11-707O23.5	43678235	rs62056812	17	43987154	A	G	0.239563	-0.095042	0.017741	8.45402e-08	1.25467	0.100558	9.95702e-36	-0.0757506	0.0153882	8.53898e-07	0.486633	5
ENSG00000204650	17	CRHR1-IT1	43697694	rs77692262	17	43917086	G	A	0.239563	-0.092849	0.017304	8.05801e-08	0.615412	0.0543724	1.06323e-29	-0.150873	0.0311174	1.24393e-06	0.466496	5
ENSG00000214401	17	KANSL1-AS1	44270942	rs55974014	17	43757450	A	C	0.23161	-0.090659	0.017655	2.82171e-07	1.18047	0.0784201	3.29146e-51	-0.0767991	0.0158022	1.17363e-06	0.59393	9
ENSG00000262500	17	RP11-259G18.2	44320972	rs111511018	17	43794828	C	T	0.239563	-0.094511	0.017754	1.01927e-07	1.16496	0.0964101	1.29287e-33	-0.0811281	0.0166534	1.10719e-06	0.583859	5
ENSG00000261575	17	RP11-259G18.1	44344403	rs113138968	17	44314261	T	C	0.239563	-0.093107	0.017384	8.52109e-08	0.962555	0.105329	6.3295e-20	-0.096729	0.0209335	3.82289e-06	0.61419	5
ENSG00000238083	17	LRRC37A2	44588877	rs56971664	17	43918613	C	T	0.239563	-0.091984	0.017303	1.06016e-07	1.20094	0.0876175	9.26724e-43	-0.0765933	0.0154536	7.1831e-07	0.653909	5
ENSG00000185829	17	ARL17A	44594068	rs62062271	17	44091988	C	T	0.248509	-0.087909	0.017056	2.54671e-07	1.06661	0.0956176	6.77248e-29	-0.0824191	0.0176153	2.88503e-06	0.495407	11
ENSG00000142233	19	NTN5	49164664	rs479486	19	49229323	A	G	0.493042	0.096897	0.014427	1.86214e-11	0.441324	0.063368	3.29659e-12	0.21956	0.045415	1.33469e-06	0.0738518	20

## Sheet: t1d_frontal_cortex_BA9_sig
probeID	ProbeChr	Gene	Probe_bp	topSNP	topSNP_chr	topSNP_bp	A1	A2	Freq	b_GWAS	se_GWAS	p_GWAS	b_eQTL	se_eQTL	p_eQTL	b_SMR	se_SMR	p_SMR	p_HEIDI	nsnp_HEIDI
ENSG00000204338	6	CYP21A1P	31973413	rs1265888	6	32066447	A	G	0.11332	0.842021	0.020781	0	-0.943475	0.133465	1.55981e-12	-0.892468	0.128157	3.31033e-12	0.0930807	20
ENSG00000204188	6	GGNBP1	33551515	rs563751	6	33552769	G	A	0.23161	0.168266	0.016898	2.32998e-23	-0.653751	0.102187	1.57819e-10	-0.257385	0.0478192	7.34704e-08	0.377652	3
ENSG00000273038	10	RP11-479G22.8	33176189	rs1557150	10	33178307	C	T	0.301193	0.075527	0.015413	9.5781e-07	-0.638513	0.0824122	9.34975e-15	-0.118286	0.0285617	3.45164e-05	0.0951919	20
ENSG00000168071	11	CCDC88B	64107695	rs479552	11	64110683	C	G	0.371769	-0.084312	0.014654	8.73576e-09	-0.400605	0.0539264	1.09643e-13	0.210462	0.0462678	5.39586e-06	0.102556	20
ENSG00000197165	16	SULT1A2	28603264	rs56169261	16	28619178	A	G	0.296223	-0.101082	0.015279	3.70077e-11	0.714993	0.103565	5.06233e-12	-0.141375	0.0295972	1.78254e-06	0.138694	20
ENSG00000196993	16	NPIPB9	28763108	rs12446008	16	28644459	T	C	0.238569	-0.098935	0.016	6.2779e-10	-0.679591	0.118763	1.05136e-08	0.14558	0.0346634	2.67125e-05	0.396477	9
ENSG00000214425	17	LRRC37A4P	43578685	rs62057151	17	43903842	T	C	0.246521	-0.088582	0.017141	2.3673e-07	-1.19409	0.0824464	1.5467e-47	0.0741837	0.0152413	1.13145e-06	0.376234	11
ENSG00000263503	17	RP11-707O23.5	43678235	rs55974014	17	43757450	A	C	0.23161	-0.090659	0.017655	2.82171e-07	1.24273	0.111166	5.1615e-29	-0.0729515	0.0156337	3.06683e-06	0.734694	10
ENSG00000204650	17	CRHR1-IT1	43697694	rs34739559	17	43949342	A	G	0.239563	-0.094515	0.01741	5.67262e-08	0.55972	0.0524957	1.52923e-26	-0.168861	0.0349046	1.31291e-06	0.946856	7
ENSG00000262500	17	RP11-259G18.2	44320972	rs55974014	17	43757450	A	C	0.23161	-0.090659	0.017655	2.82171e-07	1.22064	0.113779	7.51066e-27	-0.0742717	0.0160352	3.62528e-06	0.31187	11
ENSG00000261575	17	RP11-259G18.1	44344403	rs62063281	17	44038785	G	A	0.241551	-0.09424	0.017595	8.50371e-08	0.843079	0.108778	9.1574e-15	-0.111781	0.0253685	1.05163e-05	0.850654	9
ENSG00000238083	17	LRRC37A2	44588877	rs4074462	17	43855228	T	G	0.240557	-0.093599	0.017316	6.46736e-08	1.21659	0.0948759	1.2196e-37	-0.0769355	0.0154461	6.32903e-07	0.924421	7
ENSG00000185829	17	ARL17A	44594068	rs62056812	17	43987154	A	G	0.239563	-0.095042	0.017741	8.45402e-08	1.15978	0.107985	6.59261e-27	-0.0819483	0.0170942	1.63554e-06	0.839322	4
ENSG00000142233	19	NTN5	49164664	rs660745	19	49219459	C	T	0.491054	0.101782	0.014457	1.91565e-12	0.384877	0.0695999	3.205e-08	0.264453	0.060811	1.369e-05	0.125367	9

## Sheet: t1d_hippocampus_sig
probeID	ProbeChr	Gene	Probe_bp	topSNP	topSNP_chr	topSNP_bp	A1	A2	Freq	b_GWAS	se_GWAS	p_GWAS	b_eQTL	se_eQTL	p_eQTL	b_SMR	se_SMR	p_SMR	p_HEIDI	nsnp_HEIDI
ENSG00000229391	6	HLA-DRB6	32520490	rs4587163	6	32593167	T	C	0.348907	0.637923	0.01595	0	0.855712	0.0832595	8.88715e-25	0.745488	0.0748915	2.41669e-23	0.362435	20
ENSG00000005020	7	SKAP2	26706681	rs112979042	7	26805212	C	T	0.247515	-0.111678	0.016177	5.07376e-12	-0.39463	0.0690291	1.08506e-08	0.282994	0.0642715	1.06711e-05	0.348525	12
ENSG00000139531	12	SUOX	56390964	rs10876864	12	56401085	A	G	0.591451	-0.226848	0.014116	4.15999e-58	0.407863	0.0642225	2.14229e-10	-0.556187	0.0941684	3.4988e-09	0.192719	6
ENSG00000233232	16	NPIPB7	28467693	rs62034325	16	28538640	G	A	0.327038	-0.103513	0.014524	1.02375e-12	-0.622593	0.109153	1.17124e-08	0.166261	0.0373345	8.45663e-06	0.469735	20
ENSG00000251417	16	RP11-1348G14.4	28814097	rs34836	16	28494823	G	A	0.394632	-0.113091	0.014364	3.45126e-15	-0.58237	0.101617	9.98256e-09	0.194191	0.0419104	3.59579e-06	0.170747	18
ENSG00000214425	17	LRRC37A4P	43578685	rs62060768	17	44134984	A	G	0.240557	-0.093361	0.017333	7.19185e-08	-1.207	0.0864311	2.55333e-44	0.0773496	0.0153916	5.02233e-07	0.933009	4
ENSG00000264070	17	DND1P1	43663237	rs55974014	17	43757450	A	C	0.23161	-0.090659	0.017655	2.82171e-07	1.07801	0.107194	8.58892e-24	-0.0840985	0.0183889	4.80019e-06	0.189878	11
ENSG00000263503	17	RP11-707O23.5	43678235	rs9468	17	44101563	C	T	0.241551	-0.092707	0.017267	7.91454e-08	1.23674	0.112843	5.96337e-28	-0.0749608	0.015547	1.42443e-06	0.447851	5
ENSG00000204650	17	CRHR1-IT1	43697694	rs62063672	17	44125288	G	A	0.240557	-0.093746	0.017411	7.27055e-08	0.792914	0.0689722	1.37956e-30	-0.11823	0.0242473	1.08261e-06	0.862623	4
ENSG00000238083	17	LRRC37A2	44588877	rs2942166	17	43715427	C	T	0.240557	-0.095214	0.01741	4.52574e-08	1.18338	0.0957377	4.26705e-35	-0.0804594	0.0160878	5.69542e-07	0.637748	8
ENSG00000185829	17	ARL17A	44594068	rs2942166	17	43715427	C	T	0.240557	-0.095214	0.01741	4.52574e-08	0.707932	0.106136	2.5574e-11	-0.134496	0.0318025	2.34627e-05	0.635613	9
ENSG00000181027	19	FKRP	47249303	rs160544	19	47234885	A	G	0.145129	-0.15267	0.021341	8.43727e-13	0.502277	0.0738382	1.02887e-11	-0.303956	0.0616595	8.24046e-07	0.102636	12
ENSG00000176909	19	MAMSTR	49215999	rs584768	19	49213284	A	G	0.469185	0.10993	0.014457	2.86868e-14	0.447481	0.0811887	3.55557e-08	0.245664	0.0550495	8.09694e-06	0.106317	10

## Sheet: t1d_hypothalamus_sig
probeID	ProbeChr	Gene	Probe_bp	topSNP	topSNP_chr	topSNP_bp	A1	A2	Freq	b_GWAS	se_GWAS	p_GWAS	b_eQTL	se_eQTL	p_eQTL	b_SMR	se_SMR	p_SMR	p_HEIDI	nsnp_HEIDI
ENSG00000173457	11	PPP1R14B	64011956	rs12421615	11	64021605	A	G	0.353877	-0.087115	0.014893	4.93259e-09	-0.235894	0.0393264	1.99323e-09	0.369297	0.0881837	2.81648e-05	0.322131	6
ENSG00000139531	12	SUOX	56390964	rs1131017	12	56435929	G	C	0.591451	-0.228904	0.014173	1.12645e-58	0.374802	0.0680256	3.59412e-08	-0.610733	0.117119	1.84186e-07	0.539679	8
ENSG00000197728	12	RPS26	56435637	rs1131017	12	56435929	G	C	0.591451	-0.228904	0.014173	1.12645e-58	-0.994932	0.0642503	4.36392e-54	0.23007	0.0205832	5.25037e-29	0.0508141	20
ENSG00000197165	16	SULT1A2	28603264	rs743590	16	28608230	A	G	0.326044	-0.103797	0.014547	9.65815e-13	0.716966	0.104374	6.45667e-12	-0.144773	0.029255	7.47301e-07	0.246337	20
ENSG00000196502	16	SULT1A1	28616903	rs62031562	16	28609329	T	A	0.317097	-0.099848	0.014664	9.80974e-12	-0.505084	0.0734739	6.22798e-12	0.197686	0.0408641	1.31387e-06	0.109876	20
ENSG00000214425	17	LRRC37A4P	43578685	rs112155389	17	43758078	A	G	0.239563	-0.095046	0.017824	9.68282e-08	-1.18439	0.0823068	5.98399e-47	0.0802489	0.0160492	5.72721e-07	0.977505	4
ENSG00000264070	17	DND1P1	43663237	rs55974014	17	43757450	A	C	0.23161	-0.090659	0.017655	2.82171e-07	1.04766	0.108139	3.3873e-22	-0.0865348	0.0190727	5.70301e-06	0.329438	11
ENSG00000263503	17	RP11-707O23.5	43678235	rs55974014	17	43757450	A	C	0.23161	-0.090659	0.017655	2.82171e-07	1.20527	0.105015	1.71852e-30	-0.0752188	0.0160475	2.7687e-06	0.38296	11
ENSG00000204650	17	CRHR1-IT1	43697694	rs56340658	17	43689090	C	T	0.241551	-0.099012	0.017363	1.18076e-08	0.806212	0.067104	2.9863e-33	-0.122811	0.0238393	2.58222e-07	0.248142	10
ENSG00000264589	17	MAPT-AS1	43921017	rs242559	17	44025888	A	C	0.749503	0.084964	0.017212	7.96491e-07	0.540756	0.0669673	6.75157e-16	0.157121	0.0373058	2.53463e-05	0.365255	12
ENSG00000262539	17	RP11-259G18.3	44336917	rs55974014	17	43757450	A	C	0.23161	-0.090659	0.017655	2.82171e-07	1.17003	0.096691	1.04702e-33	-0.0774843	0.0163918	2.27838e-06	0.313349	12
ENSG00000238083	17	LRRC37A2	44588877	rs8073146	17	43893751	G	A	0.239563	-0.092132	0.017309	1.02197e-07	1.30903	0.0946153	1.56094e-43	-0.0703819	0.0141676	6.77128e-07	0.934941	4
ENSG00000185829	17	ARL17A	44594068	rs17573607	17	44083081	A	G	0.239563	-0.094551	0.017349	5.03518e-08	1.04041	0.107583	4.01289e-22	-0.0908786	0.0191408	2.05531e-06	0.395837	9
ENSG00000142233	19	NTN5	49164664	rs281380	19	49214470	C	T	0.40159	-0.102615	0.01494	6.49584e-12	-0.430405	0.075208	1.04743e-08	0.238415	0.0542259	1.0991e-05	0.428641	16

## Sheet: t1d_nuc_accum_bas-ganglia_sig
probeID	ProbeChr	Gene	Probe_bp	topSNP	topSNP_chr	topSNP_bp	A1	A2	Freq	b_GWAS	se_GWAS	p_GWAS	b_eQTL	se_eQTL	p_eQTL	b_SMR	se_SMR	p_SMR	p_HEIDI	nsnp_HEIDI
ENSG00000123685	1	BATF3	212859760	rs3754482	1	212873557	C	G	0.124254	0.114618	0.021132	5.83408e-08	0.769182	0.0733491	9.95549e-26	0.149013	0.0309306	1.45262e-06	0.293548	20
ENSG00000228962	6	HCG23	32358287	rs9469094	6	32223191	C	G	0.0308151	-0.533243	0.051957	1.03321e-24	-1.22789	0.201704	1.14628e-09	0.434276	0.0829433	1.64256e-07	0.0739158	8
ENSG00000139531	12	SUOX	56390964	rs10876864	12	56401085	A	G	0.591451	-0.226848	0.014116	4.15999e-58	0.377372	0.0565341	2.47023e-11	-0.601126	0.0975143	7.07128e-10	0.386495	8
ENSG00000103811	15	CTSH	79213400	rs34593439	15	79234957	A	G	0.106362	-0.218071	0.024119	1.54472e-19	-0.621947	0.109813	1.4813e-08	0.350626	0.0730507	1.58853e-06	0.218338	4
ENSG00000233232	16	NPIPB7	28467693	rs240704	16	28529949	C	T	0.354871	-0.111446	0.014335	7.57936e-15	-0.542056	0.0769634	1.881e-12	0.205599	0.0393895	1.79275e-07	0.093189	20
ENSG00000159314	17	ARHGAP27	43471275	rs56340658	17	43689090	C	T	0.241551	-0.099012	0.017363	1.18076e-08	0.422435	0.0473493	4.59333e-19	-0.234384	0.0487809	1.54879e-06	0.409095	8
ENSG00000225190	17	PLEKHM1	43513266	rs10445365	17	43932789	T	C	0.202783	-0.107383	0.019083	1.83167e-08	0.499778	0.0570104	1.84412e-18	-0.214861	0.0453724	2.18508e-06	0.440674	15
ENSG00000214425	17	LRRC37A4P	43578685	rs2668645	17	44288640	G	A	0.242545	-0.09406	0.017791	1.24348e-07	-1.04136	0.0645949	1.80506e-58	0.0903242	0.0179796	5.06868e-07	0.551624	4
ENSG00000264070	17	DND1P1	43663237	rs55974014	17	43757450	A	C	0.23161	-0.090659	0.017655	2.82171e-07	1.0748	0.101848	4.92157e-26	-0.0843496	0.0182678	3.88573e-06	0.0969429	12
ENSG00000263503	17	RP11-707O23.5	43678235	rs2942166	17	43715427	C	T	0.240557	-0.095214	0.01741	4.52574e-08	1.15676	0.0965223	4.29069e-33	-0.0823109	0.0165437	6.5126e-07	0.573148	8
ENSG00000204650	17	CRHR1-IT1	43697694	rs9468	17	44101563	C	T	0.241551	-0.092707	0.017267	7.91454e-08	0.697696	0.0539877	3.32794e-38	-0.132876	0.0267995	7.11655e-07	0.849621	4
ENSG00000264589	17	MAPT-AS1	43921017	rs62055937	17	43848968	T	G	0.239563	-0.092806	0.017443	1.03506e-07	-0.726148	0.075876	1.06701e-21	0.127806	0.0274839	3.31605e-06	0.382575	6
ENSG00000214401	17	KANSL1-AS1	44270942	rs55974014	17	43757450	A	C	0.23161	-0.090659	0.017655	2.82171e-07	1.06856	0.0745861	1.49414e-46	-0.0848422	0.0175515	1.33881e-06	0.361668	10
ENSG00000262500	17	RP11-259G18.2	44320972	rs55974014	17	43757450	A	C	0.23161	-0.090659	0.017655	2.82171e-07	1.18202	0.101622	2.84771e-31	-0.0766984	0.0163271	2.63214e-06	0.203464	12
ENSG00000262539	17	RP11-259G18.3	44336917	rs55974014	17	43757450	A	C	0.23161	-0.090659	0.017655	2.82171e-07	1.27538	0.0921185	1.36402e-43	-0.0710839	0.0147644	1.47534e-06	0.492262	10
ENSG00000261575	17	RP11-259G18.1	44344403	rs62057147	17	43903298	A	G	0.239563	-0.092577	0.017298	8.71028e-08	0.862362	0.087992	1.12074e-22	-0.107353	0.0228549	2.63811e-06	0.695183	4
ENSG00000238083	17	LRRC37A2	44588877	rs413917	17	43723189	A	G	0.239563	-0.094195	0.017375	5.92086e-08	1.22188	0.0864316	2.24811e-45	-0.0770902	0.0152296	4.1519e-07	0.858453	4
ENSG00000185829	17	ARL17A	44594068	rs58879558	17	44095467	C	T	0.250497	-0.093435	0.017606	1.11447e-07	1.0158	0.0995462	1.89664e-24	-0.0919817	0.019536	2.49773e-06	0.817549	11
ENSG00000142233	19	NTN5	49164664	rs601338	19	49206674	A	G	0.441352	0.127096	0.014419	1.20072e-18	0.377081	0.0615793	9.1539e-10	0.337052	0.0670212	4.92946e-07	0.836876	13
ENSG00000176920	19	FUT2	49199228	rs838145	19	49248730	A	G	0.581511	-0.105411	0.014518	3.85052e-13	-0.433337	0.0637358	1.05381e-11	0.243254	0.0490154	6.94824e-07	0.278319	20
ENSG00000176909	19	MAMSTR	49215999	rs676388	19	49211969	C	T	0.470179	0.11141	0.0144	1.02012e-14	0.381927	0.0685645	2.54252e-08	0.291705	0.0645285	6.16753e-06	0.49088	15

[truncated: 3 more sheets: t1d_putamen_basal_ganglia_sig, t1d_spinal_cord_cervical_c1_sig, t1d_substantia_nigra_sig]
