# Supplementary material for: Shared genetic and neuroimmune architecture links type 1 diabetes with neurocognitive traits
Source: Nat Commun. 2026 Mar 13;17:4057. doi: 10.1038/s41467-026-70694-8 (PMC13139607; doi:10.1038/s41467-026-70694-8)
Supplement: Supplementary file 8 — Supplementary Data 6 [file 41467_2026_70694_MOESM8_ESM.xlsx]

## Sheet: t1d_whole_blood
probeID	ProbeChr	Gene	Probe_bp	topSNP	topSNP_chr	topSNP_bp	A1	A2	Freq	b_GWAS	se_GWAS	p_GWAS	b_eQTL	se_eQTL	p_eQTL	b_SMR	se_SMR	p_SMR	p_HEIDI	nsnp_HEIDI
ENSG00000204084	1	INPP5B	38369549	rs36084352	1	38364396	C	T	0.452286	-0.080226	0.015097	1.072e-07	-0.655561	0.007154	0	0.122378	0.0230678	1.12597e-07	0.177993	20
ENSG00000183431	1	SF3A3	38439620	rs28428561	1	38434306	A	G	0.425447	0.08229	0.015209	6.27512e-08	0.362455	0.00781586	0	0.227035	0.0422457	7.69414e-08	0.0571919	20
ENSG00000123685	1	BATF3	212866543	rs2233925	1	212870292	T	C	0.124254	0.114345	0.021134	6.28959e-08	-0.458526	0.011154	0	-0.249375	0.0464886	8.13019e-08	0.345588	20
ENSG00000164512	5	ANKRD55	55462346	rs7731626	5	55444683	A	G	0.377734	-0.070894	0.015074	2.56217e-06	-0.598063	0.00810025	0	0.118539	0.0252558	2.68501e-06	0.347208	20
ENSG00000197375	5	SLC22A5	131718375	rs11242109	5	131677047	T	G	0.44334	0.06863	0.013992	9.35083e-07	-0.680692	0.00706659	0	-0.100824	0.0205822	9.65224e-07	0.131729	20
ENSG00000125347	5	IRF1	131821895	rs11741255	5	131811182	A	G	0.379722	0.079314	0.014211	2.38709e-08	0.0801856	0.00821321	1.6228e-22	0.98913	0.204142	1.26409e-06	0.639991	20
ENSG00000204619	6	PPP1R11	30036298	rs114716190	6	29933320	G	A	0.0218688	-0.286679	0.047222	1.27191e-09	0.402271	0.0457719	1.5144e-18	-0.712651	0.142672	5.88279e-07	0.0552464	20
ENSG00000106004	7	HOXA5	27181979	rs2960785	7	26952139	C	T	0.50994	-0.085145	0.013954	1.04748e-09	0.218388	0.00805299	5.89443e-162	-0.389879	0.0654928	2.63262e-09	0.0623904	20
ENSG00000150076	10	C10ORF68	33002049	rs11009088	10	33092798	G	T	0.11829	0.113468	0.022858	6.90697e-07	-0.265794	0.0141405	8.05137e-79	-0.426902	0.0889474	1.5907e-06	0.0628451	20
ENSG00000236935	11	AP003774.1	64094749	rs479777	11	64107477	C	T	0.33996	-0.099132	0.015066	4.71002e-11	1.0436	0.0143188	0	-0.0949908	0.0144953	5.63181e-11	0.673667	20
ENSG00000168071	11	CCDC88B	64116350	rs1199046	11	64118126	T	C	0.367793	-0.079363	0.014556	4.9723e-08	-0.433019	0.00781231	0	0.183278	0.0337774	5.76099e-08	0.261759	20
ENSG00000139626	12	ITGB7	53593096	rs12232003	12	53593632	C	T	0.0795229	0.131121	0.027308	1.57428e-06	0.709015	0.0133208	0	0.184934	0.0386718	1.73438e-06	0.68444	20
ENSG00000135414	12	GDF11	56143987	rs7302200	12	56449435	A	G	0.327038	0.245021	0.014689	1.82666e-62	-0.0674603	0.00861715	4.93329e-15	-3.63208	0.512505	1.37138e-12	0.119633	19
ENSG00000198324	12	FAM109A	111802632	rs11065884	12	111818701	G	A	0.224652	-0.138318	0.017452	2.27096e-15	0.152451	0.00935008	9.12389e-60	-0.907294	0.127284	1.01759e-12	0.0884805	20
ENSG00000198270	12	TMEM116	112410027	rs4767068	12	112281013	G	A	0.167992	-0.137188	0.018957	4.58943e-13	0.479839	0.00986992	0	-0.285904	0.0399423	8.19037e-13	0.0761952	9
ENSG00000038532	16	CLEC16A	11157195	rs741177	16	11145648	T	C	0.135189	-0.126788	0.02153	3.89059e-09	0.183885	0.012829	1.34941e-46	-0.689495	0.12658	5.11986e-08	0.139614	20
ENSG00000072818	17	ACAP1	7247322	rs61759532	17	7240391	T	C	0.205765	0.118379	0.018587	1.90516e-10	-0.6402	0.0142036	0	-0.184909	0.0293215	2.85843e-10	0.116712	20
ENSG00000213859	17	KCTD11	7256733	rs61759532	17	7240391	T	C	0.205765	0.118379	0.018587	1.90516e-10	0.2747	0.0108927	2.49194e-140	0.430939	0.0697872	6.61482e-10	0.11214	20
ENSG00000131484	17	RP11-798G7.5	43596351	rs2532233	17	44273218	T	C	0.242545	-0.093486	0.017399	7.73687e-08	-0.610969	0.0271795	6.66218e-112	0.153013	0.0292799	1.73352e-07	0.460083	20
ENSG00000214425	17	LRRC37A4P	43603193	rs112560196	17	44200078	T	A	0.240557	-0.092571	0.017351	9.53766e-08	-1.23903	0.017306	0	0.0747122	0.0140425	1.03514e-07	0.301851	20
ENSG00000263503	17	RP11-707O23.5	43678970	rs2532233	17	44273218	T	C	0.242545	-0.093486	0.017399	7.73687e-08	1.20973	0.017783	0	-0.0772783	0.0144273	8.49032e-08	0.254093	20
ENSG00000204650	17	CRHR1-IT1	43711638	rs112560196	17	44200078	T	A	0.240557	-0.092571	0.017351	9.53766e-08	0.966951	0.00999677	0	-0.095735	0.0179713	9.97935e-08	0.0746747	20
ENSG00000206052	18	DOK6	67292307	rs763361	18	67531642	T	C	0.473161	0.101583	0.013965	3.49172e-13	0.247562	0.00788569	2.45086e-216	0.410333	0.0579045	1.37668e-12	0.631474	20
ENSG00000150637	18	CD226	67563716	rs763361	18	67531642	T	C	0.473161	0.101583	0.013965	3.49172e-13	-0.347535	0.00773762	0	-0.292296	0.0407066	6.9429e-13	0.618038	20
ENSG00000142233	19	NTN5	49170501	rs681343	19	49206462	T	C	0.440358	0.126387	0.014437	2.05593e-18	0.229035	0.00799071	1.11673e-180	0.551825	0.0659087	5.63784e-17	0.136739	20
ENSG00000100319	22	ZMAT5	30144972	rs737945	22	30202774	C	G	0.460239	0.091644	0.01397	5.38411e-11	-0.092942	0.00875803	2.61518e-26	-0.986034	0.176709	2.4052e-08	0.122745	20
ENSG00000100321	22	SYNGR1	39763761	rs2069235	22	39747780	A	G	0.299205	0.078049	0.015156	2.61073e-07	0.593474	0.0079094	0	0.131512	0.0255978	2.78234e-07	0.516452	20
