# Supplementary material for: Shared genetic and neuroimmune architecture links type 1 diabetes with neurocognitive traits
Source: Nat Commun. 2026 Mar 13;17:4057. doi: 10.1038/s41467-026-70694-8 (PMC13139607; doi:10.1038/s41467-026-70694-8)
Supplement: Supplementary file 9 — Supplementary Data 7 [file 41467_2026_70694_MOESM9_ESM.xlsx]

## Sheet: t1d_B_CELL_NAIVE_sig
probeID	ProbeChr	Gene	Probe_bp	topSNP	topSNP_chr	topSNP_bp	A1	A2	Freq	b_GWAS	se_GWAS	p_GWAS	b_eQTL	se_eQTL	p_eQTL	b_SMR	se_SMR	p_SMR	p_HEIDI	nsnp_HEIDI
ENSG00000236935	11	AP003774.1	64092522	rs663743	11	64107735	A	G	0.335984	-0.099964	0.015092	3.50164e-11	1.10836	0.130723	2.27738e-17	-0.0901909	0.017279	1.79221e-07	0.559996	20
ENSG00000172057	17	ORMDL3	38077294	rs12936231	17	38029120	G	C	0.514911	0.073311	0.013984	1.58342e-07	-0.994571	0.113946	2.58155e-18	-0.0737112	0.0164015	6.98421e-06	0.0626631	20
ENSG00000073605	17	GSDMB	38060848	rs12936231	17	38029120	G	C	0.514911	0.073311	0.013984	1.58342e-07	-1.1501	0.100503	2.53673e-30	-0.0637434	0.0133742	1.87784e-06	0.0506138	20
ENSG00000214425	17	LRRC37A4P	43578685	rs113120855	17	44203520	T	C	0.241551	-0.092896	0.017361	8.74636e-08	-1.3164	0.143295	4.0523e-20	0.070568	0.0152622	3.76943e-06	0.549107	4
ENSG00000214401	17	KANSL1-AS1	44270942	rs373695612	17	44360349	G	A	0.227634	-0.090153	0.018264	7.96602e-07	1.03814	0.134999	1.4716e-14	-0.0868411	0.0209055	3.26749e-05	0.373062	9
ENSG00000263503	17	RP11-707O23.5	43678235	rs2258587	17	44303564	T	C	0.228628	-0.095801	0.017879	8.39761e-08	1.11375	0.159295	2.71443e-12	-0.0860164	0.020225	2.10941e-05	0.441262	10
ENSG00000238083	17	LRRC37A2	44588877	rs62062288	17	44096553	A	G	0.236581	-0.092243	0.0177	1.87303e-07	1.09489	0.154024	1.17256e-12	-0.0842489	0.0200451	2.63434e-05	0.650784	8
ENSG00000223534	6	HLA-DQB1-AS1	32627657	rs9274106	6	32630176	A	T	0.553678	0.714448	0.045046	1.19115e-56	-1.11842	0.109479	1.68365e-24	-0.638801	0.074379	8.81385e-18	0.0745964	20

## Sheet: t1d_CD4_NAIVE_sig
probeID	ProbeChr	Gene	Probe_bp	topSNP	topSNP_chr	topSNP_bp	A1	A2	Freq	b_GWAS	se_GWAS	p_GWAS	b_eQTL	se_eQTL	p_eQTL	b_SMR	se_SMR	p_SMR	p_HEIDI	nsnp_HEIDI
ENSG00000236935	11	AP003774.1	64092522	rs663743	11	64107735	A	G	0.335984	-0.099964	0.015092	3.50164e-11	1.1066	0.142143	6.96625e-15	-0.0903344	0.0179065	4.54011e-07	0.426275	20
ENSG00000214425	17	LRRC37A4P	43578685	rs2732712	17	44348932	G	T	0.248509	-0.091504	0.017526	1.78045e-07	-1.23278	0.140775	2.0039e-18	0.074226	0.0165517	7.30883e-06	0.32501	6
ENSG00000204650	17	CRHR1-IT1	43697694	rs1560312	17	43978988	G	A	0.363817	-0.079537	0.015	1.14338e-07	1.05263	0.151702	3.95401e-12	-0.0755602	0.0179344	2.5185e-05	0.604725	14
ENSG00000214401	17	KANSL1-AS1	44270942	rs373695612	17	44360349	G	A	0.227634	-0.090153	0.018264	7.96602e-07	1.17554	0.148489	2.43928e-15	-0.0766908	0.0183093	2.8066e-05	0.105528	9
ENSG00000238083	17	LRRC37A2	44588877	rs56040418	17	43958079	T	C	0.240557	-0.093261	0.01729	6.89056e-08	1.03094	0.156679	4.70568e-11	-0.0904618	0.0216859	3.02654e-05	0.376641	5
ENSG00000206052	18	DOK6	67068291	rs1007822	18	67555221	T	C	0.54672	-0.082849	0.014037	3.5875e-09	-0.763495	0.12699	1.82954e-09	0.108513	0.0257637	2.53283e-05	0.205811	13

## Sheet: t1d_CD4_STIM_sig
probeID	ProbeChr	Gene	Probe_bp	topSNP	topSNP_chr	topSNP_bp	A1	A2	Freq	b_GWAS	se_GWAS	p_GWAS	b_eQTL	se_eQTL	p_eQTL	b_SMR	se_SMR	p_SMR	p_HEIDI	nsnp_HEIDI
ENSG00000117280	1	RAB7L1	205737114	rs7522056	1	205735891	A	G	0.32505	-0.06841	0.015226	7.02712e-06	-0.976111	0.106012	3.33636e-20	0.0700842	0.0173567	5.39351e-05	0.0672215	20
ENSG00000236935	11	AP003774.1	64092522	rs479777	11	64107477	C	T	0.33996	-0.099132	0.015066	4.71002e-11	0.868974	0.144631	1.87592e-09	-0.114079	0.0257121	9.13072e-06	0.3088	16
ENSG00000175643	16	RMI2	11343476	rs12149160	16	11439303	T	G	0.519881	0.098787	0.014092	2.38354e-12	-0.820459	0.130347	3.08561e-10	-0.120405	0.0257083	2.82034e-06	0.0824182	15
ENSG00000073605	17	GSDMB	38060848	rs11655292	17	38026361	G	C	0.507952	0.072635	0.01398	2.04057e-07	-0.93408	0.139145	1.90673e-11	-0.077761	0.0189256	3.97784e-05	0.148579	20
ENSG00000214425	17	LRRC37A4P	43578685	rs62061733	17	44018399	G	A	0.241551	-0.096751	0.017254	2.05262e-08	-1.15405	0.143224	7.77676e-16	0.0838358	0.0182148	4.17211e-06	0.14853	4
ENSG00000264070	17	DND1P1	43663237	rs2532387	17	44313522	T	G	0.232604	-0.093835	0.017419	7.16934e-08	1.19687	0.154066	7.94184e-15	-0.0784006	0.0177106	9.56577e-06	0.0964836	6
ENSG00000206052	18	DOK6	67068291	rs1610554	18	67524356	A	G	0.524851	-0.101645	0.014046	4.60809e-13	-0.72184	0.131782	4.31272e-08	0.140814	0.0322414	1.25691e-05	0.735146	5
ENSG00000197375	5	SLC22A5	131705444	rs11242109	5	131677047	T	G	0.44334	0.06863	0.013992	9.35083e-07	-1.15958	0.133974	4.91616e-18	-0.059185	0.0138693	1.97806e-05	0.0735534	20

## Sheet: t1d_CD8_NAIVE_sig
probeID	ProbeChr	Gene	Probe_bp	topSNP	topSNP_chr	topSNP_bp	A1	A2	Freq	b_GWAS	se_GWAS	p_GWAS	b_eQTL	se_eQTL	p_eQTL	b_SMR	se_SMR	p_SMR	p_HEIDI	nsnp_HEIDI
ENSG00000236935	11	AP003774.1	64092522	rs663743	11	64107735	A	G	0.335984	-0.099964	0.015092	3.50164e-11	1.19004	0.128689	2.30023e-20	-0.0840005	0.0155995	7.25178e-08	0.330811	20
ENSG00000065361	12	ERBB3	56473641	rs7297175	12	56473808	C	T	0.588469	-0.222329	0.014154	1.33818e-55	0.953717	0.139342	7.67665e-12	-0.233118	0.0371523	3.50399e-10	0.109773	4
ENSG00000214425	17	LRRC37A4P	43578685	rs4383188	17	44197603	C	T	0.240557	-0.093306	0.01735	7.53986e-08	-1.2125	0.139429	3.43236e-18	0.0769535	0.0168245	4.7872e-06	0.3182	3
ENSG00000214401	17	KANSL1-AS1	44270942	rs2532387	17	44313522	T	G	0.232604	-0.093835	0.017419	7.16934e-08	1.15471	0.145085	1.73629e-15	-0.0812629	0.0182158	8.15294e-06	0.154304	5
ENSG00000238083	17	LRRC37A2	44588877	rs56040418	17	43958079	T	C	0.240557	-0.093261	0.01729	6.89056e-08	1.12002	0.149886	7.86994e-14	-0.0832673	0.0190389	1.22248e-05	0.216376	4
ENSG00000206052	18	DOK6	67068291	rs12969657	18	67536496	T	C	0.518887	-0.099966	0.013987	8.86867e-13	-0.820805	0.124143	3.79781e-11	0.12179	0.0250936	1.21336e-06	0.581309	8
ENSG00000100321	22	SYNGR1	39745930	rs2069235	22	39747780	A	G	0.299205	0.078049	0.015156	2.61073e-07	0.929182	0.125018	1.0667e-13	0.0839975	0.0198439	2.30671e-05	0.111689	8
ENSG00000196126	6	HLA-DRB1	32546546	rs78107833	6	32531807	T	A	0.441352	0.610178	0.04819	9.61175e-37	-1.04593	0.182511	9.99636e-09	-0.583382	0.111739	1.78019e-07	0.056479	20

## Sheet: t1d_CD8_STIM_sig
probeID	ProbeChr	Gene	Probe_bp	topSNP	topSNP_chr	topSNP_bp	A1	A2	Freq	b_GWAS	se_GWAS	p_GWAS	b_eQTL	se_eQTL	p_eQTL	b_SMR	se_SMR	p_SMR	p_HEIDI	nsnp_HEIDI
ENSG00000236935	11	AP003774.1	64092522	rs479777	11	64107477	C	T	0.33996	-0.099132	0.015066	4.71002e-11	0.845129	0.143835	4.21112e-09	-0.117298	0.0267644	1.1726e-05	0.306746	9
ENSG00000175643	16	RMI2	11343476	rs10163410	16	11430615	C	G	0.308151	-0.124372	0.015059	1.47187e-16	1.11841	0.15631	8.36111e-13	-0.111204	0.0205633	6.37676e-08	0.408152	13
ENSG00000214425	17	LRRC37A4P	43578685	rs733969	17	44089727	A	G	0.240557	-0.093281	0.017309	7.08429e-08	-1.18395	0.1446	2.6614e-16	0.0787879	0.0175023	6.74528e-06	0.358743	3
ENSG00000206052	18	DOK6	67068291	rs1865761	18	67539392	C	T	0.518887	-0.100028	0.013976	8.24046e-13	-0.751383	0.133863	1.98755e-08	0.133125	0.0301408	1.00183e-05	0.419014	4
ENSG00000197375	5	SLC22A5	131705444	rs200838	5	131710399	C	A	0.555666	-0.068145	0.013987	1.10507e-06	1.05484	0.140318	5.58336e-14	-0.0646024	0.0158011	4.34209e-05	0.0808381	20
ENSG00000203760	6	CENPW	126661320	rs9388490	6	126704795	T	C	0.441352	0.104227	0.014055	1.20817e-13	-0.867367	0.137218	2.5974e-10	-0.120165	0.0249792	1.50489e-06	0.265373	9

## Sheet: t1d_M2_sig
probeID	ProbeChr	Gene	Probe_bp	topSNP	topSNP_chr	topSNP_bp	A1	A2	Freq	b_GWAS	se_GWAS	p_GWAS	b_eQTL	se_eQTL	p_eQTL	b_SMR	se_SMR	p_SMR	p_HEIDI	nsnp_HEIDI
ENSG00000214425	17	LRRC37A4P	43578685	rs62055876	17	43832940	G	A	0.240557	-0.092748	0.017361	9.17224e-08	-1.20814	0.141281	1.21704e-17	0.0767693	0.0169438	5.87573e-06	0.206369	4
ENSG00000204650	17	CRHR1-IT1	43697694	rs17690703	17	43925297	T	C	0.276342	-0.081672	0.016276	5.22671e-07	1.12022	0.131745	1.84867e-17	-0.0729072	0.0168707	1.54952e-05	0.370765	6
ENSG00000197375	5	SLC22A5	131705444	rs11242109	5	131677047	T	G	0.44334	0.06863	0.013992	9.35083e-07	-1.16503	0.152177	1.92199e-14	-0.0589083	0.0142635	3.62757e-05	0.0507305	15
ENSG00000137331	6	IER3	30710976	rs12526481	6	30746633	A	C	0.327038	-0.331375	0.016992	1.07084e-84	-0.75967	0.132307	9.37257e-09	0.436209	0.0791963	3.6304e-08	0.0798644	16
ENSG00000196735	6	HLA-DQA1	32595956	rs9273515	6	32628539	A	G	0.529821	0.712683	0.045077	2.6401e-56	-0.967398	0.121762	1.94202e-15	-0.736701	0.103775	1.25616e-12	0.0600586	20

## Sheet: t1d_MONOCYTES_sig
probeID	ProbeChr	Gene	Probe_bp	topSNP	topSNP_chr	topSNP_bp	A1	A2	Freq	b_GWAS	se_GWAS	p_GWAS	b_eQTL	se_eQTL	p_eQTL	b_SMR	se_SMR	p_SMR	p_HEIDI	nsnp_HEIDI
ENSG00000236935	11	AP003774.1	64092522	rs479777	11	64107477	C	T	0.33996	-0.099132	0.015066	4.71002e-11	0.963316	0.127088	3.45838e-14	-0.102907	0.0207103	6.73419e-07	0.433151	18
ENSG00000198270	12	TMEM116	112369086	rs12300518	12	112565472	T	G	0.0964215	-0.169751	0.02606	7.32872e-11	1.04879	0.16979	6.53389e-10	-0.161854	0.0361109	7.38958e-06	0.443485	10
ENSG00000214425	17	LRRC37A4P	43578685	rs17573607	17	44083081	A	G	0.239563	-0.094551	0.017349	5.03518e-08	-1.21093	0.13657	7.52867e-19	0.0780811	0.0168169	3.43361e-06	0.941762	3
ENSG00000204650	17	CRHR1-IT1	43697694	rs753235	17	43946223	A	G	0.243539	-0.092818	0.017268	7.64988e-08	1.22447	0.135974	2.15305e-19	-0.0758025	0.0164236	3.92225e-06	0.227942	4
ENSG00000214401	17	KANSL1-AS1	44270942	rs373695612	17	44360349	G	A	0.227634	-0.090153	0.018264	7.96602e-07	1.22085	0.148558	2.06866e-16	-0.0738443	0.0174512	2.32165e-05	0.323572	10

## Sheet: t1d_NK_sig
probeID	ProbeChr	Gene	Probe_bp	topSNP	topSNP_chr	topSNP_bp	A1	A2	Freq	b_GWAS	se_GWAS	p_GWAS	b_eQTL	se_eQTL	p_eQTL	b_SMR	se_SMR	p_SMR	p_HEIDI	nsnp_HEIDI
ENSG00000236935	11	AP003774.1	64092522	rs663743	11	64107735	A	G	0.335984	-0.099964	0.015092	3.50164e-11	1.15631	0.132183	2.17599e-18	-0.0864512	0.0163713	1.28721e-07	0.877314	20
ENSG00000172057	17	ORMDL3	38077294	rs12936231	17	38029120	G	C	0.514911	0.073311	0.013984	1.58342e-07	-0.907141	0.119387	3.00021e-14	-0.0808154	0.0187286	1.59544e-05	0.0699503	19
ENSG00000204650	17	CRHR1-IT1	43697694	rs2942166	17	43715427	C	T	0.240557	-0.095214	0.01741	4.52574e-08	1.08967	0.134252	4.7938e-16	-0.087379	0.0192658	5.74818e-06	0.224077	5
ENSG00000214425	17	LRRC37A4P	43578685	rs4383188	17	44197603	C	T	0.240557	-0.093306	0.01735	7.53986e-08	-1.29246	0.142503	1.19378e-19	0.0721928	0.0156065	3.73142e-06	0.319617	3
ENSG00000214401	17	KANSL1-AS1	44270942	rs373695612	17	44360349	G	A	0.227634	-0.090153	0.018264	7.96602e-07	1.17513	0.14964	4.06071e-15	-0.0767177	0.0183574	2.92654e-05	0.20926	11
ENSG00000238083	17	LRRC37A2	44588877	rs56040418	17	43958079	T	C	0.240557	-0.093261	0.01729	6.89056e-08	1.12616	0.155922	5.10197e-13	-0.0828135	0.0191621	1.54807e-05	0.317278	5
ENSG00000206052	18	DOK6	67068291	rs1788229	18	67533961	G	T	0.533797	-0.102254	0.014003	2.82595e-13	-0.869372	0.126154	5.52545e-12	0.117618	0.0234677	5.38912e-07	0.0543997	10
ENSG00000197375	5	SLC22A5	131705444	rs11242109	5	131677047	T	G	0.44334	0.06863	0.013992	9.35083e-07	-1.11066	0.139385	1.60895e-15	-0.0617923	0.0147934	2.95362e-05	0.0579442	19

## Sheet: t1d_QT_mono_sig
probeID	ProbeChr	Gene	Probe_bp	topSNP	topSNP_chr	topSNP_bp	A1	A2	Freq	b_GWAS	se_GWAS	p_GWAS	b_eQTL	se_eQTL	p_eQTL	b_SMR	se_SMR	p_SMR	p_HEIDI	nsnp_HEIDI
ENSG00000134262	1	AP4B1	113894194	rs11102702	1	113908342	C	T	0.192843	0.353746	0.017643	2.02717e-89	-0.715496	0.109137	5.52998e-11	-0.494407	0.0793428	4.62651e-10	0.0936581	17
ENSG00000123685	1	BATF3	212686417	rs2202683	1	212699732	T	C	0.12326	0.120514	0.021377	1.72399e-08	-1.07522	0.123688	3.52909e-18	-0.112083	0.0236963	2.24543e-06	0.114124	20
ENSG00000198270	12	TMEM116	111931282	rs77422707	12	111806249	A	G	0.0934394	-0.132867	0.024305	4.58804e-08	1.42101	0.144568	8.41721e-23	-0.0935018	0.0195713	1.77493e-06	0.142055	20
ENSG00000103811	15	CTSH	78921058	rs2289702	15	78944951	T	C	0.105368	-0.217948	0.024294	2.92878e-19	-1.35788	0.104862	2.37539e-38	0.160506	0.0217654	1.65107e-13	0.445961	18
ENSG00000105287	19	PRKD2	46674275	rs314675	19	46692822	C	T	0.147117	-0.150142	0.020948	7.63931e-13	1.07031	0.102684	1.94092e-25	-0.140279	0.0237525	3.50823e-09	0.0593678	20
ENSG00000138031	2	ADCY3	24819169	rs2033656	2	24878033	G	C	0.427435	0.069976	0.014117	7.16798e-07	0.979128	0.0832391	6.06647e-32	0.0714677	0.0156458	4.92753e-06	0.860069	20
ENSG00000128342	22	LIF	30240453	rs713875	22	30196498	G	C	0.547714	0.115192	0.014083	2.84359e-16	-0.615313	0.0738675	8.08704e-17	-0.187209	0.0320769	5.33886e-09	0.0900274	20
ENSG00000072682	5	P4HA2	132190147	rs35260072	5	132295159	C	A	0.387674	0.078192	0.014121	3.07267e-08	-0.677104	0.0693459	1.60448e-22	-0.11548	0.0239751	1.45983e-06	0.42617	20
ENSG00000197375	5	SLC22A5	132369710	rs11242109	5	132341354	T	G	0.44334	0.06863	0.013992	9.35083e-07	-1.16458	0.0775491	5.65396e-51	-0.0589311	0.0126393	3.1232e-06	0.125874	20
ENSG00000166278	6	C2	31897785	rs3134962	6	32140074	A	G	0.112326	0.853963	0.020986	0	0.7397	0.123226	1.93938e-09	1.15447	0.194403	2.87577e-09	0.186802	20

## Sheet: t1d_QT_neu_sig
probeID	ProbeChr	Gene	Probe_bp	topSNP	topSNP_chr	topSNP_bp	A1	A2	Freq	b_GWAS	se_GWAS	p_GWAS	b_eQTL	se_eQTL	p_eQTL	b_SMR	se_SMR	p_SMR	p_HEIDI	nsnp_HEIDI
ENSG00000204084	1	INPP5B	37860697	rs35101149	1	37895724	A	G	0.451292	-0.080581	0.015103	9.53303e-08	-1.05583	0.0855786	5.68617e-35	0.0763201	0.0155847	9.72503e-07	0.345777	20
ENSG00000103811	15	CTSH	78921058	rs12901830	15	78947107	G	T	0.821074	0.14188	0.019088	1.06089e-13	0.710387	0.122216	6.15233e-09	0.199722	0.0436191	4.67708e-06	0.0543247	9
ENSG00000197272	16	IL27	28499362	rs151234	16	28494339	C	G	0.137177	0.164661	0.020787	2.35121e-15	-0.638538	0.110685	7.97672e-09	-0.257872	0.0552979	3.11142e-06	0.675406	20
ENSG00000072818	17	ACAP1	7336529	rs61759532	17	7337072	T	C	0.205765	0.118379	0.018587	1.90516e-10	-1.06882	0.0810615	1.06622e-39	-0.110757	0.0193127	9.75563e-09	0.0630541	20
ENSG00000214401	17	KANSL1-AS1	46193552	rs112010353	17	45589126	T	C	0.239563	-0.096499	0.017573	3.99072e-08	1.29705	0.0866911	1.30572e-50	-0.0743988	0.0144321	2.53528e-07	0.964585	7
ENSG00000137312	6	FLOT1	30727709	rs9468833	6	30783886	A	G	0.337972	-0.344437	0.018057	4.10582e-81	-0.698385	0.0984988	1.33834e-12	0.493191	0.0742085	3.0114e-11	0.0628154	17
ENSG00000105991	7	HOXA1	27092993	rs774267	7	26923895	C	T	0.510934	-0.083996	0.013959	1.77407e-09	1.12184	0.0757359	1.21601e-49	-0.0748734	0.0134305	2.47681e-08	0.0580962	20
ENSG00000106004	7	HOXA5	27141052	rs774267	7	26923895	C	T	0.510934	-0.083996	0.013959	1.77407e-09	0.883234	0.0912485	3.68743e-22	-0.0951005	0.0186094	3.21574e-07	0.114749	20

[truncated: 8 more sheets: t1d_QT_cd4t_sig, t1d_TFH_sig, t1d_TH1_sig, t1d_TH17_sig, t1d_THSTAR_sig, t1d_TREG_MEM_sig, t1d_TREG_NAIVE_sig, t1d_TH2_sig]
