# Supplementary material for: Shared genetic and neuroimmune architecture links type 1 diabetes with neurocognitive traits
Source: Nat Commun. 2026 Mar 13;17:4057. doi: 10.1038/s41467-026-70694-8 (PMC13139607; doi:10.1038/s41467-026-70694-8)
Supplement: Supplementary file 10 — Supplementary Data 8 [file 41467_2026_70694_MOESM10_ESM.xlsx]

## Sheet: t1d_astrocytes_sig
probeID	ProbeChr	Gene	Probe_bp	topSNP	topSNP_chr	topSNP_bp	A1	A2	Freq	b_GWAS	se_GWAS	p_GWAS	b_eQTL	se_eQTL	p_eQTL	b_SMR	se_SMR	p_SMR	p_HEIDI	nsnp_HEIDI
ENSG00000168071	11	CCDC88B	64107695	rs566128	11	64118267	A	G	0.367793	-0.079097	0.014552	5.4659e-08	-0.375081	0.0556819	1.62654e-11	0.21088	0.0498523	2.33598e-05	0.0983106	20
ENSG00000262633	17	RP11-156P1.2	45000499	rs62062288	17	44096553	A	G	0.236581	-0.092243	0.0177	1.87303e-07	0.855133	0.0922052	1.7889e-20	-0.10787	0.0237426	5.53814e-06	0.442691	7
ENSG00000164761	8	TNFRSF11B	119935796	rs1485310	8	120051656	T	A	0.512922	-0.069015	0.014192	1.15665e-06	0.429444	0.0628029	8.0328e-12	-0.160708	0.0405523	7.40206e-05	0.942468	20

## Sheet: t1d_endo_sig
probeID	ProbeChr	Gene	Probe_bp	topSNP	topSNP_chr	topSNP_bp	A1	A2	Freq	b_GWAS	se_GWAS	p_GWAS	b_eQTL	se_eQTL	p_eQTL	b_SMR	se_SMR	p_SMR	p_HEIDI	nsnp_HEIDI
ENSG00000120071	17	KANSL1	44107282	rs70602	17	44859715	T	C	0.217694	-0.074707	0.018109	3.70031e-05	0.948218	0.118344	1.12532e-15	-0.0787867	0.0214807	0.000244659	0.113198	8

## Sheet: t1d_exci-neu_sig
probeID	ProbeChr	Gene	Probe_bp	topSNP	topSNP_chr	topSNP_bp	A1	A2	Freq	b_GWAS	se_GWAS	p_GWAS	b_eQTL	se_eQTL	p_eQTL	b_SMR	se_SMR	p_SMR	p_HEIDI	nsnp_HEIDI
ENSG00000123685	1	BATF3	212859760	rs12128789	1	212852832	C	T	0.125249	0.126969	0.021535	3.7267e-09	0.584805	0.0962944	1.2547e-09	0.217113	0.0513234	2.33379e-05	0.348894	20
ENSG00000168071	11	CCDC88B	64107695	rs11231772	11	64141771	G	A	0.370775	-0.080148	0.01448	3.10782e-08	-0.566313	0.05959	2.02958e-21	0.141526	0.0295895	1.72719e-06	0.290858	20
ENSG00000175643	16	RMI2	11343476	rs12149160	16	11439303	G	T	0.480119	-0.098787	0.014092	2.38354e-12	0.403724	0.0410135	7.29883e-23	-0.244689	0.0428516	1.12868e-08	0.179998	20
ENSG00000263715	17	RP11-105N13.4	43699274	rs7210219	17	44018519	C	T	0.240557	-0.095537	0.017543	5.15077e-08	0.572624	0.0593804	5.2465e-22	-0.166841	0.0351839	2.11655e-06	0.307327	6
ENSG00000120071	17	KANSL1	44107282	rs2668622	17	44352131	T	G	0.251491	-0.091667	0.017961	3.32908e-07	1.17235	0.114319	1.1228e-24	-0.0781908	0.0171129	4.89807e-06	0.309021	6
ENSG00000176920	19	FUT2	49199228	rs646327	19	49209851	A	G	0.531809	-0.113322	0.014456	4.54486e-15	0.371924	0.054004	5.69942e-12	-0.304691	0.0588903	2.2928e-07	0.195202	20
ENSG00000005020	7	SKAP2	26706681	rs3801803	7	26901740	C	T	0.219682	-0.126419	0.016683	3.5223e-14	-0.377035	0.0573791	4.99983e-11	0.335298	0.0675401	6.89051e-07	0.602544	10

## Sheet: t1d_inhi-neu_sig
probeID	ProbeChr	Gene	Probe_bp	topSNP	topSNP_chr	topSNP_bp	A1	A2	Freq	b_GWAS	se_GWAS	p_GWAS	b_eQTL	se_eQTL	p_eQTL	b_SMR	se_SMR	p_SMR	p_HEIDI	nsnp_HEIDI
ENSG00000228696	17	ARL17B	44352150	rs2668622	17	44352131	T	G	0.251491	-0.091667	0.017961	3.32908e-07	1.3714	0.125071	5.63223e-28	-0.0668419	0.014446	3.70983e-06	0.831955	4
ENSG00000238083	17	LRRC37A2	44588877	rs1991556	17	44083402	A	G	0.242545	-0.090035	0.017381	2.21803e-07	1.00987	0.112898	3.7203e-19	-0.089155	0.0198888	7.37141e-06	0.226048	3

## Sheet: t1d_microglia_sig
probeID	ProbeChr	Gene	Probe_bp	topSNP	topSNP_chr	topSNP_bp	A1	A2	Freq	b_GWAS	se_GWAS	p_GWAS	b_eQTL	se_eQTL	p_eQTL	b_SMR	se_SMR	p_SMR	p_HEIDI	nsnp_HEIDI
ENSG00000228696	17	ARL17B	44352150	rs2668622	17	44352131	T	G	0.251491	-0.091667	0.017961	3.32908e-07	1.35237	0.118519	3.70307e-30	-0.0677825	0.0145491	3.17929e-06	0.742612	4
ENSG00000204531	6	POU5F1	31132119	rs3134749	6	31219469	T	C	0.388668	0.285778	0.015365	3.23814e-77	0.688656	0.0883983	6.68099e-15	0.414979	0.0577521	6.69493e-13	0.155574	20

## Sheet: t1d_oligo_sig
probeID	ProbeChr	Gene	Probe_bp	topSNP	topSNP_chr	topSNP_bp	A1	A2	Freq	b_GWAS	se_GWAS	p_GWAS	b_eQTL	se_eQTL	p_eQTL	b_SMR	se_SMR	p_SMR	p_HEIDI	nsnp_HEIDI
ENSG00000181027	19	FKRP	47249303	rs137882482	19	47182942	T	C	0.142147	-0.153742	0.021481	8.24279e-13	0.623669	0.103747	1.83898e-09	-0.246512	0.0535529	4.16142e-06	0.103656	19
ENSG00000176920	19	FUT2	49199228	rs368565	19	49201217	T	C	0.472167	-0.114794	0.014593	3.64604e-15	0.315977	0.0479755	4.51172e-11	-0.363299	0.0719417	4.42038e-07	0.418817	20

## Sheet: t1d_opc_cops_sig
probeID	ProbeChr	Gene	Probe_bp	topSNP	topSNP_chr	topSNP_bp	A1	A2	Freq	b_GWAS	se_GWAS	p_GWAS	b_eQTL	se_eQTL	p_eQTL	b_SMR	se_SMR	p_SMR	p_HEIDI	nsnp_HEIDI

## Sheet: t1d_pb_sig
probeID	ProbeChr	Gene	Probe_bp	topSNP	topSNP_chr	topSNP_bp	A1	A2	Freq	b_GWAS	se_GWAS	p_GWAS	b_eQTL	se_eQTL	p_eQTL	b_SMR	se_SMR	p_SMR	p_HEIDI	nsnp_HEIDI
ENSG00000168071	11	CCDC88B	64107695	rs12421615	11	64021605	A	G	0.353877	-0.087115	0.014893	4.93259e-09	-0.582381	0.059601	1.49467e-22	0.149584	0.0298045	5.19821e-07	0.597456	20
ENSG00000175643	16	RMI2	11343476	rs12325495	16	11418328	T	C	0.479125	-0.097111	0.01409	5.50345e-12	0.355067	0.0369603	7.49079e-22	-0.2735	0.0488389	2.14287e-08	0.101181	20
ENSG00000120071	17	KANSL1	44107282	rs2668622	17	44352131	T	G	0.251491	-0.091667	0.017961	3.32908e-07	1.09871	0.105946	3.37985e-25	-0.0834315	0.0182198	4.66818e-06	0.615243	5
ENSG00000228696	17	ARL17B	44352150	rs55915917	17	43892784	G	T	0.225646	-0.093138	0.01774	1.52019e-07	1.47437	0.129342	4.22924e-30	-0.0631714	0.0132472	1.85441e-06	0.552166	5
ENSG00000176920	19	FUT2	49199228	rs1704773	19	49209566	A	G	0.534791	-0.115062	0.014448	1.66975e-15	0.400622	0.0523749	2.02364e-14	-0.287208	0.052062	3.45502e-08	0.142049	20

## Sheet: t1d_pericytes_sig
probeID	ProbeChr	Gene	Probe_bp	topSNP	topSNP_chr	topSNP_bp	A1	A2	Freq	b_GWAS	se_GWAS	p_GWAS	b_eQTL	se_eQTL	p_eQTL	b_SMR	se_SMR	p_SMR	p_HEIDI	nsnp_HEIDI
ENSG00000120071	17	KANSL1	44107282	rs62062288	17	44096553	A	G	0.236581	-0.092243	0.0177	1.87303e-07	1.16619	0.140286	9.33558e-17	-0.0790977	0.0179136	1.00766e-05	0.890123	4
