# Supplementary material for: Shared genetic and neuroimmune architecture links type 1 diabetes with neurocognitive traits
Source: Nat Commun. 2026 Mar 13;17:4057. doi: 10.1038/s41467-026-70694-8 (PMC13139607; doi:10.1038/s41467-026-70694-8)
Supplement: Supplementary file 11 — Supplementary Data 9 [file 41467_2026_70694_MOESM11_ESM.xlsx]

## Sheet: T1D_brain cells
	Cell_Type	Prop._SNPs	Prop._h2	Prop._h2_std_error	Enrichment	Enrichment_std_error	Enrichment_p	Coefficient	Coefficient_std_error	Coefficient_z.score	two side p	FDR	one_side p
Prenatal	AST	0.0866852	0.167506	0.0982192	1.93235	1.13306	0.410191	9.58369e-08	5.48852e-08	1.74613	0.0807876	0.422587	0.0403938
Prenatal	ExNeu	0.0877611	0.157279	0.0989102	1.79213	1.12704	0.481059	-1.50353e-06	1.32865e-06	-1.13163	0.257791	0.542449	0.871104
Prenatal	GLIALPROG	0.078905	0.145652	0.0994927	1.84592	1.26092	0.501048	-1.84357e-08	3.90856e-08	-0.471676	0.637158	0.743351	0.681421
Prenatal	IN	0.0877588	0.157665	0.0989499	1.79657	1.12752	0.478807	1.40623e-06	1.32838e-06	1.0586	0.28978	0.542449	0.14489
Prenatal	MG	0.046191	0.232806	0.0916193	5.04006	1.98349	0.0494787	5.4572e-08	3.22438e-08	1.69248	0.0905545	0.422587	0.0452772
Prenatal	OPC	0.0481485	0.0612953	0.082777	1.27305	1.7192	0.873164	-6.54363e-08	3.13849e-08	-2.08496	0.0370728	0.346012	0.981464
Prenatal	VASC	0.0560728	0.168606	0.0975791	3.00691	1.74022	0.256464	7.17916e-09	2.91302e-08	0.246451	0.805333	0.867282	0.402667
Early Postnatal	AST	0.0793931	0.172772	0.104769	2.17615	1.31963	0.374138	5.017e-08	4.0913e-08	1.22625	0.220104	0.542449	0.110052
Early Postnatal	ExNeu	0.0877537	0.144044	0.0988578	1.64146	1.12654	0.566909	-1.578e-07	1.1313e-07	-1.39459	0.163139	0.507544	0.91843
Early Postnatal	IN	0.0874889	0.14779	0.0985443	1.68925	1.12636	0.538399	1.1036e-07	1.0964e-07	1.0066	0.314126	0.542449	0.157063
Early Postnatal	MG	0.0337183	0.130744	0.0855222	3.87754	2.53638	0.241905	1.12e-08	2.3062e-08	0.485644	0.627219	0.743351	0.31361
Early Postnatal	OL	0.0215646	-0.0056905	0.0876225	-0.263882	4.06326	0.756722	-7.849e-08	3.5758e-08	-2.19514	0.0281537	0.346012	0.985923
Early Postnatal	OPC	0.0611542	0.105675	0.0850477	1.72801	1.39071	0.601159	-1.655e-08	1.6967e-08	-0.975437	0.329344	0.542449	0.835328
Early Postnatal	VASC	0.0114681	0.0825765	0.0847346	7.20056	7.38874	0.38306	6.1706e-09	5.2496e-08	0.117543	0.906429	0.911187	0.453215
Late Postnatal	AST	0.0582145	0.125641	0.11126	2.15824	1.9112	0.544056	-3.57113e-09	3.20163e-08	-0.111541	0.911187	0.911187	0.544406
Late Postnatal	ExNeu	0.0876521	0.177222	0.0990222	2.02188	1.12972	0.364994	-2.10748e-08	4.45979e-08	-0.472551	0.636533	0.743351	0.681733
Late Postnatal	IN	0.085008	0.178973	0.0966501	2.10537	1.13695	0.331171	3.10414e-08	4.44032e-08	0.69908	0.484502	0.743351	0.242251
Late Postnatal	MG	0.0390471	0.207101	0.102615	5.30387	2.62799	0.108754	3.93822e-08	3.58704e-08	1.0979	0.272247	0.542449	0.136124
Late Postnatal	OL	0.0577191	0.0666526	0.0821329	1.15477	1.42298	0.913287	-6.2718e-08	3.49064e-08	-1.79675	0.0723756	0.422587	0.963812
Late Postnatal	OPC	0.0529828	0.109296	0.0952931	2.06285	1.79857	0.554461	-1.06844e-08	2.16202e-08	-0.494187	0.621174	0.743351	0.689413
Late Postnatal	VASC	0.0103433	0.123523	0.0790971	11.9423	7.64719	0.148045	3.54302e-08	5.36994e-08	0.659788	0.50939	0.743351	0.254695
Adult	AST	0.0492775	0.135626	0.104995	2.7523	2.13068	0.413428	1.53277e-08	4.15643e-08	0.368772	0.712298	0.797774	0.356149
Adult	ExNeu	0.0846513	0.21869	0.10413	2.58342	1.23011	0.203887	1.43032e-08	1.36846e-08	1.04521	0.295928	0.542449	0.147964
Adult	IN	0.0420972	0.0225978	0.0895113	0.5368	2.1263	0.827268	-6.7048e-08	4.51445e-08	-1.48519	0.137494	0.503099	0.931253
Adult	MG	0.0151424	0.163465	0.0847269	10.7952	5.59536	0.0759893	7.66013e-08	3.62503e-08	2.11312	0.0345905	0.346012	0.0172952
Adult	OL	0.0191483	0.0471755	0.0846666	2.4637	4.42163	0.736932	-4.61916e-08	3.61794e-08	-1.27674	0.201695	0.542449	0.899153
Adult	OPC	0.0282019	0.0533628	0.0849158	1.89217	3.011	0.766603	-3.29606e-08	2.25449e-08	-1.462	0.143742	0.503099	0.928129
Adult	VASC	0.00865721	0.0985394	0.0763361	11.3824	8.81764	0.231275	3.10525e-08	4.99542e-08	0.62162	0.534192	0.743351	0.267096
