# Supplementary material for: Shared genetic and neuroimmune architecture links type 1 diabetes with neurocognitive traits
Source: Nat Commun. 2026 Mar 13;17:4057. doi: 10.1038/s41467-026-70694-8 (PMC13139607; doi:10.1038/s41467-026-70694-8)
Supplement: Supplementary file 12 — Supplementary Data 10 [file 41467_2026_70694_MOESM12_ESM.xlsx]

## Sheet: Sheet1
	Name	Coefficient	Coefficient_std_error	Z_Score	Coefficient_P_value
Prenatal	snATAC_MG_Prenatal	-1.07532e-07	7.74096e-08	-1.38913	0.917604
	snATAC_OPC_Prenatal	-1.24244e-07	7.03343e-08	-1.76647	0.961342
	snATAC_VASC_Prenatal	-1.73492e-07	6.73952e-08	-2.57425	0.994977
	snATAC_AST_Prenatal	-2.35788e-07	5.60994e-08	-4.20304	0.999987
	snATAC_GLIALPROG_Prenatal	-2.50448e-07	5.93893e-08	-4.21706	0.999988
	snATAC_IN_Prenatal	-2.38072e-07	5.59463e-08	-4.25537	0.99999
	snATAC_ExNeu_Prenatal	-2.38175e-07	5.59548e-08	-4.25655	0.99999
Early Postnatal	snATAC_VASC_EP	2.63041e-07	1.5152e-07	1.73601	0.0412813
	snATAC_MG_EP	-2.95708e-08	7.72491e-08	-0.382798	0.649065
	snATAC_OL_EP	-1.75659e-07	9.47402e-08	-1.85412	0.968139
	snATAC_OPC_EP	-1.96308e-07	5.42437e-08	-3.619	0.999852
	snATAC_AST_EP	-2.16238e-07	5.3451e-08	-4.04553	0.999974
	snATAC_IN_EP	-2.36536e-07	5.58414e-08	-4.23586	0.999989
	snATAC_ExNeu_EP	-2.38085e-07	5.59604e-08	-4.25453	0.99999
Late Postnatal	snATAC_VASC_LP	2.96497e-07	1.63522e-07	1.8132	0.0349008
	snATAC_MG_LP	-7.9317e-08	8.45617e-08	-0.937978	0.825872
	snATAC_OPC_LP	-1.63854e-07	5.93805e-08	-2.75939	0.997105
	snATAC_AST_LP	-1.61317e-07	5.66346e-08	-2.84837	0.997803
	snATAC_OL_LP	-2.06025e-07	6.12612e-08	-3.36306	0.999615
	snATAC_ExNeu_LP	-2.37925e-07	5.59462e-08	-4.25275	0.999989
	snATAC_IN_LP	-2.4019e-07	5.57795e-08	-4.30606	0.999992
Adult	snATAC_VASC_Adult	2.16306e-07	1.70763e-07	1.2667	0.102631
	snATAC_MG_Adult	6.24178e-08	1.43975e-07	0.433533	0.332314
	snATAC_OL_Adult	-7.50919e-08	1.11471e-07	-0.673647	0.749732
	snATAC_OPC_Adult	-8.76893e-08	8.3592e-08	-1.04902	0.852914
	snATAC_AST_Adult	-1.54309e-07	6.48077e-08	-2.38103	0.991368
	snATAC_ExNeu_Adult	-2.36946e-07	5.63469e-08	-4.20512	0.999987
	snATAC_IN_Adult	-2.84105e-07	6.67046e-08	-4.25916	0.99999
