# Supplementary material for: Shared genetic and neuroimmune architecture links type 1 diabetes with neurocognitive traits
Source: Nat Commun. 2026 Mar 13;17:4057. doi: 10.1038/s41467-026-70694-8 (PMC13139607; doi:10.1038/s41467-026-70694-8)
Supplement: Supplementary file 13 — Supplementary Data 11 [file 41467_2026_70694_MOESM13_ESM.xlsx]

## Sheet: Prenatal
AST	ExNeu	GLIALPROG	IN	MG	OPC	VASC
4.28254	0.973225	2.35226	1.74567	4.28254	1.32003	1.12629
2.69261	1.71875	1.82987	4.24946	4.28254	4.28254	1.34068
2.30626	1.92273	1.10213	2.49658	4.28254	2.71791	0.437023
1.98082	2.80417	0.734601	3.94927	0.0332037	2.13132	1.77474
3.88111	1.39506	2.55193	3.06238	4.28254	1.66177	0.916974
4.28254	1.4445	0.691273	3.85824	4.28254	2.49959	2.18047
4.28254	1.22991	1.6181	1.84369	4.28254	0.439641	1.54933
1.26958	0.702776	1.99043	2.45936	4.28254	0.596294	0.563207
1.71641	0.37215	1.45094	0.953985	4.28254	0.77183	1.06946
3.58349	2.73882	2.19015	1.81234	4.28254	1.65211	1.33572
0.234288	0.453333	4.15479	0.404097	3.91266	2.69385	1.25379
2.4549	0.484129	1.30008	4.28254	4.28254	1.85106	0.636007
0.530628	1.55422	0.172759	1.83	4.28254	0.328594	1.13066
0.0324687	0.579015	4.28254	1.13188	4.28254	2.68379	0.802169
2.40628	1.96908	1.81554	0.387709	3.46723	1.62043	0.718764
2.44235	0.990181	3.16659	0.589739	4.28254	2.79664	1.18296
0.21693	2.37957	1.23143	1.66786	4.28254	2.29895	0.778086
4.02019	1.21207	3.77367	1.51912	2.98833	0.641526	1.20165
3.00352	0.556615	0.954795	1.97848	4.28254	2.72166	1.38826
2.36527	1.28979	1.19251	1.92518	4.28254	2.34715	1.77474
1.38398	1.50119	1.41707	1.65183	2.01885	1.88008	2.23979
2.59921	0.408743	0.849941	1.66477	3.94651	2.41735	1.27281
4.28254	1.37149	1.23314	2.24255	3.91266	2.27606	1.49807
1.98611	0.838463	1.42716	3.45394	4.28254	2.06243	1.22228
2.93044	0.508561	4.15613	1.24948	4.28254	0.811827	0.562851
4.10039	1.31958	2.20204	2.78216	4.28254	2.00059	1.10568
3.29727	1.91737	2.87966	2.08645		2.66395	2.01763
2.82959	1.28414	2.36115	2.3068		1.05724	1.22271
4.28254	1.18961	3.28887	1.12709		2.41338	1.12988
2.12366	1.29299	1.87089	1.85229		3.31718	1.28066
3.59707	1.7667	2.07053	1.02358		1.88691	4.28254
4.19932	2.12546	2.21276	2.34197		1.99087	2.18287
2.17512	2.04313	1.99864	0.483072		2.23873	0.636007
3.65498	0.941074	1.97631	0.540473		1.2616	0.0296154
3.55088	3.42952	3.55516	0.983404		2.39991	0.50097
2.46845	1.04979	1.75771	0.104109		1.81077	1.12444
2.20952	1.24703	2.24208	1.39512		2.48493	1.13762
3.56335	1.07642	0.615096	2.42666		0.920767	1.73231
2.9888	1.92875	2.19733	4.25482		2.78896	2.03535
3.83418	1.22623	1.80328	1.37448		1.85366	2.04233
3.55871	1.75805	1.38856	1.40547		0.615704
4.28254	1.56549	1.81566	1.90756		2.61758
2.66215	2.68018	2.01977	0.584745		2.35199
4.28254	2.9925	1.16952	1.31915		2.3106
4.09252	0.431513	1.12126	1.13075		2.38783
2.28211	1.4791	1.61731	0.352621
3.88359	1.32749	2.07328	2.96273
2.95555	0.523879	2.16026	0.443408
3.72075	1.79283	1.00184	1.17333
0.421428	2.44385	1.55874	3.92109
3.18642	0.604586	0.428428	3.94691
3.37601	2.03724	2.05117	1.51856
2.80964	2.65046	0.965209	0.414262
3.69256	0.218624	1.62727	0.224539
3.6682	1.35479	1.03743	0.977644
2.5698	0.410273	1.05757	4.1742
4.06651	1.48368	1.30257	1.39224
0.600109	1.04001	1.41653	1.7607
3.74347	2.77852	1.00705	4.28254
2.96273	3.21735	0.912397	2.2189
0.366454	0.274944	1.45109	0.597166
4.28254	1.92362	2.42757	1.9819
2.37901	1.97382	1.90896	1.84373
3.09952	0.90733	2.28523	0.61707
4.28254	1.21446	2.87525	1.28646
1.78018	1.72323	2.4102	1.81686
2.01114	2.45567	1.72554	1.43896
2.05624	2.35404	0.390113	0.220817
2.07087	2.30099	0.248181	2.46552
4.28254	0.0827594	1.97866	0.600776
1.26859	0.288844	3.89382	2.95018
1.50442	1.53172	2.17009	1.77608
2.55918	2.52752	1.96947	1.11896
4.05731	0.70393	1.56536	0.895348
2.60843	1.47275	2.52485	1.36769
2.64091	0.386867	2.6988	2.17271
3.10092	0.6919	4.20435	4.28254
2.41527	2.80497	1.18567	2.14168
3.29247	1.56563	1.84621	0.563879
3.71293	0.320985	0.945883	0.403722
2.55316	1.40771	2.38534	2.79737
3.13171	1.91742	1.99631	2.32641
3.75688	1.91493	1.99474	0.0759307
2.81002	1.33445	1.1872	1.74142
0.28278	2.11405	3.20379	1.54405
2.35579	4.28254	3.72583	1.94763
3.33812	2.19726	1.78937	2.98783
0.785852	2.48992	1.02963	0.394576
4.15891	3.52276	2.90788	0.561241
0.976636	2.01164	4.28254	4.28254
2.60927	0.746099	2.5893	1.46725
4.28254	1.02237	2.06155	2.26944
4.28254	1.21534	1.18228	3.03826
1.40564	0.898792	0.700514	1.95974
1.75301	1.29058		0.648007
1.42063	0.903975		1.9863
3.01426	1.22436		1.84002
4.28254	1.27137		0.625385
2.21502	3.01361		0.853353
2.56216	1.04224		1.80455
2.66854	2.69662		1.86465
1.21615	1.78271		3.00363
3.44134	0.571996		4.28254
3.02813	2.31188		3.49147
1.67177	2.61958		3.84004
4.28254	2.11834		4.28254
4.28254	2.94911		1.27639
3.68406	1.41775		1.03659
1.38183	3.38354		1.25441
1.62021	1.37284		2.42696
0.997105	0.351787		1.86257
4.28254	2.62147		4.28254
1.97936	1.04913		1.61763
2.05318	1.99133		2.5109
2.7996	2.78096		0.895126
1.48176	0.723916		4.28254
2.45822	1.55561		1.30824
4.28254	1.37016		2.37579
2.74068	0.878706		2.91777
4.08215	3.12941		2.9478
2.8508	2.03289		4.2439
1.10072	0.788384		1.93951
2.29307	0.487541		1.55419
2.38077	2.78372		4.28254
4.14183	2.51259		1.27207
2.96053	2.77518		0.232373
2.33031	1.21569		2.67759
3.14584	2.91299		3.38287
0.528892	3.3597		1.92337
1.91847	0.907848		2.61626
4.28254	0.966616		2.34078
1.66055	2.37278		1.99599
3.91486	0.793695		1.37573
0.470469	3.81833		1.72903
2.58574	1.33278		0.202307
2.6507	2.46555		2.05356
1.48253	1.55409		2.11316
4.28254	1.34956		1.54915
3.59922	2.19513		1.71659
1.75077	2.22708		2.09827
4.28254	3.26536		1.69045
1.12639	2.10215		3.07632
3.0882	2.5339		0.88873
2.87814	0.273951		1.14985
3.51804	2.13869		1.44215
3.69729	1.51295		1.90628
1.81158	1.36893		2.40548
1.77692	1.25908		2.36406
2.49738	3.12556		1.76082
2.05659	2.65539		1.85266
2.4421	2.24505		1.97728
4.28254	0.145778		1.1538
2.12446	0.734634		3.60024
2.97364	0.558151		1.22408
1.20049	1.68231		1.00021
1.52945	1.88976		1.69348
0.382305	1.97613		4.28254
2.01114	4.28254		0.731189
0.365168	1.85498		4.15604
1.43518	2.94669		0.485195
3.55725	1.08474		1.84605
1.47997	1.71686		0.470469
1.67878	0.457806		4.28254
2.64232	1.47477		4.25319
3.34069	1.22368		3.39438
2.18899	3.41181		2.40265
4.05978	2.65207		1.87599
0.352811	2.76218		2.17055
4.28254	0.968217		1.88315
2.4563	0.756414		1.88278
1.25086	2.40025		1.35527
1.69843	1.30264		0.732994
4.24233	2.66453		4.28254
3.58643	0.707059		1.46235
1.27763	0.631871		4.28254
2.6959	1.6772		1.03933
4.28254	0.042243		1.68686
2.15532	1.62868		0.396164
1.96934	1.16732		1.671
4.28254	2.29001		0.824316
2.73637	1.44532		1.58126
2.09638	1.48394		0.798156
4.28254	2.29874		0.542704
3.78945	1.23047		1.04822
1.46494	2.87707		0.613139
3.10685	1.99559		1.55429
2.93119	1.58609		1.66757
4.28254	0.76849		0.0624209
3.1833	0.170915		1.16389
3.67408	2.02955		2.52126
2.30222	0.401859		1.98661
2.30582	2.06448		1.30176
0.167912	2.74868		2.22584
0.50237	1.05569		0.167445
3.55856	2.68278		2.96291
0.40927	2.27047		1.48313
3.26837	1.92107		3.83931
3.32937	2.12166		4.28254
1.95868	3.61648		1.6346
1.73066	1.44753		1.50887
2.47804	1.96514		1.05772
2.14523	3.13047		4.28254
4.00235	0.757139		2.03474
3.59714	2.16		2.44573
4.28254	2.80463		1.99007
1.52525	0.916459		0.816074
2.46542	3.12881		2.24208
4.28254	1.11913		2.92681
1.72125	2.60882		0.318836
2.90619	2.17813		2.28094
3.24271	1.35254		1.93368
3.56902	1.09011		0.0619472
3.77142	1.46323		0.0533071
2.46437	2.18799		1.17585
3.50776	1.58042		1.12837
2.7434	2.60901		1.9773
1.42532	1.1952		3.35943
2.46057	3.17758		4.28254
0.455848	0.951087		1.85814
3.05759	1.55964		1.14397
2.92931	0.543673		2.95639
4.28254	1.55243		1.9065
0.0928402	1.41877		1.06456
2.46543	0.443657		4.28254
2.79	3.34011		3.05806
4.28254	2.66945		0.509533
4.28254	0.549008		0.89904
0.0324687	1.98598		2.76334
4.02834	3.50293		2.18718
2.35862	2.99538		0.562493
2.09453	1.28141		0.789802
3.03835	1.92214		2.35689
2.46554	3.75588		2.19036
2.4281	0.438974		1.03081
2.13645	1.95245		2.17146
1.69127	0.413577		0.0213886
1.03009	1.20903		0.532827
3.01168	0.928455		1.53799
1.9018	2.6019		1.50446
4.27744	1.75897		3.31668
2.66021	2.4927		0.411159
0.312229	0.704839		1.30004
4.28254	1.70225		1.87898
1.63194	0.35034		4.28254
2.31917	1.16052		2.39368
2.46595	1.64194		2.23067
1.51638	2.1319		1.97261
2.96171	2.02899		4.21465
1.95134	1.23998		1.33714
4.01556	0.625263		2.82591
0.94688	1.8306		0.971978
0.524247	0.626279		2.84636
2.70698	0.976161		3.84499
2.49664	3.49021		0.0204145
2.56782	1.92124		3.05703
1.94838	0.734517		4.28254
4.28254	0.701304		2.64991
2.4111	2.17142		0.0834097
1.60038	4.28254		2.46974
3.48161	2.11022		2.11711
1.92199	1.21067		0.484765
2.08955	0.901435		2.1052
2.94873	1.04374		1.23643
2.17831	2.75709		1.19038
2.88082	0.549809		4.28254
1.75848	3.25841		3.87306
4.14529	1.12296		2.48884
1.2745	2.37057		0.298142
1.85768	0.0778175		0.102262
3.16548	4.28254		2.51865
3.96753	2.76348		2.2714
1.58436	3.38055		2.18251
3.15299	2.6529		2.4011
4.28254	1.67861		0.809126
2.34275	3.21431		1.62566
1.388	1.30206		2.89859
4.28254	3.77187		2.39574
2.38387	1.67811		1.41939
3.81453	1.03576		4.28254
2.75498	0.256792		2.27086
2.82004	1.10457		1.69812
3.51311	1.29595		4.13045
4.28254	1.41199		1.24882
0.618808	3.26721		2.26038
2.39018	0.266885		1.10792
1.49761	0.877815		2.19679
4.24588	3.89119		1.56689
4.17366	0.105355		2.08209
2.07587	1.09356		3.70145
2.69277	2.00987		2.02485
1.03155	1.06149		2.25507
3.30072	2.92127		4.28254
2.09633	3.87169		0.504976
3.4248	1.27645		1.95895
3.94989	2.3291		0.133891
0.155661	2.07914		2.44667
2.49076	3.48261		1.62057
1.48574	4.28254		1.18091
2.52372	0.803972		1.05716
1.75958	1.05956		1.90701
2.09281	1.66777		2.09006
1.9129	1.7242		0.17605
2.25474	4.28214		3.34548
3.004	4.10746		4.28254
3.59023	2.18325		4.28254
3.45437	0.942003		1.00972
1.8912	1.30253		0.939795
3.26055	1.49057		1.7454
4.28254	2.44094		4.28254
3.89469	2.08725		1.49998
2.69939	1.59523		0.906605
0.357366	1.60931		1.40149
1.31424	1.17559		2.19614
0.480182	4.28254		2.60311
3.46519	2.40141		0.762059
1.7933	1.24704		0.468037
2.90109	1.69991		0.603721
3.7966	0.668889		1.0676
4.03919	1.39636		0.431464
1.4444	1.34456		1.23537
2.71308	2.50573		2.55855
2.21248	1.03151		4.28254
4.28254	1.50075		3.34587
1.47837	2.04205		2.38594
0.927043	2.41274		1.98876
2.73046	1.20992		2.14466
3.89523	0.30271		1.2887
2.0628	3.97066		1.53457
1.28862	2.79323		2.32124
3.00757	1.43919		2.29814
3.01563	3.398		1.01039
1.32245	2.15693		0.81902
1.61028	0.752307		1.48792
1.43325	2.26757		4.28254
1.79194	1.72806		0.599135
2.96275	2.95033		1.42679
1.22437	1.80974		2.59199
1.98234	2.06917		1.45526
3.02351	1.4193		1.98954
3.27179	3.15478		4.28254
4.28254	0.897207		2.66266
2.24471	1.69392		1.56514
3.24606	4.28254		3.92893
3.92614	1.87047		1.60298
4.28254	1.8532		0.309669
4.28254	1.15296		0.329543
2.4991	0.476168		0.542704
1.19334	1.94227		1.91782
1.31172	3.0742		0.507924
0.507246	1.07359		1.17861
1.88692	1.97913		3.97534
1.48811	0.719331		2.11715
4.28254	2.03589		0.114335
1.71062	1.13307		2.96971
3.55698	1.50913		2.32164
4.00267	1.73928		3.93544
4.03536	1.8849		1.1151
3.06411	0.887219		1.117
2.45238	1.1173		2.02077
2.95929	1.61693		0.529123
2.45815	0.0691999		0.295917
3.95643	1.53989		3.25065
0.356086	2.55605		2.57119
3.83715	1.33807		3.49819
2.63126	2.47429		1.78737
4.1421	1.62226		3.34345
3.61915	1.52464		1.34207
1.28406	2.50533		1.79555
3.41032	0.64922		1.76673
3.76433	0.929377		0.362454
2.73535	0.0213698		1.84725
4.28254	1.28162		3.64793
2.28164	1.92042		0.702705
2.40098	2.72317		1.73666
3.09638	0.0324687		2.52905
2.7064	0.619183		1.87185
2.65997	1.48839		2.18783
3.86945	1.6186		2.33036
3.76661	0.789386		1.82719
1.68416	1.98455		2.64342
1.89046	1.67087		0.757319
1.72311	1.67509		0.990276
4.28254	1.43689		1.86881
4.00534	2.15836		2.51827
2.34507	0.616889		0.725985
4.28254	1.3107		4.28254
2.5653	1.40034		1.42825
1.17095	0.905753		1.26663
3.09964	1.34965		2.28887
3.68704	2.23799		1.45017
2.95452	1.59608		4.28254
3.86724	1.7445		1.65666
	3.5277		2.71145
	3.306		2.71145
	1.92954		3.86342
	1.52252		4.28254
	0.702603		0.956701
	0.783116		0.898492
	1.33969		2.85721
	1.78026		2.22409
	0.902602		0.46909
	1.10398		0.725908
	2.18657		2.26211
	1.68208		0.58989
	2.5443		2.15793
	1.86768		2.54081
	2.1639		2.45825
	0.685966		0.343072
	2.46849		1.72747
	2.54883		1.91552
	1.33084		0.549744
	2.68442		1.60848
	0.167524		0.734948
	0.548374		2.48244
	1.39074		1.85057
	2.52412		0.938963
	1.61421		4.28254
	1.16937		1.82298
	1.62253		2.52786
	2.39173		2.09276
	0.989893		4.28254
	2.41474		4.12091
	2.29079		0.425964
	1.53505		1.44125
	0.537352		0.308075
	1.08368		0.723991
	1.57313		2.29137
	2.63371		0.499175
	4.28254		1.87201
	1.70254		2.94577
	2.42084		1.58968
	2.83468		2.76971
	1.34179		1.33692
	0.0363252		2.98335
	0.589789		1.08343
	0.938663		3.4324
	1.60791		0.614701
	3.87415		2.64648
	2.27239		4.12409
	1.02226		1.80287
	1.93439		1.82493
	2.31701		0.748389
	3.32843		1.77625
	1.32498		1.98674
	2.17851		2.1068
	1.43927		3.2357
	4.28254		1.00696
	4.27092		1.19498
	4.28254		1.10307
	1.63909		0.389595
	2.4947		2.09198
	2.53508		2.33587
	2.2604		2.31522
	0.555747		1.39127
	1.23261		1.43298
	1.67766		1.50347
	1.62747		2.05152
	3.16933		2.01637
	2.21418		2.43001
	1.4591		0.148892
	2.92183		1.26906
	0.776348		2.99535
	1.70894		2.45737
	3.47338		1.5175
	1.25486		1.85565
	2.1447		0.330578
	2.41822		1.94119
	1.00448		1.43012
	0.247627		1.85142
	1.57902		1.37724
	2.61183		0.0488046
	2.96631		0.815585
	2.14804		2.64977
	0.627221		2.0932
	0.162556		1.00621
	2.76309		2.03134
	0.689286		0.239086
	2.63177		2.39281
	0.914647		1.11127
	4.28254		2.41165
	1.1474		1.19357
	2.39341		1.11209
	1.77358		1.65897
	3.29242		1.52098
	4.28254		0.166845
	0.502275		1.85787
	1.71434		2.49937
	2.21545		0.655995
	0.291976		1.74335
	2.11215		2.10016
	0.868676		0.763168
	4.2716		2.58731
	1.64678		0.0332737
	1.51755		2.78309
	1.42029		2.76404
	1.3172		4.28254
	1.91796		1.34865
	2.60534		3.21925
	1.83467		1.19971
	0.063602		2.57965
	1.21875		1.33696
	1.47975		4.28254
	1.53461		2.40768
	3.12151		2.67175
	0.148045		1.80207
	1.44533		3.58162
	2.44241		0.063334
	1.01781		2.19954
	0.990396		1.40899
	1.5046		3.44639
	1.5905		0.0265251
	1.3936		1.98427
	2.44591		2.38922
	0.831476		1.84781
	2.08468		0.28734
	1.84889		3.72146
	2.47757		2.05065
	2.99242		1.77344
	4.28254		0.719766
	2.02187		2.91488
	1.13097		0.853107
	0.746067		1.32466
	0.81281		1.30624
	1.15975		1.1753
	2.68693		3.77844
	1.30292		2.93874
	1.09467		1.4161
	1.38604		0.765334
	1.99051		0.955163
	0.667835		4.03872
	3.34516		1.83377
	3.53199		2.73176
	2.84762		0.433816
	1.49255		4.28254
	2.78424		1.28727
	1.81497		1.2042
	0.859557		1.72369
	1.03523		1.73535
	1.04258		2.47
	1.42943		1.94871
	2.57991		3.33713
	1.88446		4.28254
	2.07285		0.911346
	2.5328		4.28254
	3.98945		1.74381
	0.825797		2.22
	1.4241		1.83245
	4.28254		4.28254
	3.19703		1.14003
	1.69878		0.169949
	1.95201		2.35
	1.52445		0.821163
	1.00871		1.3319
	1.2113		4.28254
	4.28254		1.30211
	2.10749		1.74265
	1.73844		1.83186
	4.28254		0.290983
	1.40327		0.772338
	1.15478		1.22577
	1.74794		0.88272
	2.23859		4.28254
	3.18021		3.79762
	1.91392		2.34187
	1.26505		1.99694
	1.59433		2.39201
	1.66276		1.0837
	2.05302		1.87861
	2.90815		0.91316
	2.58009		1.03269
	0.613275		1.54423
	0.0638059		1.36397
	0.819193		3.73675
	1.76159		1.17366
	1.82562		0.430957
	2.95223		3.73407
	2.82722		3.9823
	2.17685		1.38069
	0.584735		3.72852
	3.25128		2.26278
	1.79199		0.432619
	0.940968		2.42992
	1.5917		0.245842
	2.34729		2.66968
	1.62455		0.986949
	0.820137		3.97603
	0.812031		0.309669
	0.798143		1.15408
	0.98889		1.93129
	1.87318		1.68068
	0.233887		4.28254
	2.136		1.67282
	2.68804		0.0124785
	1.41581		2.54662
	1.15044		3.07805
	0.827435		2.04661
	2.75253		0.237151
	1.14075		0.767672
	2.3404		3.77887
	1.13291		2.18907
	0.985335		0.00708907
	0.872175		2.07145
	0.304618		0.957713
	0.608504		4.28254
	2.06554		1.04865
	0.311487		1.9209
	2.43435		4.28254
	2.15843		2.66283
	0.677237		1.85902
	2.03594		2.87115
	0.409397		1.43283
	0.970257		0.825727
	1.38174		2.75006
	3.3014		4.28254
	0.616336		0.771758
	4.28254		0.778982
	1.06538		0.745521
	0.666086		0.5127
	0.453778		1.04024
	0.896599		3.09139
	2.43346		1.58482
	1.548		1.67915
	0.370852		1.84622
	2.23985		2.74195
	1.51118		1.50265
	0.888228		4.28254
	0.686317		1.80685
	0.550687		3.27128
	2.26906		1.78361
	1.21827		1.17149
	2.68448		0.252468
	1.1397		0.316985
	0.396804		3.30314
	2.46151		2.32327
	2.22866		1.22482
	1.13884		2.35042
	0.238106		1.5931
	0.611665		1.22215
	1.33015		2.298
	1.31337		2.13239
	1.75023		1.43517
	2.00234		2.67394
	0.664228		1.9285
	3.01768		1.43988
	1.09836		2.53477
	1.06789		1.87604
	1.91979		2.22025
	1.72941		2.30412
	3.34305		1.89195
	2.91606		1.69118
	0.593579		1.82021
	1.07193		1.36255
	1.36512		2.50108
	0.646319		4.15923
	2.18264		0.581508
	2.8227		4.28254
	4.28254		0.505346
	0.956571		0.922369
	0.544894		3.08713
	1.04031		1.88847
	1.41974		4.28254
	1.87215		0.295561
	1.02418		2.92696
	2.74152		2.27944
	2.00407		2.35595
	0.0547772		0.500982
	1.51524		0.587853
	2.41093		0.526394
	2.80243		4.28254
	1.14891		3.5878
	2.09406		0.512936
	2.83935		1.58832
	1.58719		0.345923
	0.311902		1.66013
	1.33569		0.283833
	0.805046		2.34176
	2.48199		1.5974
	2.77727		2.50555
	2.78641		1.77211
	0.496099		1.69976
	0.840312		4.28254
	1.00894		2.44671
	1.71536		2.67387
	0.80666		1.52971
	2.57332		1.69958
	1.13195		4.28254
	1.18589		1.1114
	3.26471		1.02972
	1.00402		1.77744
	4.28254		1.95444
	0.899151		2.22221
	1.64561		0.520207
	2.63948		2.06521
	1.16511		2.51767
	1.36464		2.21501
	1.45245		2.89791
	1.59844		1.65958
	0.0489744		2.16926
	2.21588		4.28254
	4.28254		0.140318
	1.52801		3.07366
	1.49135		3.70317
	0.65062		4.28254
	0.316985		0.882888
	2.43697		2.54924
	2.27148		1.23487
	3.43357		2.7049
	1.38458		0.77728
	1.10056		2.16714
	2.37003		1.83263
	2.2754		0.827899
	3.67152		2.62028
	1.47952		3.1267
	0.935669		1.92671
	1.62077		1.33006
	3.04833		3.47521
	3.89701		1.362
	4.18826		3.85462
	2.71009		2.88183
	3.30646		0.643701
	1.34175		4.28254
	1.06357		4.28254
	4.0117		0.976649
	1.92485		4.23073
	0.824366		0.595334
	1.91522		1.53157
	2.52107		0.98485
	1.36712		2.6564
	1.10708		2.30958
	2.24849		3.71733
	1.28936		1.52865
	2.34318		1.19107
	1.54747		2.47953
	2.90234		2.13571
	0.162451		0.12991
	0.974471		2.84089
	1.55433		2.39139
	1.46051		2.2173
	2.1318		1.31711
	0.314153		3.73382
	2.12717		2.19971
	3.78708		1.16223
	0.646467		2.49366
	1.74374		3.55743
	0.506508		1.77998
	2.32196		4.13218
	1.53611		2.65202
	1.8901		1.63419
	2.15183		1.69001
	2.08065		1.1116
	1.52363		2.52555
	0.733793		1.41291
	2.31502		1.9914
	1.92253		1.94333
	2.01829		1.44953
	1.18935		2.68795
	2.61472		0.834792
	1.2647		3.03466
	3.93556		1.07837
	0.616827		0.00886155
	1.6333		3.01236
	3.22542		2.52231
	2.09932		0.773024
	1.68215		0.132198
	1.11077		1.68066
	0.377145		0.369601
	1.50023		1.76284
	2.11094		1.40837
	0.505192		1.8067
	2.94664		4.28254
	1.79054		0.943175
	3.81902		2.40172
	3.0831		0.744649
	2.97444		1.36308
	2.22687		1.29586
	1.01295		1.55935
	0.76541		0.681419
	2.20998		2.75977
	1.7682		2.67031
	2.95186		2.57502
	2.09761		0.575402
	2.15763		1.81732
	1.66827		3.52624
	3.63738		1.42359
	2.02069		0.983638
	1.27284		1.61324
	1.06619		1.95921
	1.67776		4.08103
	2.48846		2.11112
	1.34041		3.42666
	1.43811		1.32679
	2.28453		1.61068
	2.09419		1.39926
	2.03973		1.59446
	3.01917		1.13054
	0.35281		4.28254
	0.376279		1.58234
	1.62521		2.7508
	1.01507		0.209159
	2.85126		1.65922
	1.28223		1.48501
	0.61031		1.07381
	1.06303		3.05481
	2.56439		1.22674
	0.130956		2.72688
	2.30404		0.190487
	3.73153		1.50337
	3.18333		1.59123
	2.25648		2.01887
	0.733344		1.81278
	2.59818		0.255685
	3.03318		0.375806
	1.98568		2.9238
	3.52955		1.42179
	1.51642		2.12488
	2.20304		1.39789
	0.719885		0.362454
	0.487279		1.86855
	1.28528		2.01445
	1.49871		0.468057
	0.672047		1.85938
	1.62507		1.4099
	1.05128		0.109552
	0.836992		0.737035
	2.53823		1.075
	1.57525		2.67133
	1.37956		3.20489
	1.40365		2.18396
	1.30206		1.50097
	0.922572		3.65921
	4.28254		1.46628
	0.794482		2.34737
	0.997059		1.34812
	0.652115		0.204155
	2.04558		2.44094
	0.995549		2.04393
	1.90091		0.926992
	3.0338		0.962779
	2.18823		1.16911
	0.937125		0.847225
	1.01575		4.28254
	4.28254		4.28254
	0.724098		4.28254
	1.93059		4.16453
	0.804098		1.89777
	2.39298		2.88957
	1.3893		2.64876
	2.4099		2.94036
	1.78274		0.365223
	1.35093		0.938475
	0.707045		4.28254
	1.86776		0.0803014
	2.53707		1.9934
	1.64784		1.27536
	2.20789		1.06696
	2.52438		1.63386
	3.17926		1.1116
	3.65364		1.56625
	0.0543225		1.51038
	2.37972		2.5483
	0.512908		2.48036
	0.378122		1.57091
	1.10053		1.52689
	0.960955		4.28254
	1.13265		0.89874
	2.82854		3.1586
	1.09225		2.69323
	3.4489		0.861264
	0.346255		1.83887
	2.35176		0.523561
	1.45551		1.68922
	1.11756		1.86745
	1.36582		2.167
	0.512219		1.7567
	1.84652		2.07303
	1.38392		1.10393
	1.88253		0.378944
	1.79369		1.14559
	3.31858		2.78643
	0.879808		2.00662
	2.25757		1.52975
	0.535996		1.59328
	1.80867		0.940054
	2.43768		0.982811
	0.637014		4.28254
	0.458908		3.04885
	1.52415		1.15841
	1.69247		3.42907
	1.12944		0.873961
	4.28254		0.400383
	0.282129		4.28254
	1.14758		3.6373
	2.48198		1.43888
	1.37569		2.23167
	1.77696		1.11683
	3.04217		1.98473
	1.87781		1.21228
	1.14034		1.45999
	0.530842		1.97207
	1.09438		3.04607
	3.8303		0.0860029
	0.744735		2.03699
	1.43393		1.72217
	3.02615		1.33546
	0.799096		3.26806
	3.75056		1.53673
	1.33763		0.921912
	4.28254		0.764185
	0.937567		1.8704
	0.652304		1.91021
	2.01835		1.28211
	1.09794		0.560578
	0.771215		3.44656
	4.28254		4.28254
	2.03549		0.487451
	2.23746		0.871294
	1.30752		0.343072
	2.52602		2.47479
	0.57367		0.773095
	2.51482		1.023
	0.676297		0.812383
	0.361479		3.10339
	1.41031		2.19958
	2.05954		1.56838
	2.97903		3.02763
	0.179353		1.4386
	2.97664		4.28254
	1.31088		1.13855
	1.87573		2.69255
	2.42907		2.03456
	3.20099		3.46657
	2.71766		0.0729184
	1.32135		0.703512
	2.70115		2.95384
	3.81941		0.434702
	2.09163		2.41444
	0.350002		0.400893
	0.364203		1.39725
	2.6801		0.67702
	1.99907		1.43738
	0.436281		0.483073
	0.200377		3.25804
	0.709522		2.35776
	2.42542		0.929898
	0.425766		4.18354
	2.52188		1.72267
	0.655803		1.47396
	1.72002		0.615084
	1.38601		1.11659
	1.70488		0.88314
	4.28254		4.28254
	0.216011		0.602247
	1.96397		0.455988
	1.17157		0.343072
	4.28254		1.73065
	2.83693		2.94178
	0.612169		1.10562
	2.73673		0.309669
	1.9507		1.94313
	1.92989		2.23036
	1.49514		2.2525
	2.16421		2.41486
	2.56768		2.16143
	1.45858		1.67273
	1.88868		1.96258
	1.11376		0.777335
	1.87338		1.63796
	1.28643		0.395073
	0.685177		0.932372
	0.662567		4.28254
	0.234725		3.27241
	1.49254		2.30874
	2.17798		2.86713
	3.22993		2.10007
	1.30675		3.03009
	0.887248		2.57583
	0.696058		1.83788
	0.833967		1.95541
	2.23912		2.34198
	0.54777		3.79398
	0.31405		1.95744
	2.44834		1.99733
	1.78113		2.2822
	2.35641		4.28254
	2.64534		4.12624
	1.35336		2.01321
	2.80961		0.338351
	2.75956		3.57629
	0.546913		2.3472
	4.28254		1.21978
	2.55039		0.26837
	1.00045		2.47587
	2.69716		1.24854
	4.28254		2.0602
	2.64039		0.783618
	3.00412		2.21212
	1.01938		3.27726
	1.42194		0.538476
	3.08234		1.42735
	1.9084		2.63254
	1.28302		4.28254
	2.50411		0.829896
	2.08344		1.98934
	4.01459		1.37827
	0.198789		1.18422
	4.28254		4.28254
	1.08179		0.884149
	0.0850494		2.45802
	1.07276		3.25433
	1.02638		2.12925
	3.10492		1.45722
	2.03477		3.58433
	0.546093		1.21978
	1.15382		2.10797
	0.61006		1.04716
	2.15228		1.73244
	2.05673		1.5852
	0.728138		2.05732
	0.523811		2.57157
	0.906903		2.19466
	1.11671		4.0162
	1.60807		4.28254
	2.46324		2.1351
	0.773262		1.80491
	2.18564		2.95888
	2.75615
	2.19357
	1.00091
	1.9138
	1.59398
	1.64888
	1.24649
	1.45938
	2.65774
	1.61012
	2.24709
	2.7017
	1.93605
	0.490418
	1.28161
	0.492341
	3.38528
	0.0722294
	0.794708
	2.32099
	0.796038
	3.45952
	0.790822
	1.68973
	1.30624
	1.62421
	4.28254
	3.09347
	0.667487
	0.876493
	0.937403
	0.921465
	0.867484
	2.49503
	1.96742
	2.43192
	1.93917
	1.50339
	0.584245
	2.65857
	1.31625
	0.614419
	2.11118
	0.736966
	1.88445
	0.548672
	2.18052
	0.842674
	0.694202
	2.93253
	1.68131
	1.35408
	1.25363
	0.759498
	1.08065
	1.13135
	3.05315
	4.17829
	1.48207
	0.383476
	0.882761
	2.41948
	3.23295
	2.66015
	2.49931
	2.37104
	1.86572
	1.28845
	2.17278
	2.31233
	1.92995
	1.99984
	2.23382
	1.29993
	0.936018
	1.96801
	0.42511
	2.32017
	0.976049
	1.69248
	1.89576
	1.67285
	4.28254
	3.05664
	0.938363
	2.32639
	2.3748
	4.28254
	1.07531
	0.296401
	1.35885
	1.06956
	0.983366
	1.09391
	2.93178
	2.20878
	0.394763
	1.54145
	0.594031
	1.57605
	1.28681
	3.63583
	2.60453
	0.631441
	4.07447
	0.576463
	1.82161
	2.09201
	2.02929
	2.07643
	1.24762
	1.99685
	1.37067
	0.399782
	0.894603
	3.62665
	0.694246
	1.3857
	1.77254
	1.27552
	2.92761
	2.51622
	0.424181
	2.22038
	0.854826
	0.816402
	2.09266
	1.18709
	3.28749
	1.30673
	1.78379
	0.471183
	3.64331
	1.12724
	1.53892
	3.001
	1.48156
	1.81499
	1.19658
	0.969676
	1.64758
	2.75453
	2.35508
	1.26
	0.532478
	2.33071
	1.45468
	4.08186
	0.813256
	0.496099
	3.33897
	2.0659
	1.75103
	0.813628
	0.964835
	3.19964
	1.52554
	3.17494
	2.09744
	3.13145
	2.23716
	1.60448
	0.0641673
	1.64419
	1.02347
	0.745691
	0.0729545
	1.79515
	4.24582
	0.566888
	1.38597
	1.8777
	2.64091
	2.82542
	1.60957
	1.83341
	1.06341
	3.41693
	1.31965
	1.20551
	0.545752
	3.68301
	1.54294
	1.74838
	2.78141
	1.30013
	2.13638
	0.814748
	0.963337
	1.99919
	4.28254
	0.502455
	1.7532
	2.24151
	1.50697
	1.49664
	1.48741
	2.25674
	0.487232
	0.348386
	1.16675
	1.11011
	1.02128
	0.944464
	0.173928
	2.67125
	1.00623
	3.08936
	2.13369
	2.62229
	2.02879
	2.01615
	0.0420903
	2.55353
	2.79068
	2.54172
	4.28254
	2.47637
	2.90492
	1.95884
	1.57714
	3.00927
	0.626569
	2.55189
	1.86225
	2.46133
	0.858388
	2.8384
	0.667995
	2.16005
	0.173476
	2.72299
	2.76558
	2.11048
	1.03724
	1.13102
	0.886721
	1.96117
	2.19323
	2.25168
	1.04967
	4.28254
	1.55648
	0.576846
	2.39961
	0.812183
	2.68199
	1.33244
	1.22001
	1.05568
	3.34169
	0.965289
	1.77884
	2.69745
	0.342787
	1.33073
	1.80676
	2.04239
	2.78526
	1.92373
	1.92117
	1.56963
	4.28254
	2.03412
	1.50145
	1.44041
	2.89071
	1.54108
	0.712678
	1.10537
	1.63786
	1.26174
	1.25071
	1.70606
	0.794589
	4.28254
	0.715133
	3.52647
	0.103749
	1.15339
	1.23735
	2.72512
	1.46059
	1.31467
	1.80119
	3.49674
	1.33143
	1.52562
	1.82435
	1.13716
	1.67718
	2.39114
	2.17773
	0.376803
	0.386264
	2.18145
	1.00475
	2.08637
	0.845689
	1.44331
	2.09799
	2.01248
	1.6659
	2.1168
	1.68388
	1.0996
	0.519738
	1.37412
	1.20891
	0.498754
	0.629295
	0.757722
	1.70101
	0.724992
	3.05977
	2.29581
	1.39262
	2.55595
	2.70495
	1.55912
	2.62538
	0.725978
	1.38737
	2.61611
	1.92281
	4.28254
	1.51358
	1.96285
	0.558181
	1.43623
	1.35165
	1.28932
	1.8555
	1.68313
	1.97536
	1.59613
	1.06359
	4.28254
	1.76839
	2.8697
	1.60982
	2.38969
	2.08978
	2.16216
	3.88059
	1.93928
	1.05358
	2.66797
	1.42072
	2.03537
	3.47759
	0.620008
	0.75143
	1.16054
	1.3722
	1.94764
	1.34371
	1.10126
	0.906224
	1.3396
	2.10603
	1.21249
	1.61292
	1.29342
	2.16881
	2.27505
	2.95372
	1.22279
	2.35193
	2.7545
	2.0059
	1.32032
	0.663164
	0.648826
	2.01865
	2.07514
	4.28254
	1.45067
	2.01323
	1.9157
	0.82887
	0.975913
	1.33528
	2.01208
	2.99208
	1.85477
	1.33613
	0.339078
	1.60229
	1.02317
	0.702564
	0.896362
	4.28254
	3.67726
	3.43281
	2.37572
	0.734951
	4.28254
	2.19098
	0.55499
	1.55357
	0.200308
	0.998479
	3.18391
	2.70328
	2.76159
	1.75724
	0.389514
	2.61902
	0.957283
	1.11173
	1.96911
	1.37822
	1.55352
	0.942467
	1.55011
	1.89833
	1.94649
	2.59217
	1.66424
	1.6115
	1.14508
	0.897723
	0.922543
	2.06177
	1.93939
	1.46193
	2.36872
	0.876152
	0.297108
	1.80688
	1.65696
	1.72728
	1.54645
	2.06351
	1.90345
	0.714511
	1.59898
	1.22545
	2.04433
	0.206375
	0.358358
	0.791768
	1.53049
	1.56854
	0.63969
	1.92837
	2.92693
	0.693882
	0.349333
	2.98365
	1.04922
	2.08854
	1.30379
	1.00192
	4.28254
	1.6087
	4.01648
	1.36031
	1.22705
	1.02784
	0.791576
	1.09472
	0.0679362
	2.99221
	1.63926
	0.526131
	2.6126
	1.14088
	1.20905
	0.902197
	1.08152
	0.624592
	0.933031
	3.64258
	0.738615
	1.64093
	2.78778
	0.814907
	1.88565
	1.47927
	2.7052
	1.45255
	1.64959
	1.0668
	0.830932
	1.46901
	4.28254
	1.22174
	3.91002
	0.467131
	1.27096
	3.98842
	2.45133
	1.8967
	1.57532
	1.07155
	2.66295
	2.25409
	0.524715
	2.10267
	2.50591
	4.26758
	4.28254
	2.54239
	0.804654
	0.776931
	3.7917
	0.719701
	0.91848
	1.80739
	1.74664
	1.86472
	0.842351
	2.07776
	1.64822
	1.26278
	1.30881
	0.840249
	2.77343
	2.96987
	2.44152
	1.70873
	0.544558
	0.751905
	1.6312
	0.873558
	0.956957
	1.59521
	2.10246
	2.15719
	0.689683
	1.702
	2.48038
	1.47562
	4.28254
	1.61758
	1.72985
	2.72995
	1.07822
	1.95176
	2.71387
	0.575327
	0.848475
	1.15998
	1.93539
	0.625476
	4.28254
	2.47172
	1.12284
	1.1408
	0.177075
	3.4883
	3.42194
	2.21637
	2.25199
	4.28254
	2.52814
	1.07648
	1.48349
	0.598625
	2.67433
	1.41109
	3.06693
	3.48356
	1.39838
	3.05523
	2.23804
	1.61216
	2.08845
	1.43555
	0.82404
	1.52802
	2.40548
	1.24171
	1.77368
	1.82189
	1.71527
	2.33505
	1.66279
	2.06055
	2.97551
	2.98748
	4.15348
	3.84613
	2.37066
	1.14603
	1.01964
	2.98091
	4.28254
	2.13315
	1.66953
	1.50489
	0.612377
	2.33719
	3.01764
	1.28567
	1.62259
	3.91677
	2.23337
	2.29708
	0.0490958
	0.461203
	2.00159
	1.29761
	1.4767
	1.45516
	0.934327
	1.18477
	0.114337
	1.48079
	1.11581
	2.23287
	1.74266
	0.714146
	1.25954
	2.72653
	1.17172
	1.02303
	1.25522
	1.50158
	3.35813
	1.66091
	0.494433
	1.89237
	2.3464
	2.03275
	1.01823
	1.04952
	0.714268
	2.66706
	1.66761
	2.00859
	3.50544
	2.31153
	0.749959
	0.468838
	2.87529
	3.07604
	1.28383
	2.50642
	1.91073
	1.55506
	2.91953
	2.18178
	2.42535
	1.10776
	2.79024
	2.05283
	2.00326
	1.15131
	0.955849
	2.22638
	2.24585
	0.389642
	1.50061
	2.5641
	4.04367
	2.30193
	1.28836
	0.595603
	1.89429
	0.762629
	0.473699
	2.61457
	0.447456
	2.3823
	0.517149
	0.693782
	3.74023
	1.42186
	0.58193
	0.877592
	0.323147
	2.05438
	2.56529
	1.30247
	1.16322
	2.09411
	1.76983
	4.28254
	1.40977
	1.76948
	3.47656
	1.41324
	0.442492
	1.12752
	1.23128
	3.65531
	2.66337
	0.581199
	2.25787
	1.26595
	3.65519
	0.498335
	2.36531
	2.96992
	0.680441
	2.1248
	1.63485
	0.775356
	1.20002
	3.53887
	1.51936
	1.34108
	0.504217
	1.20926
	0.899381
	1.31122
	0.702785
	1.24653
	2.40826
	1.6061
	0.609275
	1.80292
	2.4296
	2.36277
	0.638771
	2.79966
	1.11029
	2.00283
	0.655815
	2.52403
	1.26546
	0.570515
	2.78952
	2.07715
	2.94523
	2.53567
	0.877545
	0.708175
	2.87329
	0.0324136
	1.71398
	1.63688
	3.62783
	0.886696
	0.702985
	2.3995
	3.15799
	1.65011
	2.19987
	3.22515
	1.78996
	3.12436
	1.91298
	1.14807
	0.426618
	1.91105
	0.72333
	1.36003
	2.90289
	1.53835
	2.07951
	1.50317
	1.4167
	2.37351
	3.41332
	1.99745
	1.19562
	1.30346
	0.599263
	3.05112
	0.779875
	0.446147
	1.41776
	1.34415
	3.83409
	2.13687
	2.53372
	1.66361
	3.50989
	1.26664
	1.63464
	0.286425
	2.70662
	1.79144
	1.22618
	1.6221
	3.24792
	1.14176
	0.565324
	1.50438
	1.55247
	3.57028
	0.840069
	0.529619
	1.4435
	1.80909
	3.64844
	2.27756
	3.63445
	1.08093
	0.851043
	2.63956
	0.67037
	1.16647
	0.912198
	2.5743
	2.37182
	1.89765
	1.41452
	1.19639
	1.83254
	0.573816
	1.41361
	1.33277
	0.520355
	0.773516
	2.22356
	1.07595
	0.451181
	3.32526
	3.16526
	0.486696
	4.26506
	0.71139
	0.603415
	1.18563
	0.838491
	1.78753
	0.739591
	1.34904
	1.39111
	1.20485
	1.87252
	2.29034
	0.988109
	0.818473
	0.663164
	1.06279
	0.618155
	0.0751164
	1.34152
	2.17398
	1.65795
	0.185189
	1.81182
	1.64761
	0.703962
	3.15471
	2.02406
	1.40204
	4.28254
	0.874851
	1.45294
	0.658859
	1.72
	1.68928
	1.25423
	3.11155
	2.99916
	3.29002
	0.4702
	2.59496
	1.85432
	2.04153
	1.21744
	0.814714
	3.25625
	2.00246
	2.41413
	1.68416
	1.01299
	0.30272
	3.17539
	1.24387
	1.18459
	0.309443
	0.729025
	0.856833
	1.25136
	0.646988
	2.07367
	2.29573
	2.01066
	2.61342
	3.5179
	2.54579
	0.876181
	2.60266
	4.20782
	1.34931
	1.08439
	1.29455
	2.17453
	0.967996
	4.11692
	2.42722
	1.15573
	1.6475
	3.6872
	1.54635
	0.62062
	2.04419
	1.41695
	2.01871
	2.41407
	1.00129
	1.78288
	1.82904
	2.0379
	1.02231
	0.577391
	1.00734
	2.29741
	2.96598
	1.09719
	1.82277
	0.958843
	2.81986
	2.50499
	0.885666
	1.8761
	4.28254
	2.22196
	0.617566
	2.05159
	0.040337
	0.727081
	1.27527
	0.572775
	0.3706
	1.44947
	0.956394
	0.72719
	2.2575
	4.28254
	0.514727
	1.74417
	0.816577
	1.01632
	4.28254
	1.3826
	2.27272
	1.50973
	2.10287
	0.496882
	1.45852
	1.36637
	1.5212
	0.845272
	0.479271
	4.28254
	2.16557
	2.27292
	0.791169
	0.983008
	1.99513
	0.888682
	1.9865
	3.37197
	1.62563
	1.16054
	1.93257
	1.19309
	1.44368
	2.67168
	2.44342
	2.63361
	1.44351
	3.94729
	4.28254
	1.52361
	1.46846
	0.671198
	0.793962
	2.71652
	0.81638
	0.941084
	2.49647
	2.60394
	1.63877
	2.43297
[truncated: 1,373 more rows]

## Sheet: Early_Postnatal
AST	ExNeu	IN	MG	OL	OPC	VASC
0.0164718	2.92993	3.97073	4.9127	0.675269	0.672204	0.217188
1.54163	1.70819	1.85605	5.79614	1.12839	0.634371	5.15809
0.509422	3.54139	0.560819	6.55471	0.297452	0.50638	0.570756
0.0110939	3.55544	6.55471	6.55471	0.257374	0.801096	0.360811
0.325308	0.624019	5.31036	6.55471	0.424592	0.37151	1.60205
0.980741	6.33067	1.32713	6.55471	0.181676	1.41355	2.07873
0.54079	1.52143	2.87711	5.15622	0.761813	0.823643	1.3814
1.46527	5.62877	3.862	6.55471	0.562839	3.68517	0.538535
0.820854	5.73489	3.86084	6.55471	0.724691	0.656896
0.419816	4.06818	4.96082	5.08343	1.15665	0.755428
0.0846614	3.27389	3.32965	2.8409	0.717848	0.922847
1.76667	5.44653	3.97944	6.55471	0.339937	0.941363
0.0145571	2.7681	4.54866	6.55471	0.268839	0.697279
0.811593	0.656404	5.66027	4.2948	1.20522	0.125418
1.50044	4.22773	4.00931	6.55471	0.864565	0.875895
1.11076	3.37682	5.81737	6.55471	0.309274	0.854362
0.54684	3.46994	0.287553	2.03117	0.709831	0.456211
0.631809	2.2334	4.9568	6.55471	1.26044	1.19361
1.85242	6.55471	3.48442	6.50498	1.23327	0.954656
0.386291	1.25661	5.25322	6.55471	0.760875	0.17318
0.676256	1.07097	2.93181	6.55471	0.760961	0.376078
0.594466	2.72429	3.34245	6.55471	0.701655	0.121384
1.11001	3.52695	6.21188	6.55471	0.542919	0.74442
1.15356	4.24855	3.59256	6.55471	0.426792	1.01562
1.09906	1.81022	6.068	6.55471	0.129948	1.2227
1.00656	5.44909	6.22485	6.55471	0.323564	2.24182
1.90677	3.71198	3.89627	4.36232	1.20281	0.773927
0.682813	4.83914	0.646963	6.07195	0.815803	0.678691
0.420758	4.3484	1.99679	6.55471	0.917469	1.16414
0.190012	2.10517	3.38086	6.55471	0.966126	0.344333
0.296576	3.68685	4.6798	6.55471	1.21283	0.654742
0.267421	3.64993	5.99843	6.55471	0.750342	0.692585
1.01585	2.27255	5.91127	6.55471	1.25738	5.15616
0.164005	1.34033	1.24287	5.71909	0.966904	0.848135
0.672211	0.315248	0.335942	6.55471	0.262923	0.706047
0.291825	2.19937	5.59861	6.55471	0.360245	4.17008
0.0758829	3.25202	0.801671	6.51457	0.44525	0.466625
0.734057	2.10229	4.35515	6.32871	0.267381	0.0181193
0.776135	1.93246	5.07776	6.06204	0.08188	0.570086
0.199218	0.547643	2.76856	4.73966	0.546836	0.688678
0.826567	3.72457	1.93642	6.55471		0.614102
1.09243	2.50125	6.55471	6.55471		0.041094
1.30792	3.68286	4.37303	6.55471		0.821111
0.510684	3.50211	3.34535	6.32195		0.501232
1.70648	3.24159	3.03717	5.07229		0.726602
0.301922	6.39271	5.2825	6.55471		0.175924
0.198327	4.15898	3.07817	5.54806		0.508041
0.0325678	3.01826	4.74709	6.55471		0.997699
2.12607	3.31656	2.60078	6.48716		0.69776
0.409434	3.1185	5.86109	6.55471		0.426549
0.841914	3.98128	1.76071	5.62635		0.914659
0.633049	6.55471	6.55471	6.55471		0.133439
0.570413	0.97237	5.82206	5.86526		0.954626
0.0353688	2.73454	1.49071	6.55471		1.12185
0.517362	4.60867	1.74701	6.55471		0.918441
0.0410012	2.07181	5.67454	4.70428		0.799913
1.57055	3.7845	3.33785	6.55471		0.669817
0.458229	3.79255	6.52508	6.55471		0.411271
1.06637	2.46458	1.21553	6.55471		0.33661
0.938451	5.20783	0.431382	6.55471		0.69714
0.243531	4.31118	5.27666	6.55471		2.20915
1.90267	2.41665	1.56039	4.19119		0.905016
0.74719	5.20026	4.5499	6.55471		4.18034
0.537859	2.17512	6.55471	5.22449		1.06124
0.0659366	1.47996	5.16976	6.55471		0.561092
1.49687	1.16907	3.51518	6.55471		1.11395
0.661455	2.66516	3.69741	6.55471		0.385686
1.35484	6.55471	3.16061	3.79596		0.0321931
1.06507	3.69788	2.79041	6.55471		0.872252
0.183418	4.0727	4.6642	5.76344		0.246007
0.593865	3.02653	5.10819	2.84216		0.257113
0.535015	2.83305	6.55471	6.55471		2.01647
0.677336	1.74388	3.89125	0.997847		0.805138
1.09805	5.31831	3.51382	1.48057		0.505167
0.711152	3.52237	2.89079	6.55471		6.55471
0.877031	4.19796	3.69727	6.55471		0.45583
0.134166	4.07138	4.17164	6.55471		1.01606
0.960822	1.50301	1.36272	5.27739		0.631076
0.0391636	6.5059	3.45023	6.55471		0.31832
0.073414	4.89937	1.28352	6.55471		2.03801
0.937601	5.40441	1.88323	6.55471		0.840835
1.07813	2.38719	4.93938	6.47956		0.84934
0.472335	3.4012	4.53736	6.55471		0.442395
0.919172	1.17521	5.46086	6.55471		0.560397
0.0290014	3.39065	0.503749	3.80859		0.354186
0.0831439	4.85934	4.13465	6.55471		2.33872
0.638064	2.73377	2.40496	6.48233		1.50755
0.668057	5.40372	6.55471	5.05455		1.06834
1.03716	2.41542	5.47721	6.55471		0.899907
0.665529	4.32168	1.97774	6.55471		0.953546
0.928292	2.4531	3.63802			0.377737
0.400764	6.55471	2.91958			0.642051
0.0796768	1.96439	4.12247			1.15688
0.464973	2.91764	4.49575			0.774062
0.358776	5.10796	2.48683			1.09139
0.760732	2.51408	3.12288			1.05399
1.45018	4.31023	4.42011			0.611257
0.837163	3.20539	5.74472			0.031648
0.341022	3.03691	0.445082			1.00092
0.949682	1.87815	3.79776			0.710273
1.49375	4.76362	4.29091			1.10826
0.0473961	6.55471	2.26052			0.718355
1.49455	3.21413	1.2299			0.541122
0.753458	1.71243	1.81316			0.729071
0.043052	2.13361	3.3179			0.843747
0.622621	1.75947	2.80298			0.99795
1.04531	2.1531	4.22526			0.846738
0.752553	1.40924	4.48931			0.193946
0.439045	2.06957	4.84961			1.81622
0.37545	2.21291	2.02571			1.39084
0.522256	5.97493	2.12927			1.13171
2.05024	3.20511	0.599677			0.642609
0.826763	4.91753	1.04307			0.159244
0.101874	2.95568	2.6791			0.771872
0.975902	5.22594	1.42479			0.642183
0.810308	0.900894	3.98339			0.526394
1.16792	2.36015	2.96911			0.028447
0.104704	1.11329	5.53893			0.587918
0.0453868	5.11413	2.8384			2.3656
0.197057	4.76171	3.00112			1.19439
0.840744	6.55471	3.76887			0.725634
0.0413042	4.33791	1.08626			1.52637
1.21055	3.2423	2.65349			0.390481
0.869263	6.00282	6.55471			1.281
0.563377	3.4728	0.531902			1.26918
0.430505	6.55471	1.87747			1.15383
0.661183	4.41893	5.53952			0.443817
0.934521	5.87999	4.85654			0.785759
0.198699	3.11965	3.48737			0.858687
0.799892	2.267	0.434478			0.537523
0.869649	3.4746	3.25121			0.74548
1.05872	6.02213	6.55471			0.456843
0.956726	1.79269	4.42222			1.829
0.851918	4.23478	4.96476			0.616499
0.852446	3.12373	2.88975			2.0537
1.08591	1.73579	0.00124507			1.25966
1.97754	0.510552	1.58298			0.50672
0.55227	1.62793	5.01094			0.171374
3.69157	3.38046	0.391957			1.10781
0.132759	0.289514	1.72913			0.41317
1.03366	4.30224	2.34551			0.312943
0.838253	6.40974	5.17549			3.34374
0.331258	5.41773	3.68675			0.965849
0.254417	4.07276	0.866253			0.222489
0.428249	2.61558	0.310706			0.798728
0.138689	1.37227	1.87647			0.570459
0.0143825	3.47084	4.82599			0.89746
0.00750763	5.48352	0.679515			0.676239
0.577824	5.52194	1.60379			1.30272
0.459635	3.69468	3.54104			0.757277
0.772957	3.02497	3.07005			0.314941
0.526896	5.8841	3.12024			0.841107
1.68766	2.21597	4.10158			0.897703
0.72369	4.26705	5.31935			1.25492
0.789928	4.20671	4.48582			0.904428
0.981185	2.94661	5.84604			0.569018
0.789959	3.11369	2.24443			1.18623
1.70217	6.55471	1.64942			0.919243
0.821831	1.79275	2.71948			1.15904
0.999485	6.14747	2.08845			0.839501
1.31367	2.95368	3.05612			1.94569
0.294107	3.62399	2.06509			1.05844
1.09106	2.61496	5.5409			0.974515
0.257677	4.09441	2.43772			0.600937
0.986018	2.6303	4.0675			0.798978
1.2364	2.7313	3.68423			0.785907
0.738648	2.94425	3.28079			2.27325
0.252118	3.95201	3.90363			0.761002
0.99216	3.62786	2.35668			1.01099
0.726393	2.22195	3.08165			0.0289261
1.02081	6.55471	1.68842			1.02654
0.309787	2.7639	1.64796			0.747214
0.644327	1.67207	0.291095			5.05391
0.931221	1.18793	4.7847			1.11222
0.730528	4.34009	4.17008			0.205324
0.338635	0.128742	0.212581			0.835904
0.0604723	2.66441	5.73938			0.127372
0.192728	3.18023	4.56085			0.107749
1.09138	2.42627	1.45207			0.725617
0.629997	1.92649	2.20775			0.693491
0.718208	3.02193	5.01607			0.799133
0.848007	2.31813	3.99575			0.820466
0.26023	6.55471	4.07575			0.802806
0.563664	6.55471	4.27308			0.894958
0.139767	3.06539	5.85018			1.31898
0.209143	2.21955	3.55487			0.758991
0.00924129	6.55471	5.33913			0.495307
1.37981	2.77224	4.96681			1.09241
0.0121466	2.28908	0.191009			0.927112
0.309973	4.24243	4.4028			0.666214
0.279075	3.08981	1.14242			0.858283
0.776994	0.564641	1.69764			0.756786
0.272813	0.788112	4.03055			0.798657
0.0923231	0.249113	1.756			1.14923
0.928888	2.90636	5.03379			0.0962986
0.789235	0.707469	2.1552			0.858418
1.37665	1.54811	6.55471			0.598502
0.655325	3.8944	3.5912			2.49585
0.88747	3.93761	2.84418			1.84839
2.05265	0.98185	4.47673			0.456286
0.22393	6.55471	3.64585			0.627765
0.418518	2.24291	5.60001			1.0496
0.0922018	2.11394	2.65562			0.753523
0.626165	1.93237	2.04149			2.36618
0.0200207	6.53923	4.72101			0.800816
0.911817	2.39969	4.8276			1.54544
1.3791	1.80906	4.99103			0.0551085
1.1535	1.02802	3.6455			0.564361
1.56834	3.16906	1.9399			0.622734
0.619511	6.55471	2.89253			1.37528
0.712191	2.70637	3.11307			0.758261
0.605204	3.22789	4.68341			0.828764
0.595286	2.40716	0.767897			0.630095
0.82645	0.814902	1.84988			1.14725
0.648769	1.60535	4.34792			0.50953
1.01132	4.66132	3.23756			0.818117
0.564005	0.152425	2.97102			0.787601
1.3807	1.64045	3.67857			1.30818
0.902787	3.85016	3.20555			0.737835
0.221625	2.15952	5.43032			0.697026
0.954235	2.13784	3.86377			0.363505
0.638529	3.92034	3.28069			0.973104
0.118934	4.33797	5.59132			0.802592
0.0395108	3.29126	0.172445			1.08986
0.530651	5.98318	1.53041			0.347719
0.366553	6.55471	0.934434			0.585585
0.0221107	3.16416	5.64307			0.62438
1.66573	6.55471	3.85465			0.689115
0.847298	3.62991	1.82501			0.446375
1.09598	3.75951	2.96186			0.828758
0.216385	1.03338	2.82881			0.879279
0.372691	1.68309	1.197			0.752424
0.934165	1.30085	3.9973			0.322723
0.594389	4.25799	4.26308			0.285209
1.42542	2.90002	4.93279			0.890221
1.00868	3.30558	4.4019			0.17318
1.05752	5.19504	0.98291			0.847817
1.49871	6.08714	4.59864			1.21939
1.09985	4.93929	5.75022			1.15174
0.110306	1.03595	2.64253			0.146855
0.600109	2.43789	2.5095			0.904556
0.551819	6.1171	3.65754			0.979255
0.0908685	2.87635	0.339172			0.943006
0.688889	1.99674	1.29585			1.24771
1.57357	2.13633	4.64071			0.783559
1.10732	0.340974	3.86684			1.84681
0.714358	2.07305	1.56707			0.865356
0.758539	5.7478	4.5772			0.575747
1.32036	5.222	2.87008			0.945642
1.36346	4.63468	2.98896			0.765924
0.117613	3.20129	4.06023			0.574262
0.320524	1.33059	3.88483			1.12243
1.52321	2.87158	1.06532			0.669073
1.05858	3.59364	4.56208			0.0452165
1.07481	4.2738	2.7935			0.573188
1.57821	3.9742	0.139952			0.882175
1.21857	2.22532	1.302			1.18931
0.200286	0.863697	5.34101			0.913744
3.5942	3.34254	1.45155			0.060001
0.292063	3.05948	3.73099			0.587624
0.652291	1.90991	4.59425			1.02019
0.778907	1.55541	2.43147			0.61864
0.456908	5.91189	2.43279			0.466478
0.737047	1.08369	2.49232			1.76429
1.56727	6.16094	2.99144			0.597976
1.41973	4.87625	6.55471			1.10887
0.230638	0.599384	0.868028			1.40585
1.27187	0.242593	2.7927			0.313966
0.637781	3.8466	6.55471			0.388455
0.105614	4.86014	2.75225			0.462352
2.0437	0.814397	4.45449			0.774072
0.421883	3.69839	5.7416			1.13431
0.420485	5.73124	1.94679			1.4172
0.689773	4.47393	4.96383			0.600136
1.67614	6.12472	0.12256			0.636404
0.372913	1.85684	2.14324			0.491613
0.787848	2.20829	4.86227			1.01447
1.76677	4.23095	4.44445			4.00431
0.857574	1.43446	5.36921			1.227
0.442408	1.98801	6.09103			0.460587
3.3482	0.604875	4.52736			1.07841
0.554812	2.26848	1.56246			1.26506
1.80474	0.763294	5.02109			1.45434
0.527883	6.55471	0.802595			0.537251
0.27949	3.77203	0.163112			0.179896
0.135778	6.55471	2.40164			0.555008
1.32226	0.627072	6.50222			2.15582
1.25487	0.847612	5.22327			0.497368
1.62801	0.719101	5.58539			0.464014
0.394583	1.66765	1.70086			0.884794
1.11999	2.37488	2.33973			0.674219
0.776852	3.03445	4.32824			0.774245
0.506055	4.1515	4.38689			0.875946
0.34781	4.51461	0.502115			0.818521
0.476219	6.55471	4.67839			0.71471
0.869944	3.3108	4.72558			0.280215
0.346025	0.520011	4.39021			1.2737
0.690713	3.59352	3.35554			0.717611
0.239719	3.66493	1.72135			1.2334
0.640997	3.80663	2.07355			0.919808
0.953954	6.55471	4.65209			0.221762
0.0796652	3.77577	5.73681			0.44381
0.686081	2.48884	4.0707			0.642453
0.645119	3.14387	0.186996			1.00339
0.647646	1.91233	5.03448			0.768974
1.89084	2.67005	3.66693			0.604274
0.637252	5.25722	3.91958			1.02643
0.474495	2.61029	1.76641			0.635176
0.84421	2.8345	3.79333			0.468546
1.01062	5.60592	2.12615			0.806363
0.0230475	3.43296	1.47937			0.122175
0.0696629	3.70143	3.72721			0.964384
1.38224	0.47134	3.31194			1.01234
1.03766	2.93342	0.0518698			0.68304
4.43043	3.44368	5.35371			0.711185
0.795144	3.36318	0.632916			1.51315
1.05924	2.5769	2.22475			0.0659076
0.410593	2.40926	2.23161			0.828194
0.700124	4.204	1.43248			0.20159
0.910658	1.22441	2.06744			0.871589
0.567773	2.39386	3.3741			0.907766
1.94959	0.921857	6.55471			0.746943
0.00575263	3.33536	5.99427			2.44617
1.39089	4.47882	0.753947			0.308849
0.687993	3.85484	0.30142			0.261618
0.982026	1.81381	5.06872			0.85222
0.539554	5.09287	3.57762			0.856202
0.693571	1.44772	6.55471			0.816484
0.735482	5.50247	1.21003			0.686763
0.693011	4.75859	4.35041			1.26388
1.04033	6.55471	1.11263			1.15372
0.508707	5.22972	1.95311			0.722857
0.394363	3.09354	1.98015			0.257682
0.521158	2.30399	1.13361			0.669799
0.752827	1.48433	3.9897			0.539842
1.54573	4.00077	1.97134			1.14665
0.933744	1.26047	3.65587			0.0264255
0.383569	5.78376	6.07354			0.693132
0.39881	1.66653	2.1806			0.548546
0.234297	3.62573	3.72006			0.36452
0.00391026	1.68566	4.46722			0.281804
0.0765377	2.41267	5.47988			0.597465
0.821544	0.138481	5.80338			0.575448
1.36341	4.42961	4.42015			0.585652
4.25263	2.04566	3.14411			0.961798
0.857395	2.89766	0.427435			0.50638
0.613097	1.1787	4.02573			0.70196
1.87417	3.40784	2.73098			0.167892
0.98793	2.44574	5.09017			0.326827
0.212345	4.33422	4.20762			0.675494
0.298922	3.78541	2.5518			0.642087
1.53815	4.7492	2.3184			0.746697
0.150162	4.55255	1.40163			0.824454
1.93827	2.15322	6.43008			0.956631
0.0772572	2.69969	1.0429			0.47032
0.207636	4.4144	0.158616			0.968957
0.266836	3.20296	4.7567			1.58382
1.06437	5.16328	6.14456			1.52637
0.123787	2.25441	3.41613			0.762179
0.58104	5.62245	0.712005			1.20523
1.32247	0.826646	2.82733			0.0238674
0.882946	3.06904	2.6015			2.30334
1.51552	5.5617	2.20751			0.666545
0.976078	1.05557	2.7861			1.41283
1.76465	2.8677	6.55471			0.547265
3.46337	3.45153	2.96677			0.976771
1.19107	4.32061	5.23335			0.929591
0.466182	1.69268	1.12434			0.881515
0.532847	3.16897	2.20296			1.08358
0.776135	4.67011	1.59948			0.645512
0.608751	3.16826	4.55224			0.697793
1.04006	2.89611	2.5352			1.89378
0.219441	2.54142	2.83476			0.462998
0.232948	1.01246	4.81516			1.15286
0.77171	1.04776	4.36289			0.4598
0.852103	4.56433	2.99949			1.49651
0.70409	1.46614	5.31159			0.496516
0.701718	1.4652	4.22986			1.25437
0.236018	2.83752	6.55471			0.446744
1.43615	1.07107	5.74835			0.106614
0.588046	6.55471	4.54417			1.03827
0.542548	0.495596	0.0611517			0.180904
4.7337	3.99545	5.13073			1.35377
0.97881	1.04359	0.409639			0.291898
1.97982	3.61524	0.759609			0.626277
1.03341	1.91304	1.37715			0.858072
0.630983	1.05489	3.11594			1.12885
0.0492029	1.52104	3.40139			0.44993
1.40086	0.179819	1.46719			0.726804
1.70122	5.70028	3.60661			0.912235
0.0842974	6.32836	5.12592			0.855126
0.814846	2.29702	5.46707			0.0962986
0.845855	2.36717	5.21657
2.04563	1.5745	3.5737
0.336583	2.70025	0.191801
0.344563	5.05397	5.20467
0.0661428	3.27963	5.4884
1.26965	2.39079	3.66263
0.302701	3.9379	6.28607
0.206479	1.62476	0.545055
0.797371	5.46929	3.45884
0.381721	4.17835	4.43432
0.541326	3.94269	1.50611
1.00067	6.25558	0.194716
0.706846	1.06041	1.37652
1.28012	2.78513	2.49518
0.73521	4.28805	1.40948
0.0340514	1.8333	3.64869
1.19411	4.11845	3.49629
0.0626903	4.27885	2.5857
0.209695	0.294347	6.47736
0.567222	2.78341	0.366974
0.705335	4.89803	1.79687
1.45755	6.55471	4.6997
0.777326	1.49508	3.53987
0.726519	1.5312	3.32218
1.27099	1.61487	2.41931
0.95067	0.314172	6.19572
0.0504537	4.93875	5.34394
0.7949	5.80356	2.32867
1.05724	5.97381	0.923494
0.615762	2.53777	4.878
0.435102	3.93336	2.04974
0.573256	3.88964	3.90665
0.663506	4.68108	1.91162
0.550644	3.78059	2.74528
0.234421	2.27628	1.56346
0.638679	1.36248	1.293
1.43466	1.04556	4.80048
1.29007	2.39777	3.78921
0.482249	2.82518	1.44037
0.0863751	2.68535	6.55471
1.31548	0.137823	3.49556
0.148541	1.06423	2.18828
1.1126	1.11276	3.79255
0.625561	4.28127	1.31943
0.542561	1.25469	2.54295
0.988248	6.55471	2.56652
0.555128	3.97094	0.754612
0.457025	0.204712	3.17387
0.753803	0.36999	2.37942
0.159871	0.795919	3.04863
1.28115	2.87503	1.16048
0.792201	4.12039	3.21494
0.0994879	1.68155	2.43843
0.734916	3.60126	4.69806
0.79122	1.88251	2.76719
0.933332	1.62672	3.73624
0.243554	4.25189	3.72334
0.0135255	1.59867	6.55471
3.40615	1.54906	3.39181
0.515097	1.15819	2.97615
0.0538487	3.34146	1.6358
0.694604	2.66264	4.07438
0.719332	2.43402	3.42713
0.787184	3.83419	5.94268
1.5126	1.55589	1.08529
0.341264	3.60114	2.96838
1.73494	1.90194	6.01434
0.650906	1.81452	4.84988
0.655967	2.20794	0.240465
1.18154	0.465422	3.66585
1.15534	1.38396	4.56002
0.729944	1.47848	3.23835
0.597053	0.411941	1.07015
0.44825	3.89165	1.52392
1.32603	3.22335	6.29931
0.880972	1.92748	3.39615
1.698	3.20644	0.401918
0.956886	2.98102	4.13688
0.187324	6.55471	1.7549
0.198082	2.91696	5.18641
0.331621	0.640796	0.740412
0.691963	4.27078	2.63595
0.365576	5.03427	5.40791
1.47151	1.48484	2.99494
0.628918	3.03636	3.47653
0.85843	1.27655	4.44212
0.663484	3.53896	4.32137
1.3503	4.58404	6.10001
0.832979	1.77581	0.649482
0.24606	1.27997	0.95195
0.879034	1.34699	3.07683
0.677378	1.46789	3.40608
1.84874	2.40903	3.40594
0.782024	1.48608	4.56234
0.407682	1.50624	2.68041
1.87361	4.51067	3.68577
1.61278	0.767577	3.43792
0.0410935	4.69229	5.51274
1.38368	5.74791	0.829717
0.934561	2.98468	3.89184
0.899846	2.93146	5.24393
0.391528	3.84315	5.21194
0.706257	3.55095	1.95146
0.826098	2.99593	5.10541
0.418819	0.767213	3.73092
1.0932	2.55361	3.1582
0.231785	3.04639	6.55471
0.346404	3.1625	0.28409
0.187832	0.3232	0.571204
1.04895	3.06509	6.55471
0.825367	0.717275	3.15575
1.10095	1.106	3.70924
0.389441	1.4909	4.69962
1.38536	6.55471	5.78091
0.314115	3.13545	4.57344
1.45272	2.20833	2.6161
0.8965	3.97399	4.0155
0.0303661	4.91054	5.60986
0.52375	1.84471	4.45323
0.684375	3.92098	2.63946
2.06613	1.34673	0.86215
0.028643	3.44044	5.16437
0.492238	3.15626	2.57589
0.924109	1.95719	1.40615
1.6207	6.38406	5.11374
0.588757	6.55471	6.26446
0.679649	0.871937	4.82005
0.18595	1.71459	2.58827
0.132977	3.75891	3.41218
1.01743	2.50939	4.96672
1.01197	5.56445	4.71343
1.83348	1.13077	1.83949
0.222138	2.12967	1.17215
1.53774	0.544287	4.61946
0.866803	5.17643	2.91054
0.1411	1.84891	1.53912
0.999398	1.77597	6.21303
0.286954	0.210412	6.55471
0.773165	1.98246	4.54755
1.55887	6.55471	3.49422
0.419721	2.63446	4.54834
0.693046	1.95253	3.01034
0.0116933	3.35378	0.767993
1.36034	1.35604	2.94438
0.410082	1.19599	2.49127
0.996044	4.12222	2.70643
0.110815	4.56059	2.88653
1.65624	3.72541	1.88711
0.634424	6.55471	1.14126
0.913955	3.47551	3.60746
0.584964	3.89419	0.712455
0.655427	4.25577	1.37574
1.01064	2.11028	2.83146
0.497798	3.85417	1.41037
0.646962	2.73963	4.54738
0.350032	6.1085	3.06289
1.57019	5.01943	5.25867
0.609824	3.39753	2.96843
2.01998	2.79847	6.55471
0.801979	1.50117	1.96948
1.03415	3.57138	4.83305
0.428677	0.941904	1.93074
0.64093	3.80363	2.95769
0.673724	3.41609	1.79748
0.44161	6.02536	3.58673
0.0589668	2.89106	1.86016
0.376344	2.16408	6.55471
0.205386	5.33568	1.30194
1.29931	1.8067	1.17103
0.0922181	1.83213	2.90006
0.732604	1.72174	2.98356
0.34694	2.19422	0.351064
1.13996	1.43722	1.43727
0.616913	2.82675	6.55471
0.137543	0.633391	3.2666
1.1903	1.32149	6.55471
0.52026	2.10949	3.33991
0.845397	1.69928	5.3311
0.751109	4.66481	0.209291
1.094	4.01743	4.03115
1.79422	3.08553	6.3348
0.0704247	3.88495	1.6147
1.18361	0.555486	5.49055
0.386072	1.51121	1.8651
0.535322	6.19131	4.79485
0.259242	4.0175	6.46152
0.72613	3.32116	4.86805
1.25121	5.05131	4.75019
0.650878	3.77325	3.4138
0.0525272	3.89428	2.09766
0.0750951	1.35073	0.362593
1.00675	1.08781	3.95247
0.068694	4.04264	3.93691
0.468368	1.17077	6.55471
0.453675	2.11545	5.7949
0.909337	3.37054	6.55471
1.03364	4.92346	1.90892
0.0420286	2.4723	3.3983
0.850329	6.07964	1.56266
0.678628	1.91903	6.55471
0.423931	0.335664	1.98545
1.30477	3.14959	4.28817
0.0514191	2.35669	5.95012
0.927775	3.39073	3.29393
0.707023	3.90091	2.01432
0.895462	2.61846	0.965151
0.0262524	4.44525	3.14211
0.754558	3.2476	1.80492
0.663646	1.16159	5.80262
0.315889	5.74134	4.3195
1.5478	1.83961	3.29731
0.294439	2.84498	4.13421
0.208138	2.36431	1.92016
0.202042	0.422752	2.97949
0.781692	4.77776	3.60506
0.606746	3.64174	1.52901
0.897639	4.66726	4.97202
0.982473	6.55471	3.55097
0.803633	3.59018	2.33459
0.299922	1.26674	1.39587
0.952373	3.7435	2.29166
0.613051	4.82655	6.55471
0.566072	1.27079	2.13689
0.358316	0.681838	1.29817
0.766292	3.95603	5.38804
0.19482	3.02485	0.97946
1.10906	0.916941	3.22068
0.189165	4.49666	4.23647
1.02745	3.32984	2.1268
0.556013	0.686709	2.73597
0.702979	3.50707	4.80503
0.0764221	6.55471	6.55471
0.640596	3.76833	6.01204
1.29408	4.5353	4.19539
0.0833244	4.67531	6.55471
0.366617	3.4101	3.16208
0.789215	2.62352	0.630088
0.732299	5.20981	1.38453
4.03706	3.51646	5.92804
0.11149	5.0721	2.07008
1.08872	6.55471	6.02233
1.65835	5.86895	1.45369
1.37154	1.31278	6.55471
0.805501	4.63218	2.15529
0.886655	3.25437	6.15121
2.052	4.43364	4.82603
1.01222	4.80663	4.4756
0	2.1043	1.18375
1.6068	4.66517	4.00328
0.360994	1.68307	3.01593
0.654673	4.80515	1.08255
1.34442	2.88246	2.3294
0.798803	2.72169	2.33388
0.378484	0.428799	3.99688
0.296583	3.88135	3.31479
0.174197	3.02034	6.55471
1.11319	2.53885	2.04112
1.49903	1.28279	2.20038
0.160429	1.49195	2.85526
0.81595	0.429271	2.49453
0.803743	0.999687	2.10297
1.28378	4.94525	2.84847
0.601145	2.50718	6.55471
0.400907	3.77089	2.78606
0.139101	5.30495	4.36285
0.128266	2.98948	6.34712
0.587503	2.18868	3.06587
0.506329	1.71819	2.23835
0.674467	6.55471	5.38832
0.0394114	2.98205	4.14414
0.746104	1.85109	5.90979
0.115213	5.85927	0.207276
0.609407	4.66341	6.55471
0.869224	2.06123	5.3295
0.517729	3.54537	0.697452
0.324186	3.16203	1.07954
0.712247	2.3595	5.17737
0.382617	1.21777	2.68393
0.749877	4.11158	2.13865
0.657026	6.55471	1.35192
0.472351	6.55471	2.58091
1.12754	5.5667	5.98629
1.24107	1.4206	4.53329
0.788756	0.279133	6.00267
0.271324	4.00393	2.71225
1.06003	4.98985	0.298509
0.410653	4.52937	6.35298
0.775589	3.00703	4.32491
3.66123	1.32925	3.72578
0.640256	0.0742874	0.714553
0.850466	4.49974	3.78771
0.69595	4.45525	1.96812
0.133784	3.41904	3.66889
0.827539	6.55471	3.54145
0.440782	4.08699	0.468879
0.762906	1.87193	2.34415
0.981695	3.44141	3.75422
0.617204	2.84842	1.95851
0.596221	2.02067	0.488213
0.698095	3.65906	3.28968
1.01766	4.28905	2.51586
0.220398	2.11659	6.55471
1.74148	0.933596	5.34555
0.0242082	6.55471	4.19413
1.08427	2.55196	3.07387
0.479724	1.35939	5.99476
0.0410012	2.87384	2.3586
0.776157	5.22609	0.589662
1.24669	2.32102	1.89228
0.45847	3.53974	0.815717
0.74993	1.36484	3.73673
0.743314	1.97453	3.47281
0.608787	0.364916	3.87065
0.0254488	3.93327	2.10169
0.0179658	6.55471	2.57991
0.745395	5.93897	3.89606
0.479841	4.73377	4.75807
1.40334	3.36644	0.208932
0.247754	2.90742	4.99446
0.945226	1.77905	6.43412
0.248673	4.47817	4.30949
0.899431	5.55873	4.89754
0.663061	4.30705	5.61224
0.258094	3.56658	5.31679
0.129157	3.2626	3.13422
0.0438584	4.90144	3.86446
0.699925	3.42949	1.86277
0.443702	0.774536	4.15469
0.316969	3.685	3.2911
0.339211	5.4897	3.40299
0.18319	4.92281	1.74605
0.589791	0.989022	1.34452
0.0592972	6.15682	6.07524
0.730137	3.0325	1.94749
0.493839	6.15669	2.2476
0.524597	3.14484	0.910734
0.777537	2.07694	1.27337
1.00011	6.23367	3.98917
0.655164	1.34228	3.07708
	3.96223	4.06906
	2.24115	5.97829
	2.94031	2.80175
	1.21844	2.73773
	6.54629	4.04275
	1.12758	1.07444
	0.976672	2.20838
	1.73652	4.96636
	3.20983	3.07437
	1.99904	1.58984
	0.779492	0.782646
	6.55471	3.54463
	2.4732	4.71815
	0.511206	5.55445
	2.29243	5.29561
	4.95526	4.53516
	2.4587	1.27931
	3.83925	4.68056
	2.14146	4.44517
	6.55471	3.62733
	2.5083	5.89265
	6.33546	4.37002
	0.354236	4.18337
	3.01088	3.74731
	3.40313	5.88077
	3.12261	6.55471
	3.58021	4.0766
	0.59145	1.97037
	2.09542	3.05902
	6.55471	1.72683
	0.508885	2.66878
	3.93741	3.78513
	4.83289	1.6742
	2.83848	1.86445
	3.15028	5.47323
	1.02889	2.15803
	3.10303	4.17571
	4.53891	5.26627
	1.2203	4.89868
	1.15969	3.96773
	0.277091	3.37131
	1.54717	5.43444
	6.55471	6.55471
	0.828724	2.81658
	1.93446	2.71298
	5.04216	3.71644
	3.98839	3.43109
	1.55217	3.64929
	6.55471	3.12404
	3.38689	5.30489
	2.07883	3.33154
	1.33037	4.5578
	3.95465	2.56496
	3.70638	5.28878
	4.79828	2.77201
	3.62211	1.50972
	2.92256	5.53246
	3.34928	4.46516
	3.05331	1.79737
	5.37252	3.13643
	1.38681	6.10069
	3.47284	0.729252
	3.1489	2.22193
	0.760185	5.72989
	2.63867	1.48787
	3.25399	0.97394
	3.02554	1.89158
	2.08709	4.47277
	5.1411	3.88277
	0.786841	5.93381
	2.43739	3.50774
	3.54206	3.48564
	1.8907	3.95419
	2.14107	2.5469
	4.20552	5.06707
	3.97883	1.90421
	3.61227	2.72239
	3.45832	4.58424
	3.87741	0.27093
	4.15975	4.91287
	3.13203	3.24046
	1.022	4.80772
	3.19277	5.1863
	3.89941	3.5683
	2.54423	3.80122
	3.73037	3.05101
	2.93096	3.65935
	0.282889	5.89228
	2.40533	3.41879
	3.31808	2.3731
	2.53418	4.04512
	3.47231	4.56728
	3.66575	6.55471
	3.32134	2.11434
	1.88633	1.3429
	1.87881	4.72344
	5.73104	3.98082
	2.65045	3.07733
	0.913107	5.70244
	4.19282	6.4337
	1.38028	6.55471
	4.91176	4.99531
	3.73534	3.53277
	5.90029	1.42942
	2.66069	3.74822
	5.52877	4.73978
	1.56823	5.16689
	2.48975	1.84687
	3.41991	5.87823
	4.08474	2.56337
	0.668842	2.46543
	4.33801	4.95014
	2.57649	2.40241
	1.89841	3.87839
	3.44715	1.29279
	3.72895	4.62669
	4.63724	2.14525
	6.55471	2.18593
	2.43784	4.9874
	2.95028	5.5492
	1.85316	0.326553
	6.32996	4.24002
	3.78073	5.29668
	3.39457	5.65188
	0.567666	2.78094
	3.45217	2.29091
	3.44757	4.78113
	3.3777	6.55471
	3.32034	5.15465
	3.69279	3.19824
	4.36654	4.00884
	1.08829	2.24148
	6.09617	6.23946
	2.37891	5.12984
	0.585291	0.196307
	3.62739	2.12043
	3.45978	1.6334
	5.48481	3.8356
	0.435897	5.1006
	0.824931	5.05296
	2.51574	2.93535
	4.37826	4.34695
	6.55471	4.91399
	0.396682	3.12855
	1.29973	3.36629
	1.48497	1.30747
	2.61436	3.78395
	0.996351	2.91965
	2.45712	3.76812
	3.79505	4.44342
	1.04371	2.19508
	4.26005	1.08714
	2.33301	1.36378
	3.97696	4.02802
	1.88182	6.55471
	3.86435	0.681348
	2.20419	6.23301
	5.34029	6.03589
	0.890366	0.760813
	3.24829	3.62873
	3.44758	5.19885
	3.19126	0.936302
	6.55471	2.88302
	3.11936	1.54902
	1.59072	2.36591
	4.37548	5.93266
	5.56756	4.21871
	1.43576	1.81781
	5.98621	2.78094
	4.95992	2.43246
	3.5972	5.57985
	2.39614	3.85442
	5.02441	2.33943
	6.55471	3.61318
	3.17581	3.11783
	5.34533	0.971205
	1.88206	0.916339
	3.17529	2.42487
	1.28338	2.13109
	1.14998	2.17718
	4.05783	2.45307
	2.65112	3.09373
	0.221761	1.4665
	1.16806	2.85556
	1.82595	5.7069
	4.70497	5.30545
	5.23802	2.00201
	3.83044	1.44717
	3.19619	0.895876
	2.10183	2.50121
	3.70132	2.94832
	1.64527	3.39866
	3.62877	1.84843
	6.06218	2.91275
	3.4539	1.95063
	4.98069	4.60075
	2.39585	4.50094
	1.83546	3.76825
	3.11807	2.96556
	3.04663	2.23265
	1.27711	2.66854
	3.7455	1.39978
	3.73703	0.571621
	3.07721	1.50307
	0.88969	3.22561
	0.869835	3.76183
	6.27028	0.673371
	5.39618	2.38596
	6.25164	2.44036
	5.31825	1.02889
	2.57757	4.1857
	0.593502	2.44347
	5.36758	4.10181
	1.42087	2.46867
	6.55471	0.673424
	6.07186	4.53826
	3.00645	0.0749776
	4.81534	2.93807
	4.61218	0.459655
	0.71958	0.889019
	4.10069	4.40875
	2.74218	6.55471
	4.29671	2.07533
	2.41425	0.839111
	0.985989	0.954499
	2.86385	1.09092
	4.14703	3.61192
	2.71327	4.85262
	1.52175	2.76764
	3.68588	3.92555
	4.31268	3.10478
	4.50766	2.40997
	5.08608	6.55471
	6.55471	6.55471
	2.30979	0.601515
	2.02934	2.53452
	4.38306	4.22511
	3.89243	1.77966
	2.2616	4.27078
	1.24687	4.88516
	2.18015	2.77159
	4.77484	0.896134
	5.11855	1.6495
	1.42375	4.69223
	2.73773	0.838513
	3.4495	6.55471
	3.42141	3.839
	1.21396	2.73761
	2.42258	3.7616
	4.08241	0.776136
	6.55471	2.11918
	6.55471	2.85528
	1.36546	5.17746
	1.29882	3.0339
	2.57716	1.81766
	3.04801	3.35783
	2.45904	5.58364
	1.9301	4.66449
	2.08089	6.27532
	5.361	4.76593
	3.17117	2.94365
	0.688069	5.37109
	2.85206	3.98672
	1.53118	6.37295
	5.67466	3.50859
	4.60878	5.86233
	1.22393	1.52504
	5.38229	3.29801
	1.86163	4.69489
	1.16247	0.713471
	3.97155	6.55471
	2.93535	5.02236
	5.6836	2.32522
	4.7913	1.18426
	1.49871	2.95388
	3.53254	2.55108
	1.84726	4.20816
	2.05011	3.88659
	0.555692	4.01412
	4.47469	4.13783
	2.53954	2.36441
	2.41733	4.42936
	3.28411	0.78089
	2.0424	4.19431
	4.47315	2.72315
	4.09747	3.14184
	1.5889	4.72402
	3.18319	1.14111
	1.9754	2.38325
	6.55471	3.49062
	4.29021	3.40597
	4.44548	2.44322
	3.04443	6.55471
	3.7423	2.16137
	1.52564	2.60087
	6.55471	4.4437
	1.74274	4.74733
	3.38018	6.30973
	2.59361	0.87064
	3.32112	3.13396
	3.75625	4.16249
	2.87223	2.22385
	3.43537	1.211
	5.09114	1.71458
	2.55401	6.34933
	6.55471	3.99929
	2.33538	5.17206
	3.86165	3.53514
	2.8005	5.30295
	1.94034	4.27054
	5.5565
	1.09119
	6.55471
	1.5422
	2.13665
	2.5616
	1.52184
	3.28644
	4.70157
	1.89095
	4.6539
	3.33324
	3.22313
	3.79017
	2.78825
	2.94473
	1.26359
	5.56638
	6.55471
	6.48909
	2.70206
	2.17944
	1.51203
	6.55471
	3.66197
	3.89476
	0.364916
	3.0888
	5.21141
	6.43916
	3.30815
	2.41638
	6.23164
	1.75115
	2.42637
	1.25803
	0.407854
	0.222313
	2.71552
	3.91837
	4.85877
	6.55471
	2.04959
	3.2991
	6.55471
	0.892511
	5.02431
	3.42406
	0.93574
	3.7089
	1.65515
	0.629967
	1.44618
	1.14256
	5.42515
	3.69126
	6.55471
	5.05279
	2.6857
	2.39051
	6.55471
	1.98908
	3.44284
	4.14686
	2.58324
	1.08489
	6.55471
	0.310428
	0.0960172
	2.02316
	6.55471
	0.194032
	6.00282
	3.77069
	1.26072
	3.77797
	0.648517
	5.48311
	0.788107
	2.32076
	2.66502
	2.90298
	3.64943
	0.496042
	3.67164
	2.16099
	3.29484
	0.140323
	1.78875
	4.79215
	2.38347
	2.99688
	3.92809
	1.31889
	1.71755
	0.983301
	1.05462
	1.66238
	3.22818
	5.3898
	4.18491
	2.84467
	2.34149
	4.32745
	5.41465
	5.67267
	4.99549
	2.76789
	5.37514
	4.48054
	3.13427
	4.1362
	2.77381
	4.92314
	4.33249
	4.05877
	2.35968
	3.90694
	3.85089
	0.134577
	6.55471
	1.39822
	4.81599
	0.889965
	2.64866
	3.59053
	5.1639
	6.55471
	3.42805
	3.84308
	0.181474
	3.94562
	1.4324
	3.14955
	3.53548
	1.5456
	2.75789
	3.20619
	1.5595
	3.62157
	4.81895
	6.55471
	4.6851
	6.06424
	6.28486
	2.95252
	4.18637
	3.10931
	3.4968
	1.28669
	2.03346
	2.26168
	2.82143
	2.14745
	0.715819
	4.85384
	2.00693
	5.79953
	0.832853
	0.876617
	3.60848
	0.296259
	0.324525
	6.5371
	5.77133
	4.74359
	3.47897
	4.07058
	3.29753
	5.63366
	1.22267
	3.88624
	1.36167
	4.32826
	1.5912
	3.76715
	4.7288
	5.01436
	4.73737
	0.396611
	2.25374
	1.31165
	3.10634
	4.2138
	0.905212
	3.16192
	3.38738
	4.94358
	3.19016
	3.1739
	2.55455
	4.38911
	2.53931
	1.50898
	4.06766
	4.45077
	2.96328
	4.88216
	4.19465
	2.52924
	2.0201
	1.96902
	5.63294
	2.15662
	1.87564
	2.78587
	4.04567
	1.51387
	1.49508
	3.51626
	3.87539
	1.49317
	1.83843
	4.827
	2.52993
	3.67517
	5.35541
	3.77084
	2.55605
	3.87469
	1.25914
	0.150799
	1.75682
	1.33274
	4.61907
	1.37865
	3.02433
	3.56084
	1.93316
	4.71029
	2.96132
	1.68918
	5.31085
	5.71733
	2.49532
	1.86574
	2.04018
	0.427825
	3.86504
	4.09435
	2.32726
	2.31515
	2.10204
	3.31055
	1.14092
	2.91009
	2.41491
	0.97614
	5.97123
	2.45096
	2.44759
	4.32164
	1.69063
	3.26303
	0.402054
	3.70108
	2.31346
	4.49038
	1.87578
	4.02294
	3.82172
	3.42676
	4.11293
	3.11389
	1.90513
	1.98976
	4.01395
	2.35031
	0.06737
	1.23745
	3.95743
	2.74975
	3.79708
	3.65132
	0.977185
	4.60997
	3.55373
	1.76868
	3.82296
	4.08838
	4.06248
	2.09297
	1.75614
	5.1834
	2.34016
	6.55471
	0.985607
	5.56528
	1.67334
	1.46943
	5.0756
	6.55471
	1.92897
	3.7171
	2.38221
	0.642756
	1.84257
	2.93304
	2.3532
	3.23562
	2.88826
	3.70123
	3.20453
	2.31978
	2.26942
	2.05895
	2.91086
	5.70536
	5.31436
	3.10336
	4.29911
	2.62976
	0.620886
	2.85363
	2.01453
	2.98231
	1.46225
	6.55471
	3.94808
	4.43684
	2.40556
	2.66481
	5.53134
	3.43328
	1.3437
	2.76767
	6.55471
	6.55471
	3.03682
	6.55471
	3.59735
	1.31498
	3.62897
	3.98633
	2.11638
	2.93439
	4.90555
	1.91671
	4.90999
	2.06502
	2.50345
	3.21106
	3.84863
	3.12005
	1.62179
	5.54976
	4.6215
	2.13748
	1.91908
	5.01088
	0.746295
	1.45764
	3.45259
	3.12858
	0.751786
	3.94186
	2.69576
	3.69961
	1.87861
	3.74725
	2.36741
	2.40977
	2.87582
	1.0743
	3.75489
	3.73945
	3.67679
	4.43893
	2.37539
	0.974238
	2.56609
	4.30981
	2.46389
	3.09156
	2.47971
	1.81674
	2.74088
	1.68517
	1.36482
	4.37308
	1.69882
	2.53455
	2.30865
	3.19618
	3.6353
	0.251922
	3.09254
	5.83717
	4.62753
	2.37656
	4.05752
	0.984232
	3.20903
	0.802249
	4.94791
	3.2013
	4.89428
	2.50653
	2.0947
	0.729922
	0.959387
	3.56381
	2.76689
	3.03382
	3.00337
	4.70862
	3.79147
	3.2599
	0.189994
	1.0702
	5.83946
	4.81989
	3.69823
	4.0889
	5.57089
	5.5142
	2.65671
	1.83443
	2.40497
	4.58509
	2.85361
	3.35867
	1.45292
	2.25498
	4.0632
	3.23205
	6.31606
	0.291555
	3.52875
	1.97393
	0.586939
	1.35029
	5.35931
	2.94041
	0.490135
	1.58267
	1.36591
	2.84582
	3.11649
	6.55471
	3.73372
	3.20153
	0.469179
	3.88455
	2.24151
	2.70763
	2.36924
	2.79479
	1.9742
	6.09193
	2.7306
	2.21161
	4.4603
	4.03952
	2.83042
	2.3075
	2.17747
	4.67506
	5.10116
	2.69902
	5.6771
	3.79051
	6.39712
	1.58973
	2.19243
	2.38791
	0.286485
	2.73857
	3.11416
	1.61838
	2.5359
	3.7664
	0.835762
	3.77324
	1.92909
	6.10772
	6.55471
	6.55471
	0.777323
	1.34806
	3.75279
	3.69852
	4.67257
	0.644523
	0.507588
	6.55471
	4.49974
	1.71989
	4.98023
	4.05187
	0.662282
	6.19767
	1.33212
	5.11308
	2.01214
	4.24069
	2.39487
	2.88873
	2.71679
	3.53482
	3.7472
	0.852228
	3.25393
	4.75652
	4.66052
	6.29272
	4.2742
	0.453718
	2.71031
	1.92391
	1.65973
	2.12079
	1.92996
	3.2356
	2.96236
	1.21594
	2.16604
	2.62209
	3.55841
	4.51749
	1.6664
	4.14265
	4.08379
	5.42111
	1.98872
	2.73149
	0.474898
	1.29956
	3.68558
	4.04932
	4.2741
	1.93743
	1.74459
	3.00028
	2.4157
	4.11479
	0.291555
	0.760485
	4.01848
	6.55471
	3.87462
	2.50711
	1.51016
	2.23125
	1.72416
	6.39891
	3.17045
	4.94645
	1.14538
	0.128215
	1.88359
	0.86831
	6.55471
	3.95732
	2.6504
	3.54749
	4.17845
	2.447
	2.53202
	4.78754
	3.87969
	3.29699
	2.40714
	6.21961
	0.799336
	3.70001
	0.201566
	2.11576
	3.04152
	0.415213
	2.05814
	3.34172
	0.166622
	2.31364
	4.11535
	0.477101
	0.478245
	1.05328
	3.36987
	2.18605
	1.35864
	3.60696
	1.35052
	0.874148
	1.82718
	1.85664
	1.63708
	3.87473
	2.82849
	2.22734
	4.19539
	3.54285
	1.97758
	0.989894
	6.07763
	3.23045
	3.51404
	3.30603
	3.11761
	0.434914
	2.352
	1.26529
	4.01288
	0.0720937
	6.14764
	2.97775
	3.43617
	3.14667
	3.93873
	2.27427
	1.28956
	1.7861
	1.5228
	0.467132
	3.65004
	2.80116
	2.18466
	1.31718
	5.68017
	3.85389
	6.55471
	3.44825
	4.59684
	6.55471
	0.149301
	6.08776
	4.96663
	5.16283
	3.03669
	0.448826
	0.673938
	0.661662
	4.00423
	4.29552
	1.09178
	1.55513
	3.80276
	1.55767
	0.726393
	6.55471
	5.5569
	4.62367
	3.96118
	4.17607
	2.81684
	2.58876
	2.45631
	5.69381
	2.20132
	2.98442
	3.06685
	1.63743
	1.99287
	2.94075
	0.774449
	2.64952
	4.15809
	5.02598
	1.53697
	3.40722
	5.42836
	0.896549
	5.70812
	4.82702
	3.75726
	1.77538
	5.9084
	3.55261
	3.25046
	2.98749
	3.43824
	2.95514
	6.55471
	3.78253
	4.76312
	1.84998
	3.46823
	2.95985
	5.44447
	4.48432
	4.60155
	0.755796
	3.53907
	3.00394
	3.98157
	1.78083
	3.8012
	1.48001
	3.98085
	0.459688
	3.53036
	2.29679
	2.61795
	5.87991
	2.89349
	3.51834
	0.270768
	4.01793
	5.21587
	1.67151
	2.15203
	2.40161
	2.30542
	2.27009
	1.34455
	0.76995
	2.02263
	3.25794
	3.93594
	3.59109
	3.87442
	2.75501
	2.13169
	3.13856
	2.67309
	2.97092
	4.27153
	3.5331
	6.55471
	1.16081
	3.53941
	1.2056
	2.21859
	2.37844
	1.99808
	1.26044
	6.55471
	3.32331
	6.55471
	0.768524
	1.633
	5.12442
	0.969262
	1.69893
	4.67974
	2.06484
	4.11657
	4.65862
	2.83563
	6.50715
	5.05029
	6.55471
	4.79823
	1.73284
	0.896876
	6.43372
	6.55471
	0.931968
	2.75678
	2.7479
	4.29404
	1.57316
	6.15811
	1.36898
	2.70046
	2.41932
	4.06648
	1.46378
	4.76098
	0.504322
	5.40959
	6.55471
	3.96929
	4.56249
	1.36968
	4.71233
	2.39836
	4.09941
	2.93187
	1.68526
	2.77498
	2.99214
	6.42045
	1.69345
	1.48751
	0.779126
	1.04985
	2.5888
	3.28397
	6.55471
	2.15954
	1.4083
	3.77139
	4.49092
	2.42106
	1.88689
	4.33567
	0.902831
	2.03878
	2.02414
	0.744249
	0.242745
	1.62672
	1.35114
	4.49372
	2.19998
	3.63884
	0.706015
	1.36482
	6.53297
	0.0187543
	1.16042
	5.88268
	4.02322
	1.37299
	2.17563
	6.55471
	3.33461
	1.79732
	5.7198
	3.26043
	1.22609
	3.90238
	2.43437
	3.48722
	4.09487
	0.787696
	1.30347
	4.23456
	3.44404
	6.55471
	2.27782
	2.44512
	3.24815
	2.69296
	5.7065
	0.453283
	1.94459
	1.63846
	0.314633
	4.71664
	0.435897
	1.88424
	2.72259
	1.89135
	5.83411
	2.88881
	4.01837
	6.55471
	3.02611
	1.91762
	3.92118
	6.55471
	4.78872
	0.578589
	3.38582
	0.717974
	5.61433
	3.34736
	0.983939
	1.86527
	2.90536
	3.49535
	3.16576
	1.10796
	0.811919
	1.94759
	2.60797
	3.60965
	1.08228
	5.59907
	3.29601
	3.5695
	0.352796
	6.55471
	4.99543
	6.55471
	1.2793
	3.90258
	3.89316
	5.99553
	1.24235
	2.25929
	6.48326
	4.71568
	2.26317
	6.55471
	1.20729
	3.77092
	6.55471
	5.83103
	2.83946
	2.63487
	3.68348
	2.55835
	6.55471
	1.51793
	6.26888
	4.79424
	2.99542
	0.293793
	2.998
	3.37763
	0.76626
	6.55471
	0.655019
	4.8578
	2.80885
	3.92721
	5.27584
	1.33108
	3.45272
	2.97016
	3.63671
	5.25739
	1.86821
	1.0584
	0.684399
	6.30423
	2.02416
	1.01484
	3.77048
	5.00179
	4.8545
	1.1115
	2.93185
	0.315163
	2.8443
	4.20987
	6.55471
	1.63131
	3.65211
	3.81271
	0.615406
	6.55471
	1.9445
	2.11074
	6.55471
	1.83111
	2.81794
	2.67266
	1.08391
	3.34729
	3.31827
	4.63916
	1.62211
	2.06032
	3.82885
	1.07698
	0.217396
	0.691917
	1.10628
	2.18003
	0.796487
	3.77621
	2.15718
	0.300159
	0.74252
	3.3553
	6.55471
	4.96401
	6.55471
	3.87522
	1.81949
	4.49023
	2.54713
	2.43774
	4.23413
[truncated: 688 more rows]

## Sheet: Late_Postnatal
AST	ExNeu	IN	MG	OL	OPC	VASC
0.360996	0.450865	1.13197	3.8575	2.20719	0.0434527	0.890616
2.16449	1.55825	1.24798	4.11277	0.750941	2.56361	1.46296
3.05227	1.94304	1.24933	4.31828	2.45946	4.64409	1.8991
1.39404	3.15942	2.202	3.34442	1.89799	3.43425	1.36914
2.58929	0.222753	4.64409	3.73193	1.52774	4.64409	1.86335
2.80634	0.532695	0.692218	2.66409	1.01034	2.18655	1.74727
1.0873	0.334932	1.67961	3.63266	2.10476	1.33855	0.864031
0.291603	0.192234	0.450274	2.80851	2.34489	4.64409	1.95127
2.77378	1.62632	2.59937	3.86691	0.511829	2.54103	3.08791
1.58802	2.31039	2.12875	4.64409	0.260731	2.69507	0.63982
3.63544	1.1755	1.71399	4.64409	1.73557	1.70778	1.35882
3.9797	1.45708	0.897398	3.04199	2.03051	2.63156	1.12872
2.93297	0.147784	1.74854	3.52837	1.37421	2.11837	1.72142
0.561834	2.92465	2.08088	4.00152	1.08774	2.71885	2.08513
2.15203	1.77987	1.741	2.95545	1.55899	3.22229	4.64409
3.57899	2.55021	2.15124	3.25917	2.35683	2.30389	1.8991
2.70788	1.46912	0.235026	1.82043	1.06772	3.25568	3.22596
1.24544	0	2.93596	4.05037	1.50058	2.71348	4.64409
2.49906	2.31716	1.16153	3.97767	1.08348	3.5168	1.1804
1.55254	0.963597	0.414855	3.83144	0.344964	1.59066
3.55303	1.38908	0.208136	3.81388	1.08615	3.48493
3.25538	0.402624	1.96102	4.64409	0.279058	3.09289
0.872354	0.334012	1.28984	4.64409	0.765832	4.64409
2.33603	1.55958	1.12931	4.64409	1.18489	3.39878
2.12277	1.72743	0.262871	4.64409	0.445354	3.05407
2.63055	2.80078	0.197525	1.64997	2.00344	2.12732
2.91986	3.49147	0.766841	4.64409	0.874383	0.784881
3.01761	1.93582	0.775012	4.64409	0.529226	2.91821
3.11987	1.12592	1.93043	4.64409	2.4587	2.34714
1.64255	1.21467	0.266276	4.64409	0.319013	1.96068
1.24651	1.10722	3.08507	3.88777	1.53173	4.64409
3.79223	2.20464	4.23864	1.41778	0.469609	3.15966
3.80606	0.907347	4.64409	4.64409	1.28459	2.7738
4.64409	2.037	2.81255	3.92265	1.38098	1.67868
1.59468	1.90581	1.19765	4.64409	3.66705	1.65653
1.76144	1.56367	2.02249	1.27092	0.624564	4.17015
1.19023	2.12092	2.92325	0.119265	2.5715	2.05019
2.44993	3.09839	0.935427	2.27955	1.76865	1.90637
1.91065	2.25922	1.94812	4.64409	1.13712	2.41946
0.893471	4.64409	3.53954	4.64409	0.849236	2.27198
1.59129	0.321001	4.64409	4.64409	1.06244	0.122147
1.65688	1.38953	0.860452	4.64409	1.07242	4.17683
2.81892	1.25813	0.873568	3.13056	0.623598	1.83444
4.64409	2.57947	0.534877	2.74914	1.04899	1.66804
3.65313	1.25442	1.38926	3.87479	0.674421	2.95036
3.45403	0.198102	0.863779	4.64409	4.64409	3.27989
4.00204	0.861142	1.06604	4.64409	4.02401	4.64409
4.64409	2.64724	2.67528	4.64409	0.232962	1.93025
2.08686	2.24678	1.74585	2.94075	1.04255	3.39363
2.21523	0.619767	2.12358	4.31066	0.792349	2.55251
1.162	1.75369	1.32527	2.8901	1.54331	2.74723
3.63122	2.07381	1.49347	4.64409	0.534307	4.64409
3.48458	0.279495	1.97955	2.58498	0.967355	3.14727
1.6324	2.42807	3.44954	4.64409	1.22614	3.06719
3.31006	2.92681	0.245205	1.37703	1.82304	4.64409
3.13407	0.291859	3.71608	4.4245	1.65054	2.08762
3.3514	2.18717	3.57484	2.879	0.209744	2.58631
4.08479	1.53555	1.5766	3.97713	0.925129	3.29713
3.22144	2.46144	2.96214	4.64409	2.67278	1.18405
1.39767	2.6016	4.64409	4.39722	0.905728	2.86184
2.53761	3.77997	1.5469	4.64409	0.521118	4.64409
1.52289	0.836023	2.29259	2.53169	1.01181	1.65636
2.76293	1.40748	1.28144	4.64409	1.07624	1.43941
1.26814	0.436345	0.442653	4.64409	0.360843	2.8475
2.292	3.23387	1.55163	4.64409	1.68262	2.19063
3.11978	1.99555	3.3067	3.489	0.531614	2.05937
3.13222	2.31227	0.111465	3.41709	0.93906	3.08213
1.02156	0.980207	1.44187	4.64409	0.878739	1.48369
3.77424	2.03525	1.10596	4.36057	0.78919	3.60115
2.65942	1.08966	1.7099	4.64409	0.786087	2.56688
3.70622	1.5682	0.935743	2.48033	1.85038	1.897
2.50948	2.68077	0.0968387	4.64409	0.0563079	4.64409
2.83719	2.44558	0.19763	4.64409	1.0846	2.33465
1.2696	1.51543	1.82269	4.64409	0.345347	3.72484
1.37183	1.7552	1.11354	4.64409	0.68577	2.39482
2.36599	1.61509	1.07619	4.64409	1.12843	1.70677
2.61937	1.30205	0.94445	4.64409	1.10067	4.40912
1.8602	2.48992	0.916371	4.23126	1.17295	4.64409
4.02909	0.882537	0.99038	4.20168	0.991354	2.88541
3.82774	0.979005	3.133	2.65221	0.719266	3.16467
2.47022	0.048301	0.714384	4.42236	0.0966967	2.34346
2.66617	1.48512	1.46393	4.49396	0.380594	1.89263
1.98772	4.64409	0.271243	4.34459	1.72299	3.658
2.82419	3.04064	0.864884	3.31408	1.05985	2.59402
1.02167	1.1479	1.78206	2.41437	0.522409	0.852358
3.11918	0.925064	2.40694	4.64409	0.836109	0.733637
2.54631	2.3296	1.47807	2.73032	2.03268	3.00351
2.82885	1.8221	1.75119	4.64409	1.81221	2.18434
3.41248	2.78342	2.30746	4.30162	2.14451	2.52257
2.68991	2.56549	1.64847	4.64409	0.297965	1.53183
4.64409	2.10209	1.9742	3.72639	1.88162	3.47219
1.73595	2.15221	1.66259	2.90553	0.633481	0.437349
2.18058	0.714092	1.43437	2.36913	1.11466	4.64409
2.47852	1.81608	1.79273	3.52649	0.410328	4.2564
2.73474	0.873882	1.66871	4.42941	2.18977	1.8211
3.76956	2.73266	0.597195	3.38585	0.744734	3.42274
1.81068	0.560885	1.74136	4.64409	2.17566	3.01383
1.17079	0.335023	0.285879	2.31277	0.519741	3.02977
1.78949	1.88197	0.754291	3.90922	1.23829	1.70183
3.52267	1.99499	0.819036	3.50239	0.576218	2.03613
2.86766	1.32525	2.35704	1.11648	0.963666	4.64409
0.900931	2.35807	0.83964	4.61896	2.41129	1.24908
0.512162	2.43904	4.25996	3.52936	1.38665	2.1014
4.64135	0.969669	0.5991	2.71499	0.508222	1.82694
3.86037	3.04459	0.551552	1.1634	0.631331	3.66328
1.86975	0.683887	1.37341	2.27804	1.02169	1.78698
2.98981	2.16079	0.428727	2.38126	2.75064	0.993651
2.97391	3.47204	2.59068	4.64409	1.4016	4.64409
1.69141	1.48644	4.64409	3.25018	3.07426	0.717667
2.44623	0.96714	2.08606	3.28137	2.55206	1.73782
2.26927	2.86748	0.614325	3.59319	0.275504	1.97944
2.92086	0.0341104	0.794382	2.45024	0.974652	1.91262
3.65111	0.962757	0.613718	3.08523	0.297213	2.04221
3.21739	1.62156	0.627524	4.64409	0.384997	2.37233
3.60849	4.47662	2.17758	4.64409	0.302888	0.879607
2.44721	2.41349	1.01718	4.5204	0.720888	4.64409
2.59864	2.7353	0.765193	4.36723	0.674039	3.58729
3.63448	0.493438	0.380729	4.64409	1.97798	2.32574
4.64409	2.36117	0.590686	4.55704	0.871428	3.53127
0.537377	0.498378	0.732638	0.35975	0.865599	0.0824548
2.193	4.64409	0.742906	3.88565	1.66391	3.11335
1.16538	2.44683	2.40565	4.64409	0.893534	1.85065
4.17955	0.0675443	4.64409	4.22013	0.478702	1.93993
0.433072	2.09158	1.55238	4.03592	1.75722	2.14426
0.636429	1.48916	1.86252	2.77234	1.02508	2.64002
3.26189	2.21237	0.166414	2.95534	1.47174	0.18778
2.25335	0.0389382	2.52743	2.41758	0.359426	4.15583
1.93806	0.726649	0.857543	4.64409	1.04385	3.92385
2.0518	1.58049	1.79837	3.97146	1.76786	1.76132
1.74073	1.46755	0.0201547	3.48649	1.77411	3.09029
3.27036	2.0406	1.78127	3.21918	1.25357	1.71916
3.25308	1.31619	1.76514	3.58055	0.591456	1.36611
3.00246	1.89106	1.23663	4.64409	1.26688	2.86807
1.2118	2.80012	0.187217	4.64409	0.847274	4.39077
2.44259	2.69346	2.23923	4.18901	2.196	1.87937
1.79676	1.4956	0.643891	4.64409	1.51308	2.92408
2.79637	4.27695	1.68589	4.64409	0.606806	1.56551
3.70646	1.56934	1.78834	2.97192	1.07986	3.30794
2.33678	4.64409	1.04239	4.64409	1.03873	3.48942
2.94315	0.412883	1.05108	2.98169	1.06456	3.0728
2.9524	1.25745	4.11707	2.6427	1.23952	4.20654
0.864096	1.40119	2.70608	3.4119	3.21182	1.7869
1.4597	2.05018	1.30089	4.64409	0.920363	2.16133
1.6479	1.26892	1.17106	4.64409	0.985659	4.64409
2.88186	1.97109	4.00106	3.58877	1.72898	2.96293
2.5197	1.32017	0.763674	0.443714	0.496641	1.38542
1.73609	0.252176	0.675468	4.64409	2.83105	1.82552
3.06866	1.29602	1.44169	3.78987	0.93936	2.65257
3.14527	2.07568	1.87371	4.64409	1.00258	1.24957
4.64409	0.511068	1.90858	4.22349	0.268582	2.44878
1.64099	0.677327	2.2556	3.54554	0.258196	2.21991
3.81986	2.18002	1.10958	4.30199	1.64427	0.328479
3.55191	3.46121	0.56747	4.64409	2.11826	2.03254
2.3788	2.49275	2.01371	4.59042	0.664791	2.80909
1.92035	1.24828	1.99364	3.11833	0.928227	1.70498
4.32198	0.295548	1.2126	4.56895	3.42765	1.84251
1.02202	2.43159	0.515053	1.36159	1.0282	2.30144
1.64085	2.53639	1.19305	3.73611	3.17648	0.670264
4.07151	1.17636	0.603653	3.36491	2.14061	0.343559
2.09581	2.11981	0.882345	3.25928	1.4667	2.54854
2.3898	4.03591	3.83788	3.52513	0.54948	2.85157
4.59965	2.8156	3.77126	3.23639	1.65278	1.99894
4.64409	1.65803	1.49693	4.64409	1.70301	0.319249
2.33255	1.27231	1.68581	4.64409	1.2123	4.16574
3.15689	2.23574	3.75743	4.25353	1.57433	2.1722
3.42407	0.589545	3.14726	3.04298	1.09403	1.8276
0.664622	0.563853	0.775481	4.59574	4.31785	0.533443
2.14752	1.86532	2.49731	4.64409	1.31742	2.45588
2.73872	1.65836	0.567227	4.64409	0.686379	0.301162
4.05806	1.7549	0.946675	3.28925	1.84271	0.737791
2.99622	0.639219	1.10988	3.4029	1.32516	2.24224
1.18638	0.831165	1.87718	2.59491	1.12999	0.815001
1.90623	2.41437	1.34522	4.64409	1.3512	3.10045
1.65091	1.86703	2.12454	3.2758	1.47798	2.63322
4.53451	0.576276	0.729787	4.64409	0.0404589	1.56397
3.03802	2.2327	1.43024	4.29724	2.42314	2.27302
1.30302	2.1723	1.05649	4.64409	0.812356	2.73527
2.13474	0.454794	0.938277	4.64409	1.91115	3.14659
4.31048	1.58991	4.0628	4.64409	1.50528	3.13247
2.75954	1.57476	0.658511	2.35143	0.934064	4.54057
1.26615	1.74347	1.3768	0.709518	1.11925	2.45769
1.3062	1.15309	0.837917	2.86215	0.566226	3.85844
3.05003	0.956974	0.585186	4.61619	0.940107	2.91931
2.9333	0.975867	1.03963	4.64409	1.01823	2.07642
3.13003	0.699988	0.582318	3.97888	1.68623	3.48416
4.11947	1.12816	1.42261	4.3104	0.573862	2.35655
2.73419	2.46711	1.08637	3.09832	1.03836	2.32597
2.76275	3.02469	1.14369	0.552165	1.58352	1.66052
0.603731	4.02862	1.52093	3.61141	2.08719	0.600959
1.85338	3.44442	2.46693	3.40841	1.21473	2.02989
4.0341	2.21318	0.112278	4.3462	2.02136	1.59888
4.64409	1.78889	0.960055	3.05649	0.794946	2.10955
4.01576	0.448031	1.11451	4.64409	0.130335	4.64409
1.60419	1.42329	0.498241	4.44393	0.189911	2.20239
2.6915	1.75702	1.10401	4.64409	3.41189	2.05299
1.23302	0.190764	2.31979	3.85505	0.731861	1.58479
2.23517	2.2021	0.646318	4.64409	0.80551	1.20852
3.42373	0.047101	0.896197	2.4623	1.30497	4.64409
3.50892	1.61199	1.43241	3.68436	0.542885	3.56948
2.1061	1.29453	0.958648	4.64409	1.06074	1.12449
2.27255	3.31228	1.67103	4.64409	0.13552	1.137
2.65991	1.46003	2.02373	2.84379	1.01103	3.23123
1.17509	4.29456	2.23098	3.88429	1.98677	0.666927
2.85769	2.85937	0.848363	2.4887	0.891164	4.64409
3.11829	0.388633	3.84364	3.66599	0.662181	1.43246
0.969389	1.28075	3.79504	3.88632	0.382535	4.64409
0.747275	2.08012	1.55359	4.64409	0.829967	2.9405
4.64409	1.48197	0.354718	4.64409	0.646674	1.30421
2.041	1.28043	2.31489	3.30622	0.785904	3.12433
2.95422	0.263144	0.924399	4.64409	1.49954	1.24594
1.89208	2.03837	1.20391	4.0923	1.4778	1.03162
1.15278	1.31115	0.919948	3.82845	1.48772	3.63454
2.36336	0.915109	0.615854	4.64409	0.140218	2.82583
2.83559	3.85489	0.564931	3.73401	0.365202	1.45581
1.32537	0.271839	1.72761	4.64409	0.863192	2.43005
2.17816	1.69073	2.12606	4.64409	0.887803	3.40964
2.35377	1.25215	0.442244	4.64409	0.610477	2.93355
4.55652	1.51349	0.874094	4.64409	2.05205	4.64409
2.58093	4.48282	4.34216	4.64409	0.52916	2.93935
1.82163	0.759938	1.42101	2.87175	0.35109	3.464
1.32724	0.52666	1.4985	2.4144	0.7553	3.03572
3.68091	1.16594	1.29087	4.64409	1.07338	3.0465
3.39505	1.59875	3.00703	3.45787	0.64848	1.10036
0.810876	2.98006	0.437244	4.64409	0.783895	2.08671
1.62696	0.308718	1.97963	0.470537	0.766065	0.913662
2.40404	2.27027	3.38063	2.83381	1.7444	2.25545
2.42563	2.70155	2.01045	4.24474	1.5123	2.34642
3.40827	1.41223	0.964562	4.46181	1.3975	4.64409
1.56171	1.23366	1.14697	2.83455	0.569882	2.61559
3.11927	1.29494	2.10421	4.64409	1.21157	4.36642
2.19197	2.5152	1.19264	3.68197	1.23423	1.6944
2.08037	1.44586	1.03371	4.64409	0.917691	3.88701
2.26619	2.56142	2.76108	4.64409	0.866158	3.37098
3.69944	2.13829	1.28618	2.7165	0.43835	3.03256
2.59897	1.47244	1.0067	4.14229	1.84899	2.04501
3.25351	0.0910682	0.734257	4.49699	0.64633	2.80369
2.08773	0.0578314	1.17402	4.08984	0.771852	3.39701
3.31526	1.06822	1.19033	3.59159	0.726153	1.98648
3.2459	0.438182	0.772434	3.43241	0.87725	4.64409
3.85479	2.30249	1.48563	2.95783	0.357218	3.51085
0.989624	4.64409	1.05417	4.64409	0.790697	2.21566
1.98687	0.956573	2.17307	2.74171	0.375172	2.08027
3.80714	3.55953	1.80979	3.82325	1.34687	2.94794
3.0526	2.29753	0.891827	2.89879	0.993095	2.09161
2.92626	1.27029	0.927	4.64409	1.18427	2.22466
3.66301	2.373	1.82567	3.2944	0.855487	3.60317
2.29631	0.546082	0.911596	3.45658	0.663661	4.10608
1.9338	2.2773	2.82789	4.22411	0.608825	0.170782
2.39506	4.64409	1.30458	3.62513	0.643348	2.55812
3.2435	2.27128	2.7812	1.00046	0.695509	4.64409
3.69675	2.64659	1.74587	4.64409	2.64598	1.82645
2.80188	2.19558	2.35648	1.48535	1.7677	3.03508
3.08606	0.133822	1.73018	4.64409	0.996484	2.21986
4.64409	2.34924	2.57882	4.64409	0.22638	4.64409
3.79734	2.38539	0.793108	1.52619	0.287933	2.74225
3.10728	2.79071	1.45991	1.8099	0.855417	4.64409
3.07656	1.8029	1.52852	3.57986	0.849098	1.54896
3.74522	0.490387	1.1013	4.64409	4.64409	3.83599
2.36794	1.51161	1.02341	1.66563	0.504739	3.00041
1.86534	1.43584	0.957825	2.22696	0.255255	1.42157
4.64409	0.192535	0.646869	4.64409	1.19811	4.64409
2.06857	0.529524	1.06285	4.64409	1.46426	1.15278
3.31057	1.57772	2.07218	4.22195	1.41765	2.12683
3.76815	0.371949	1.73801	4.21993	0.711538	0.736005
1.63537	0.904581	0.809281	4.64409	0.968167	2.63432
2.67978	1.43837	0.507035	4.64409	1.04005	0.659984
3.42916	0.466609	1.90457	4.64409	0.468299	4.64409
1.34252	2.93257	1.06028	4.27543	1.59801	0.869428
2.67363	0.964134	1.93732	4.03622	0.982139	2.04175
2.86933	0.45984	1.35933	3.50299	0.0660227	2.30972
3.22561	1.41707	0.130723	4.27021	1.57174	2.8302
3.52126	1.7365	0.399676	3.28299	2.63425	4.56712
2.74036	0.830506	2.17753	4.64409	0.79305	4.4384
2.00632	4.64409	2.62219	4.48791	0.742597	4.64409
2.75845	4.63128	1.84336	0.211619	2.39048	2.46484
3.1673	1.55475	1.14121	3.46748	1.29448	1.10762
0.494079	2.12731	0.759513	3.05093	0.572899	1.82753
3.609	1.32202	1.4618	4.64409	2.44908	3.50906
1.84683	1.77384	1.46984	3.72546	0.427245	2.25672
1.47122	4.64409	0.195062	4.6289	0.574281	3.62515
3.32126	3.72845	1.18052	3.8265	0.0726033	2.55679
4.3468	1.98186	0.873765	3.1938	0.348298	3.69365
2.52758	1.61441	0.25775	0.584233	0.353778	2.76159
4.09951	1.76432	4.189	4.64409	0.640312	3.7036
1.54543	1.6319	1.31702	4.06523	2.02285	3.07288
4.64409	2.4544	1.42254	2.80615	1.38052	2.41537
2.94831	1.89983	1.80408	4.64409	0.427122	0.0895214
2.35912	2.11132	2.44099	3.54953	1.03724	1.94551
0.764149	0.287195	1.0627	3.03173	2.31006	4.64409
0.274435	3.05511	1.46933	3.44221	1.71753	1.81663
1.49615	1.07019	0.0878713	2.69925	0.435051	3.37214
3.31689	4.64409	1.64137	4.64409	1.80896	3.95393
4.03473	1.59417	0.265138	3.77045	0.486434	0.68545
4.41155	0.0568319	2.71798	4.64409	1.70344	2.17282
2.32243	1.49687	0.911492	2.47188	1.68311	1.95398
2.68804	2.73367	0.984483	4.64409	1.08283	3.5501
4.55024	1.27404	2.0579	4.44689	0.630279	2.88308
2.50185	0.339668	0.286353	3.45416	0.316568	4.00994
3.07987	2.36324	1.45161	4.64409	1.78961	3.48104
4.64409	2.43456	0.904496	1.57809	1.30161	1.6577
2.82031	0.0794999	2.83783	3.17193	0.0475037	1.41761
2.5974	1.28279	1.03838	2.21898	0.618579	3.24632
3.08428	2.27587	1.82157	1.91933	2.14149	1.64069
1.2405	2.08421	0.897912	3.9817	2.05959	1.22274
2.67502	0.553542	1.5503	4.43004	1.22189	2.35918
3.9511	1.60934	0.203222	4.56556	1.35641	1.6138
2.94533	2.02979	1.0919	4.50762	0.670523	1.39925
4.55941	2.79428	1.47423	3.3325	1.74215	2.49643
2.96817	1.75507	0.0815241	4.64409	1.09594	4.64409
1.81171	2.38218	1.09644	3.33552	3.01816	4.30951
2.98447	2.96953	1.19933	4.13437	1.22939	2.42706
4.64409	0.30692	3.63672	4.64409	0.905945	2.9235
1.99393	2.03311	1.86001	4.64409	0.894851	2.93006
2.70421	3.25988	1.279	4.64409	1.6946	0.587636
0.649226	3.41943	0.633222	4.45989	0.368219	4.64409
3.32684	1.79398	1.78054	4.64409	1.24366	0.968042
4.54045	1.96766	2.29955	3.28652	2.12201	3.17232
4.0487	1.80541	2.31631	2.7563	0.186234	0.188744
2.80617	2.11917	0.948242	2.46224	1.79	2.78646
0.524612	0.465528	0.877594	4.07288	0.0499295	1.33933
3.13523	0.407723	4.64409	3.45246	0.477557	2.2629
3.21429	0.76951	1.2077	2.57495	2.8119	2.99171
3.63258	1.79129	0.298648	2.6256	2.35717	0.221462
3.82178	2.58998	0.810036	1.32462	1.71265	3.40034
2.34637	1.1218	0.332484	1.40205	0.754881	2.31285
3.11534	1.00791	1.0523	4.57149	0.986812	1.76943
0.179181	0.163926	0.309717	2.97461	0.951814	4.64409
2.44891	1.10222	0.0637338	1.05362	2.94067	2.02637
2.64474	1.79938	0.901194	4.64409	1.28926	0.608148
4.56071	4.64409	1.562	4.25097	1.52801	1.23077
4.12747	0.815796	2.71913	3.76483	0.818981	3.95897
3.69783	4.64409	1.83723	4.64409	0.740201	1.78758
1.97575	0.588603	1.66536	4.64409	2.02606	1.32182
3.61545	1.59283	0.266151	4.64409	1.26459	3.3036
2.33219	1.71417	1.09952	4.09144	0.889616	2.93164
2.66013	1.20483	2.07794	4.64409	0.891946	4.64409
3.75945	4.64409	0.974435	4.64409	1.24834	2.5994
3.6049	2.77969	1.39682	4.31741	0.106807	1.55748
3.4089	2.73961	1.25916	0.120224	0.745578	3.13085
4.12456	0.800612	2.46379	3.10831	1.76249	2.66407
3.15107	2.83567	2.20129	4.12542	0.96152	1.57908
3.51068	2.21696	1.4702	4.39075	0.182057	2.52282
3.16032	1.44021	3.62794	0.564089	1.19244	1.25694
2.32828	2.016	4.05295	4.64409	0.134193	3.64624
2.1624	3.52926	0.258494	4.64409	2.10137	3.16413
4.64409	2.44048	1.84486	3.13377	0.4305	2.57542
1.85159	2.28916	1.69302	3.50714	0.695732	2.42287
4.28394	1.89091	2.41669	3.73906	2.66171	1.58426
3.16696	1.33834	1.79138	3.34639	1.03041	2.48321
2.53872	0.311763	1.67671		1.3642	2.12237
2.8448	1.64465	1.57608		0.761792	3.47799
3.1875	0.898494	1.96491		3.03319	0.741838
3.12705	0.387541	2.0674		0.358031	1.62536
2.23073	4.49021	0.0500512		1.90946	1.1607
2.8777	1.32593	2.40363		1.10412	3.64341
2.21891	2.0612	0.441718		1.77981	1.80766
2.88353	0.398216	0.222975		2.20598	2.05189
1.98382	0.306202	0.750505		0.759071	2.91824
3.88503	2.05968	0.608232		0.453673	2.53206
3.25116	1.98801	3.31164		3.48321	0.706358
2.4598	3.25375	1.28124		1.69271	3.25455
3.96178	1.89699	4.64409		0.825554	4.64409
2.52619	0.705115	2.95184		2.42475	1.62427
2.68901	1.9458	0.678534		1.31832	2.54297
0.291837	4.22047	3.58632		1.00769	4.64409
3.48133	1.15267	0.589268		1.00293	2.36183
1.13931	0.126694	1.21798		0.878383	3.4333
3.60076	2.0151	2.77603		3.81918	2.37243
3.59208	1.45985	1.88154		0.311813	3.70277
2.59934	1.89737	1.80252		0.332293	1.20783
3.48934	2.24092	4.64409		1.04991	2.94483
1.68799	1.95835	1.30442		0.375812	4.64409
1.21731	1.47457	2.52467		1.44609	3.67953
2.34147	0.718067	0.94773		1.97195	0.713809
1.75512	1.85695	2.41624		1.6708	2.59927
2.25029	1.3137	0.713627		1.42409	4.21115
3.15483	0.39654	0.964065		0.260225	2.4583
2.31108	2.15388	1.18808		3.19389	1.89478
4.64409	2.48676	2.21593		0.706836	2.72544
3.22685	1.7198	2.76671		1.26655	3.15245
3.02254	1.98424	1.21327		4.36934	2.34927
4.15929	1.59693	4.46825		0.575095	2.68689
4.24709	4.64409	1.21764		1.62299	4.64409
1.93196	0.581024	2.34658		1.36321	2.05607
2.69584	2.70374	3.86285		1.14973	0.773709
4.02388	1.14845	0.335048		0.571822	4.3526
1.90947	0.863803	1.56186		1.76636	1.48149
3.26084	0.158327	1.01542		0.946253	3.34362
1.48828	1.8152	2.97254		0.814982	2.72435
2.32401	2.41309	1.33513		0.0811156	4.64409
3.86187	1.43821	1.15133		0.871968	1.03781
2.52275	1.56521	1.74572		2.41888	1.04914
2.43081	1.36565	1.78727		1.30517	1.28892
1.07185	1.27872	0.838376		0.24257	0.0583687
0.519079	1.29213	1.09618		0.516773	0.770571
3.54125	3.02809	3.43099		0.144496	1.6986
1.18699	1.02537	1.36465		1.13855	2.48479
2.39311	2.51865	1.82494		1.15572	4.64409
3.02424	2.13967	1.21059		0.805006	4.64409
1.18982	1.61239	2.03778		1.93327	1.94434
2.8712	3.00258	0.851407		1.8713	1.07026
1.55178	2.4353	0.432762		0.966056	3.37626
2.06619	2.51013	1.21091		0.602616	3.35364
4.03596	1.08633	1.1429		1.52247	4.64409
2.43412	0.111102	0.140983		0.659056	0.54537
2.21821	1.34476	2.19523		1.98036	2.25361
4.64409	1.0909	0.97797		1.15146	0.0945765
2.64959	1.09092	1.241		1.08501	4.64409
4.34477	0.900576	0.652273		0.274911	1.99673
3.69134	0.113079	0.575492		0.772498	1.48789
2.8183	1.53988	2.35097		0.433381	2.09868
1.3377	0.815732	3.58534		2.00315	0.458512
2.66826	2.50104	1.79488		0.79187	3.77614
2.22288	0.0875926	2.23511		0.351528	2.75711
3.21968	1.14649	0.736533		3.40934	1.98566
2.65256	2.35038	0.501042		0.86113	1.79113
0.51639	1.26593	1.72669		0.811668	2.24001
0.832244	0.0766374	1.03172		4.2169	4.64409
2.57772	1.79067	1.748		2.03129	4.64409
2.37509	0.388766	1.72527		0.993952	3.65537
3.20466	1.39377	1.64161		0.767797	2.44231
4.64409	0.783802	1.24351		0.56128	0.61036
4.64409	1.91354	1.6676		1.71265	3.1183
1.55699	0.818298	4.64409		2.87864	1.80872
3.70107	3.12431	2.41633		0.644985	2.47208
3.91437	1.78229	1.0395		1.83826	3.59808
1.35491	1.60143	2.13881		2.04555	2.9737
2.37111	0.994605	0		0.768314	2.50883
3.46894	1.01499	0.562365		1.02529	1.89672
1.59174	1.3753	3.27181		0.682156	1.38124
2.15462	2.77773	0.858886		0.58144	2.06308
1.32703	1.30403	1.71477		1.15392	2.86735
0.0915619	2.9299	2.11328		1.35393	1.42565
3.7603	4.49595	3.207		0.233783	0.883375
3.50001	0.372004	1.20095		3.08729	1.88468
4.64409	2.30968	0.626722		0.714045	2.97399
2.27118	1.24925	3.26366		3.13955	3.21681
2.36601	0.704951	0.608502		3.01467	2.56001
1.0845	1.65223	0.706963		0.714932	1.96923
1.79089	0.8732	1.88266		1.09862	2.52005
4.64409	2.82739	1.70338		1.30373	2.14406
2.45693	2.18789	2.55694		1.17628	1.93274
4.64409	2.16951	3.51196		2.04808	2.79951
4.64409	1.70518	1.46395		2.74326	3.46334
1.52591	1.32376	1.02366		1.34426	2.24016
3.68722	2.36848	0.449858		1.49922	1.76714
2.2846	2.57518	0.735443		1.52047	2.0572
3.67064	1.70972	2.46625		0.199799	4.64409
4.26806	2.02156	0.224244		1.29389	1.95138
3.59415	2.79073	1.36853		2.67232	1.04196
2.20454	1.71184	0.961595		0.684044	4.0989
4.64409	1.79477	0.955732		0.685153	2.71325
2.28295	2.19421	1.30617		1.95184	1.1586
3.74051	0.226916	1.68549		1.06018	2.96864
1.39119	1.60385	0.508976		0.162667	3.44013
1.87511	2.53975	0.413944		0.578051	1.95042
1.40999	4.64409	1.03711		0.872727	0.233673
1.8676	2.70409	2.31866		0.0985356	0.398634
1.94942	1.21372	1.42445		0.25738	2.04154
1.10748	1.35098	1.50588		1.67444	4.64409
3.99598	1.26065	1.60988		1.01885	3.13709
4.28048	4.44906	0.899448		0.469579	3.52026
3.07321	0.566705	2.45929		0.251427	4.52039
0.123612	0.730795	4.15679		1.11925	2.15466
3.9206	1.9502	1.03175		2.0091	2.79551
3.96882	0.153167	1.42498		0.96234	2.26833
3.30677	1.64642	0.226369		1.36505	2.92648
2.16369	2.10696	1.03642		0.915072	2.86701
2.45826	4.45778	3.96198		1.82004	1.53101
3.73407	2.17344	1.28273		0.928375	1.69938
3.09672	1.87461	1.25261		3.47921	0.802758
2.62936	2.00332	1.89866		0.691035	2.21218
4.41184	1.49153	3.33276		0.960204	0.398237
3.04924	1.72511	3.20703		0.324084	1.32546
0.257146	1.98109	1.84643		0.911338	4.64409
2.89933	0.624309	3.92581		0.877106	1.57898
2.074	0.390629	0.813241		0.218585	3.58735
3.49217	1.31347	3.55987		1.76658	2.45231
1.53456	0.0335567	0.262325		0.356261	2.52041
2.75345	2.17874	0.375043		0.408417	2.49669
2.84982	1.07904	1.70819		2.80124	0.616183
1.42315	2.2248	0.491994		1.56326	2.89177
4.0518	1.42932	1.44311		0.919643	3.19887
2.60871	1.12472	1.51211		0.572176	1.30502
1.46221	1.62693	1.84405		0.406582	1.0408
2.49388	0.0888534	3.61809		1.03674	3.19436
1.2778	0.947222	1.1037		0.373517	1.67939
4.64409	0.757299	2.00271		2.11658	0.987504
0.727885	0.622904	1.59946		1.57486	2.52673
2.94957	1.1241	0.231396		1.38336	1.20056
4.20344	0.485355	0.925921		1.16405	1.67338
3.04435	2.20842	1.8416		1.76299	2.05877
3.72448	1.60365	1.74423		0.210043	1.25038
2.52475	2.58141	0.539499		2.83453	1.93221
3.07261	0.334392	0.765242		2.28093	1.35784
3.69913	0.871725	1.3343		0.225336	0.099968
1.88443	2.70007	1.04349		1.80653	3.94016
2.01544	2.17046	1.66616		4.64409	2.51607
1.76838	0.0298352	1.44528		1.87046	2.97643
1.30208	0.998581	3.44445		0.258189	4.64409
4.13329	1.48701	1.16061		1.01726	1.36614
1.22158	2.71948	2.25043		0.682382	1.54157
3.7629	0.706019	0.784433		2.50793	1.30267
3.15705	4.56936	1.64996		2.22158	2.14348
3.71415	3.287	1.83072		0.999934	3.70939
4.64409	0.225581	1.95266		0.961111	0.593525
2.97086	1.60449	0.972701		1.23013	2.04816
1.33269	0.460566	1.02154		1.40467
1.27294	0.753533	2.07936		0.540894
2.64596	1.80306	3.40373		0.476397
3.41467	0.889897	1.09539		1.3868
3.09361	3.57209	3.2218		0.20841
2.20355	3.84462	2.44215		0.0673426
2.45074	0.408163	3.4143		1.97555
0.275159	2.59695	4.31488		1.83783
3.30111	2.65311	2.60398		0.95107
2.21695	2.24846	0.813454		0.909399
1.78582	0.848529	2.65306		1.11323
3.43356	0.0462958	1.10468		0.863016
4.64409	2.81204	1.85555		0.588338
1.30963	1.31639	4.38375		2.05456
2.21772	0.952841	2.63511		0.79581
0.435885	0.179801	1.8114		3.93668
1.68336	1.92881	0.457075		0.742097
1.18094	1.44564	1.2578		0.10576
0.704481	0.426923	2.39092		1.13476
3.48749	2.01026	1.0535		0.642385
3.37506	0.277495	3.23297		0.243974
	2.52871	0.118908		0.784563
	1.08277	0.879132		1.75491
	0.0414715	0.287634		1.75152
	3.98843	1.8829		0.955367
	2.05437	1.73507		0.686124
	1.55415	0.751184		1.46408
	1.67862	1.25577		0.667676
	1.78469	1.65676		0.95069
	1.10566	0.410206		1.03403
	2.1796	3.73273		1.69314
	1.27877	1.67122		0.361446
	0.0839812	0.511134		1.28057
	0.0726877	0.989308		0.058306
	2.09679	1.13336		1.25313
	1.51233	0.798652		0.204464
	1.29283	1.91966		0.398491
	3.06975	0.457738		0.4676
	1.71687	2.37019		0.233993
	4.04222	1.91421		0.667996
	0.927345	1.41296		1.00329
	1.05233	0.659092		0.702312
	0.78442	1.22445		1.02327
	1.50272	1.80547		1.50619
	0.181495	2.00129		1.67522
	1.81053	0.78318		1.42447
	2.12954	2.14162		1.20303
	2.43351	2.09727		1.2917
	1.70848	0.940112		4.13524
	1.74708	1.98183		1.37724
	2.57136	1.93129		0.317437
	1.61251	0.910774		2.80337
	1.90023	1.08982		0.0261801
	0.828236	2.13344		0.631486
	0.306506	2.37708		0.704407
	2.12059	1.11091		0.0496676
	1.10936	0.964872		0.69278
	0.0729251	0.839949		1.3278
	1.9757	0.472861		0.592454
	2.02752	1.26249		0.87948
	0.812135	0.36468		0.140489
	0.802329	1.54608		0.478245
	1.00434	1.65389		0.121892
	0.448536	1.28807		1.73125
	3.51909	1.1777		1.36774
	2.49673	1.45203		0.37917
	1.77024	0.278035		2.82721
	1.28324	1.17441		0.647491
	2.07842	1.94413		2.09573
	2.87497	1.91966		1.75256
	1.5487	1.03799		0.47354
	2.08299	1.25068		1.15368
	0.20915	1.24876		0.733556
	2.09676	1.23936		1.12844
	1.93218	1.56389		0.359439
	2.84253	4.35782		2.22062
	1.35284	1.00891		2.53907
	2.16163	0.579119		4.13035
	2.99835	0.08655		0.833871
	1.12957	0.847939		0.703496
	2.59371	1.5019		1.01086
	2.11009	1.85347		1.37142
	2.72852	0.957604		1.49051
	1.98557	2.21798		0.233144
	4.64409	1.25124		1.06091
	3.35339	1.88316		0.102388
	1.07716	0.694855		0.242096
	1.24979	2.09943		1.52889
	1.10538	1.45456		1.63727
	2.18323	0.679646		2.56696
	0.0489478	2.04336		1.90988
	2.00021	0.870704		0.862493
	1.79196	0.338219		0.455723
	0.93127	0.912157		0.407585
	1.17096	4.60351		4.64409
	1.82103	4.50988		1.50926
	3.40603	0.421708		0.992647
	2.37275	0.597291		1.30022
	1.79367	0.468905		1.53924
	2.2294	1.52085		1.83147
	1.70375	3.29114		1.40115
	2.04134	1.84627		0.803412
	1.25428	1.78724		1.00557
	2.23107	0.636756		0.712375
	1.06781	3.94412		1.29885
	2.44448	1.10013		0.409031
	2.4068	0.397172		1.50249
	1.09116	3.72191		3.34342
	1.35163	1.94368		0.531657
	1.65897	0.674699		0.961446
	1.49504	2.78735		0.162465
	2.90184	1.22215		1.18661
	1.50088	0.868343		0.295662
	1.94333	0.169203		0.795313
	0.0509804	3.18897		0.193852
	1.82993	1.84267		2.92909
	1.29925	1.3097		2.48293
	1.53705	1.00279		4.64409
	4.64409	1.28702		0.738329
	1.16608	0.99458		0.946519
	1.5095	1.18336		0.611792
	2.63757	1.61265		1.81752
	0.998323	1.58394		1.73187
	1.31633	1.91888		0.737269
	1.00714	1.06229		0.598579
	2.67478	1.08114		1.92179
	0.772579	1.78921		0.828098
	2.44998	2.57087		2.5101
	2.1484	3.75469		2.14527
	1.28964	2.91558		1.69481
	1.88592	1.29392		0.476518
	2.84271	1.54974		1.29728
	2.83443	2.77257		0.921557
	1.25175	3.07738		1.75601
	3.14889	0.367596		0.315396
	1.90911	0.428267		2.20712
	0.746464	1.49313		0.762924
	2.45584	3.08614		1.77236
	1.90876	1.52025		0.153648
	0.116372	0.799849		1.15099
	3.15252	0.343349		3.19553
	1.01935	1.31935		2.33813
	2.29253	0.620175		0.586074
	2.46811	1.2037		1.94304
	1.45435	1.82954		3.08288
	1.28715	2.56694		0.936675
	0.674893	1.82781		2.76711
	2.85094	1.90985		1.99075
	1.20441	2.92442		0.820179
	1.3985	0.836897		1.11806
	1.15491	0.549449		0.604992
	3.11037	1.90492		2.27008
	1.38382	1.32786		1.2718
	1.16988	0.0155655		1.63717
	0.17527	3.46382		1.84667
	2.28476	4.64409		2.6282
	2.07608	1.23339		1.24262
	2.15662	1.39337		0.979021
	2.51347	1.74105		0.545641
	1.35934	1.77187		1.74459
	4.59856	0.135158		1.69547
	2.27125	0.557125		0.889573
	0.31142	1.49265		0.499841
	2.36572	1.09032		0.160516
	1.56983	1.4661		1.22849
	0.071644	2.00669		0.0338472
	2.08884	2.29437		0.0690289
	1.88203	1.16329		1.54702
	3.14656	2.97197		0.655382
	2.79961	1.52971		1.08712
	0.0161094	1.86703		1.00961
	1.02041	1.9071		0.414435
	2.59439	0.783803		1.09424
	0.993538	0.849214		2.99751
	0.615904	1.79119		0.907148
	0.516201	2.37696		0.745919
	4.64409	1.252		0.938912
	1.50685	3.49129		0.954415
	3.20716	4.64409		0.878594
	3.02581	0.847152		0.298507
	0.0900779	0.589769		0.458822
	1.00099	0.427551		0.263854
	1.17912	2.36079		1.86103
	1.30166	0.747065		2.17743
	4.64409	0.987957		0.948113
	1.86759	2.37861		1.94299
	1.60145	3.68345		0.973969
	3.10519	2.46252		2.44478
	0.975564	2.16897		0.34788
	1.83938	1.38332		0.693515
	1.11155	1.03735		1.48371
	1.48628	1.90008		1.33172
	1.15131	0.233132		0.808787
	2.68885	0.825076		0.74968
	0.197209	2.11925		0.857847
	0.292085	1.36968		0.305909
	2.03968	2.24213		1.04853
	2.10002	0.108315		0.762893
	3.08404	0.867179		0.849562
	0.386154	3.73539		1.33851
	0.475328	0.00915759		1.0176
	2.03969	0.586545		2.64484
	1.14599	2.08428		1.16029
	0.750348	1.80817		1.73453
	2.10655	3.77923		1.94908
	2.87344	0.945165		0.967871
	2.57007	2.48664		1.83429
	1.03718	0.58464		0.175524
	2.01297	1.17251		0.653342
	0.87381	2.84215		0.887941
	1.41614	1.39687		0.670971
	1.37364	3.4641		1.83911
	1.11986	2.77484		1.79814
	2.3313	0.895563		1.3124
	2.57724	0.25091		2.39313
	1.03026	1.39782		2.41639
	3.72304	1.05977		1.50232
	1.26165	1.49073		0.141976
	0.819048	2.02987		0.308806
	4.08358	0.00820949		0.625262
	0.312685	0.65967		1.27305
	1.38179	1.3681		3.4095
	2.12256	1.1624		1.52456
	0.751044	1.9113		1.21298
	3.02973	0.175618		2.80454
	2.09674	0.818186		1.76066
	1.48628	1.62207		0.195732
	2.06617	0.832077		0.433559
	1.96732	1.40695		0.559456
	1.57272	2.752		0.280285
	1.25347	2.34472		2.51605
	1.91895	3.20662		0.476993
	1.13022	1.60904		1.52064
	1.29183	1.69019		2.99168
	1.41129	4.154		0.257184
	2.70936	0.955863		2.07778
	1.75285	2.46897		1.54661
	2.15814	1.45742		0.902447
	0.975059	1.90876		1.57413
	0.192234	1.19827		0.295297
	1.73879	1.47651		0.907528
	2.9354	0.213239		0.617621
	2.20069	1.36246		2.01677
	0.617939	2.46409		2.53586
	2.39907	2.75767		0.735952
	2.32424	0.997952		0.260397
	2.41458	0.887377		2.55141
	1.9041	1.65996		0.411872
	1.41377	3.29512		0.618005
	1.80352	1.66083		0.500712
	2.50237	0.795793		0.3015
	1.35726	4.08235		2.03
	1.66807	2.00767		1.52165
	1.06542	2.94691		0.790289
	1.98042	3.63147		1.33276
	0.0854985	1.7041		1.70751
	0.472408	1.3038		0.0833706
	3.28953	1.17115		1.8218
	1.35629	0.877575		2.96887
	2.38159	1.89854		1.23395
	0.71589	1.86595		1.14013
	3.74495	4.64409		2.40679
	2.09679	1.49001		2.84021
	4.13229	1.18534		0.271915
	1.40447	1.05618		1.91189
	2.81222	1.7895		0.0926279
	0.990797	0.721537		1.69149
	0.72734	0.65081		0.24234
	1.07713	0.967308		3.00575
	1.96848	1.52494		0.876551
	1.33592	0.337324		1.03205
	2.46806	1.81833		1.22663
	0.332076	1.40887		1.3252
	1.27348	2.06355		1.85299
	0.366391	1.61147		0.3234
	1.09183	2.95511		0.557927
	2.78521	1.71398		1.07842
	1.43459	1.57707		0.30434
	1.12528	4.40892		1.47022
	1.6245	1.61633		1.11579
	1.86101	4.64409		2.6339
	2.1594	0.980643		3.32935
	0.926635	0.0222039		0.47305
	0.288182	1.59967		0.743315
	4.64409	3.26018		0.99853
	2.17814	1.77231		1.46784
	0.156993	1.70665		0.927476
	2.32028	0.433848		2.31975
	1.74613	1.10706		0.863954
	4.64409	0.857098		2.40187
	2.07359	1.34994		2.56191
	3.28098	1.722		1.48315
	1.79874	1.20023		1.57074
	1.05991	0.491287		0.983104
	2.2853	0.807088		1.40818
	1.55611	2.40388		1.66402
	1.00343	0.641735		1.27457
	1.32087	0.381625		1.78368
	0.150917	2.18192		0.0666173
	0.218302	1.7492		0.867154
	1.55331	1.21065		0.517566
	0.976551	3.65807		1.64533
	2.67875	1.15368		0.547634
	1.9468	1.85024		2.14151
	1.32418	0.935858		0.853985
	1.95312	2.00622		0.10506
	0.444806	1.13539		0.872235
	1.19196	1.24982		1.78107
	1.64526	1.26802		1.04416
	1.22628	0.287305		1.09208
	2.2406	0.0433517		0.998928
	2.07723	2.72171		0.214546
	1.60292	3.44476		0.758821
	1.31193	1.37263		0.601312
	2.47604	1.1212		1.04227
	0.901399	2.3152		1.02062
	1.21386	1.9209		0.669779
	1.86614	1.84221		1.62465
	0.766381	1.2895		0.215516
	1.58534	1.65273		2.10901
	2.81168	1.85439		2.62165
	1.66304	0.0432739		0.356125
	2.11108	0.858353		2.74237
	0.638231	0.729634		0.420247
	2.37485	2.38681		1.90189
	2.6012	1.36111		3.55622
	1.25328	2.96569		1.41789
	3.04165	2.22778		1.09683
	1.85152	1.24467		1.71399
	1.91706	0.649439		0.503406
	2.05172	2.03451		0.499239
	0.0524105	2.55955		0.17352
	2.08289	1.78281		2.36209
	1.28498	1.52674		0.833236
	0.850377	0.755512		2.74457
	0.634918	1.86379		1.79437
	1.44561	1.32579		1.49234
	3.2259	1.96592		2.31775
	0.367742	1.2652		0.818059
	4.64409	0.825755		1.09764
	1.08952	0.0504732		0.735113
	2.17015	1.37161		1.27071
	2.4627	1.99433		2.28632
	3.98453	1.73997		2.83701
	2.29059	1.42904		1.15188
	0.613187	1.84073		1.9113
	2.0577	1.75881		3.2966
	0.350512	1.00426		1.52924
	1.70406	0.656667		0.350194
	2.97861	0.943498		0.133071
	2.23416	1.61835		1.03046
	2.18329	1.20741		0.347058
	1.86777	4.39421		1.08552
	2.06407	0.981776		1.72027
	0.294717	1.05298		0.217699
	0.0832026	1.1082		0.153815
	2.12849	1.01753		0.986842
	3.3525	1.49146		0.471187
	1.93348	0.766498		1.73197
	0.406762	0.90347		0.700329
	0.0625899	2.28402		0.468069
	1.58783	1.73658		1.86468
	1.87622	2.68994		0.0428632
	2.64865	2.55826		1.87193
	0.071644	2.4584		1.49853
	0.543818	0.617498		0.839912
	1.52203	2.03518		0.886303
	1.41294			0.839436
	0.679407			0.924205
	1.8018			1.13374
	1.3408			1.07723
	1.95346			0.872134
	0.342073			1.49577
	0.0511261			0.639186
	0.624327			1.04283
	1.61764			1.07777
	0.394842			1.63669
	0.807314			2.55089
	0.542711			1.47684
	2.09065			0.842876
	1.72741			0.413825
	0.259848			0.439292
	0.0560773			0.953349
	2.17125			0.199683
	2.73021			0.384574
	1.22452			0.540138
	4.64409			0.217812
	0.0336115			1.4585
	2.247			0.292362
	1.83339			2.90913
	2.83354			2.33768
	2.77527			1.128
	0.154526			1.89168
	2.32438			0.668039
	4.64409			0.782193
	0.48014			0.57762
	0.935189			3.0622
	2.75503			1.42832
	0.103724			0.989347
	0.155723			0.345984
	0.48673			0.31239
	0.940406			1.02302
	0.239735			2.75977
	0.884229			0.976835
	2.56639			1.12437
	2.12471			0.637921
	0.696823			1.00851
	0.945173			1.01441
	1.0499			1.08813
	2.4722			1.49453
	2.79143			0.554688
	4.64409			1.5525
	2.44386			2.41385
	2.44691			0.40958
	3.56662			1.22888
	1.48142			1.27105
	4.64409			2.06569
	2.85519			2.23836
	2.21994			1.05744
	1.79967			2.04282
	1.96967			1.89676
	3.13391			0.988094
	1.24738			1.7887
	0.828703			1.08755
	1.62749			0.89357
	1.56703			2.65083
	3.19079			0.945842
	1.21677			0.393254
	0.548494			0.913498
	0.0726877			0.479362
	1.15824			1.0692
	2.47535			1.25738
	2.45106			1.00083
	1.49696			0.39353
	3.57085			0.999063
	0.336851			1.43789
	1.98565			1.11266
	1.72739			0.558747
	0.561871			1.27436
	1.92668			0.483307
	0.635996			0.521543
	2.12337			1.56608
	2.09196			0.845515
	2.27821			3.05595
	1.20689			0.906733
	1.62046			0.532065
	0.0531909			0.235717
	4.64409			3.33351
	1.84017			1.16644
	2.92178			1.14686
	3.11412			1.29207
	2.53039			2.61451
	2.39234			1.18372
	1.60308			1.28065
	1.21567			1.91266
	4.48484			1.06501
	1.29638			0.63479
	1.22087			0.688977
	1.89737			0.507505
	0.884427			1.30324
	1.19857			2.44279
	2.63166			0.518255
	1.34634			3.18127
	2.59538			0.494566
	3.1889			1.82262
	0.58445			1.21937
	1.6013			1.54697
	1.02514			1.97995
	0.798634			0.0199795
	1.58592			1.95331
	3.14834			1.29138
	0.127398			0.654394
	2.03083			0.314041
	1.94492			0.449199
	2.50239			1.03731
	1.11137			1.05043
	2.37322			0.110866
	2.39401			1.46607
	0.532291			0.171911
	4.64409			0.647835
	2.45129			1.02804
	3.27721			2.18387
	2.18097			0.548326
	1.80935			1.93964
	2.67114			1.01017
	1.49032			3.0727
	1.13968			0.790105
	4.64409			1.57622
	1.24488			0.463706
	1.45742			1.11745
	0.554424			1.93447
	3.05141			1.07376
	0.603128			2.09517
	2.09755			0.826288
	4.21895			1.11191
	1.27386			0.957882
	1.22973			1.4417
	2.92783			3.52896
	1.86698			0.332507
	2.09347			2.59352
	1.49235			1.95611
	2.66243			1.25682
	2.02835			0.573739
	2.22247			0.126177
	3.10488			1.43187
	1.06984			1.28954
	2.20102			1.6182
	1.86696			1.37273
	3.06476			1.32611
	1.32503			1.85885
	3.65501			1.85281
	1.78785			2.32177
	2.46975			1.19337
	2.83788			1.83476
	1.44689			2.05859
	1.97509			0.991242
	0.655883			1.79781
	1.24191			1.61666
	4.64409			1.79546
	4.64409			1.50416
	1.47567			1.38823
	1.72827			1.41438
	1.61558			1.08529
	0.548933			0.85607
	0.854886			1.50568
	1.532			1.52684
	1.17324			1.59758
	1.4942			1.68952
	1.93429			0.226572
	2.72168			1.06483
	2.31465			0.230982
	0.455501			0.488828
	2.09669			0.405989
	2.27939			1.26495
	0.100009			1.94413
	0.828842			1.21164
	2.1631			0.690167
	1.65613			0.996272
	1.09145			0.29876
	1.98302			1.66778
	0.535091			2.46874
	3.23902			0.986206
	1.51713			0.0876894
	0.556729			0.0673426
	0.402245			0.341746
	2.10374			0.201723
	2.5324			1.44973
	1.99621			1.43539
	0.896417			1.3634
	0.61894			0.668893
	0.0581208			0.900419
	1.60031			1.17254
	0.487458			1.52288
	3.61733			1.10108
	2.84921			0.67375
	1.59939			0.126312
	1.34192			0.70069
	1.05116			0.454697
	3.6395			0.842413
	2.68844			1.02537
	2.57058			0.794389
	2.27534			1.23844
	0.56027			1.73319
	2.69233			3.77692
	0.999418			0.0527122
	1.49821			0.250167
	1.26148			1.50599
	0.0508762			2.00425
	0.709947			0.629069
	1.94014			0.550729
	0.781518			0.896852
	2.17816			0.393962
	2.06077			0.75003
	1.87949			2.44754
	1.40282			0.132403
	4.0866			0.71257
	3.02439			1.43938
	2.06317			0.519117
	0.108793			0.176832
	2.39191			0.754192
	1.94035			1.46241
	2.55965			1.59173
	1.81326			0.877368
	0.872019			0.221813
	1.68555			1.52666
	0.268063			2.059
	1.17578			0.0358228
	0.550513			2.97247
	1.49123			2.29605
	2.63849			1.23634
	1.45558			2.40135
	2.3314			0.580288
	1.59184			0.980399
	1.1316			0.520944
	1.89432			2.1248
	1.6315			1.09395
	1.59083			1.03845
	2.05746			1.52395
	0.0312311			1.10348
	0.14898			1.05661
	1.57917			0.574084
	0.667315			2.8709
	3.37679			0.502104
	2.67695			1.09007
	2.702			0.654992
	3.26471			1.47512
	0.647668			1.78857
	1.36897			1.39203
	1.94988			0.637117
	2.36971			1.38478
	2.02766			0.985426
	0.945054			0.893845
	0.12107			0.577261
	1.31209			1.2264
	2.07148			1.04248
	1.98487			0.730471
	1.05289			1.59693
	2.113			3.90983
	2.14975			0.533196
	0.761555
	1.79935
	0.978736
	0.316345
	0.852652
	2.195
	1.34595
	3.06576
	2.48314
	2.73472
	2.80497
	2.33869
	1.49558
	0.889291
	0.0643637
	3.18307
	2.54073
	2.84915
	2.22001
	1.49965
	1.97909
	1.68079
	1.68107
	1.97552
	1.46511
	2.2333
	0.719
	1.75559
	0.239775
	1.1137
	2.00316
	1.38161
	2.18446
	1.7667
	0.545458
	0.0539181
	2.10179
	0.05539
	2.31822
	1.91374
	0.962526
	2.30917
	1.78359
	1.77656
	2.39307
	2.53773
	2.22113
	1.64738
	1.11425
	0.0905939
	1.6257
	0.894184
	2.10049
	1.92105
	0.553927
	1.96854
	1.95641
	0.873142
	4.20673
	1.42702
	0.738819
	1.48607
	2.10817
	0.730996
	3.60076
	3.95096
	0.711175
	2.10965
	1.32826
	0.651693
	1.62053
	0.928012
	2.03196
	2.80383
	2.43719
	2.98283
	1.94811
	2.46463
	0.864814
	2.01574
	1.91572
	2.27362
	2.2257
	2.92141
	3.65479
	2.68149
	2.41649
	0.121413
	0.937564
	1.64387
	2.49149
	0.573491
	0.877078
	0.327851
	2.49311
	3.07177
	0.813236
	1.08757
	1.86063
	2.36661
	0.0875926
	2.78672
	1.85429
	2.63952
	1.25653
	2.3525
	2.39931
	2.66818
	1.50969
	2.14478
	0.549983
	1.96696
	1.6055
	2.85182
	4.64409
	0.465523
	4.64409
	1.16679
	1.18646
	1.13257
	1.82264
	2.41447
	0.420709
	2.01916
	1.84139
	1.01042
	0.891472
	0.113536
	3.09558
	4.64409
	1.36363
	0.426257
	1.28843
	2.27417
	2.33155
	1.5382
	2.34934
	1.87746
	1.55187
	1.22466
	0.701026
	1.55299
	1.26885
	2.71193
	1.53056
	0.760042
	2.27487
	2.31193
	0.139745
	1.44441
	0.377913
	1.15979
	0.0210284
	1.81077
	1.70381
	1.91473
	1.86573
	4.5052
	1.0791
	3.79329
	0.523913
	2.24252
	1.12547
	1.59982
	1.56635
	2.20577
	1.083
	2.05917
	1.0573
	2.2726
	2.68245
	1.1536
	1.2056
	0.828457
	0.502664
	2.47259
	0.839966
	0.815025
	2.37892
	1.99679
	2.05364
	0.807716
	1.46243
	1.33674
	1.06519
	1.69042
	0.860531
	1.10342
	0.152829
	2.82792
	2.15284
	2.57897
	1.02033
	2.12028
	1.67896
	2.8176
	0.926017
	1.71024
	0.569455
	0.296349
	0.490441
	0.78677
	0.494646
	1.83113
	0.632735
	0.0336115
	1.01265
	0.86989
	2.59193
	2.43395
	1.84891
	1.24815
	1.8477
	0.34792
	1.67636
	0.419577
	2.22843
	0.984315
	0.425711
	2.73192
	0.766614
	1.73075
	1.63563
	1.51247
	0.569337
	2.62953
	1.58113
	0.0991867
	0.531056
	2.80019
	4.30224
	2.8612
	0.586856
	2.35387
	1.16981
	2.86063
	2.922
	1.02378
	2.00274
	2.55068
	1.89717
	1.08913
	2.85021
	1.52022
	3.8884
	1.73363
	1.97311
	2.38995
	0.0879473
	1.90284
	0.591773
	0.0938376
	1.95322
	2.32206
	0.0564646
	1.94056
	3.40688
	4.64409
	1.57755
	3.47576
	0.648106
	2.90058
	2.93559
	1.2318
	0.0853025
	4.4963
	1.66911
	0.523077
	1.40436
	2.67881
	2.00804
	1.59639
	1.54827
	1.77673
	0.865879
	0.770201
	2.53843
	0.930985
	2.57561
	4.64409
	0.454861
	0.10452
	1.73519
	3.66827
	1.47397
	4.46622
	1.63212
	2.05999
	4.64409
	1.69226
	1.66677
	2.9763
	0.962499
	1.57684
	0.905989
	1.0154
	4.27823
	1.83396
	0.684951
	1.73425
	0.802547
	2.23062
	1.78335
	1.82461
	1.29217
	3.60746
	1.63848
	2.4918
	1.52773
	0.109781
	1.62119
	1.99949
	1.97466
	1.14329
	1.64653
	1.18495
	1.40094
	2.80316
	2.52819
	2.67702
	0.841757
	2.29157
	0.476064
	3.31214
	0.658676
	1.13791
	0.941758
	1.78121
	2.05431
	1.13136
	1.9108
	2.28809
	1.94676
	1.2004
	0.212655
	1.9025
	1.20057
	0.212655
	2.24292
	1.62614
	1.77161
	4.64409
	0.938193
	1.53132
	0.289288
	0.859937
	0.289244
	2.32535
	1.57104
	2.11335
	1.85737
	1.73392
	0.985479
	1.67773
	1.99759
	2.02694
	3.65863
	2.80181
	2.02172
	1.81252
	2.35909
	1.39641
	1.07036
	1.80688
	2.73566
	0.864881
	0.996348
	2.16471
	1.26526
	0.311092
	1.97827
	1.88948
	1.78184
	1.96616
	1.91361
	0.0747256
	3.94407
	1.29685
	1.87825
	2.1845
	1.50247
	1.75787
	0.635942
	0.816376
	1.45214
	2.33578
	0.409663
	0.769196
	0.72967
	2.83673
	1.27354
	3.13866
	1.30501
	0.146956
	0.36463
	1.93426
	1.81304
	2.03051
	1.78681
	2.80472
	1.05212
	1.16769
	0.829603
	1.01634
	2.71886
	4.18236
	1.97256
	3.15515
	0.892131
	1.94878
	4.37663
	2.08231
	2.0868
	1.5574
	0.515227
	2.94182
	2.09285
	2.37996
	2.99186
	2.41398
	0.82891
	3.34655
	0.589269
	1.09518
	2.73103
	1.25415
	4.64409
	2.22562
	3.89514
	2.05342
	1.10532
	1.41723
	2.44287
	3.02885
	0.291837
	1.66715
	1.75509
	1.81979
	0.623157
	3.34148
	1.65236
	1.20661
	2.69948
	1.81126
	0.83993
	1.0539
	0.964898
	2.38799
	2.21344
	0.847378

## Sheet: Adult
AST	ExNeu	IN	MG	OL	OPC	VASC
1.80568	1.73659	0.222757	1.08408	4.74932	4.80097	3.5963
0.618175	2.27653	0.250725	3.45334	4.64437	0.0925277	2.83324
4.43044	1.98593	5.88586	3.23012	5.19174	2.12842	0.770604
0.573393	2.26586	2.64426	0.44708	5.71421	2.73391	1.69385
3.14995	1.14272	1.00663	5.88586	4.59534	2.94959	3.1204
2.6618	0.320541	5.10627	4.42437	4.54996	4.07097	3.64848
1.31723	5.88586	3.90323	3.36941	0.945751	2.43266	2.17448
0.514265	3.52541	3.9445	3.75696	4.00402	2.55064	3.10375
4.90044	0.464206	0.235984	4.264	4.24637	3.30554	2.00524
2.0235	0.751402	5.88586	0.0854129	5.10128	5.88586	0.514812
0.555771	3.16297	3.49776	3.21171	4.51247	4.9879	4.59788
1.92373	4.12495	5.88586	0.849782	2.69361	1.68634	2.96831
2.58949	1.13811	2.67945	0.248355	1.31641	4.45323	1.44062
1.55145	1.75819	5.13843	1.23739	3.22045	1.86273	2.67778
2.09623	5.45	4.63546	4.13691	3.14369	4.07035	3.6016
1.89986	2.3971	5.39711	0.755841	3.09662	2.81424	3.34086
1.62279	0.927535	3.56174	2.56203	3.17766	5.08482	0.189776
0.409938	0.807103	5.88586	1.08536	5.04569	1.71753	3.83665
0.889579	4.50797	5.8393	4.3879	5.88586	2.16015	0.853751
5.88586	2.55444	5.88586	2.0783	4.62539	2.96536	2.16246
0.922501	1.78893	5.88586	1.90377	4.6847	2.71091	4.56565
2.34121	2.96817	1.55998	4.00611	2.94161	5.78093	1.86022
0.980522	0.771376	2.26091	5.65103	0.177862	3.72816	2.58876
0.532294	0.545221	0.0870658	4.06395	1.91139	2.59404	0.845054
2.86091	3.24715	0.843994	1.20477	4.79759	3.24967	0.58736
1.42217	2.86695	1.68124	3.85387	5.88586	3.10264	0.22064
1.1787	0.221111	4.10988	4.18656	5.68873	5.88586	2.12964
0.890893	3.98456	4.44628	2.53198	2.9999	0.292519	2.32576
5.88586	4.00837	0.439234	4.29471	1.11199	3.71803	0.762906
0.482219	5.31994	3.28932	3.36361	5.33864	2.53162	4.58797
3.89578	4.32756	2.20565	5.88586	3.19982	3.96538	0.126216
4.99335	5.88586	1.2908	3.85887	0.20138	2.17831	0.127205
2.01337	2.98897	1.13883	5.7134	4.6038	2.05696	2.13181
3.81321	5.88586	1.2309	1.49168	4.10593	2.36183	2.43582
1.39509	3.16492	5.88586	4.12973	4.26751	1.5094
1.82924	3.39087	4.07401	2.03585	4.56745	0.550298
2.00209	0.271115	1.72716	2.30134	2.28001	2.41231
3.86305	1.56672	3.05923	1.14231	5.88586	3.88189
0.0560177	2.83256	3.41003	4.25398	0.820781	3.90402
0.407568	5.88586	5.88586	3.60341	1.17446	2.24474
2.42819	1.09827	3.34616	1.44368	2.43306	4.05168
1.23588	2.05482	1.37997	0.925842	5.27117	2.38431
1.81121	5.52497	0.599278	0.691837	2.68019	3.35104
1.65318	1.40263	5.31542	0.569642	5.51115	3.74339
1.15136	3.30048	0.213826	4.16611	3.1045	4.47098
1.60784	3.33117	2.22931	1.00324	2.98002	3.71382
0.602787	3.83125	3.49185	2.94362	1.34265	2.44789
0.660584	4.81198	2.96009	1.17987	3.02491	2.21368
3.05928	0.289013	4.69256	4.34095	3.26763	1.29044
2.63777	2.60571	4.3717	3.57106	5.04903	1.28146
1.21028	4.82533	5.75453	0.243324	0.184485	3.73768
3.91212	4.26205	3.07078	4.13735	5.07864	2.1134
1.15186	0.207809	1.94477	2.24829	5.65646	3.05208
0.876182	1.00614	0.73513	2.72807	5.09401	2.80323
1.25746	0.472095	0.529834	4.22838	1.02588	3.2155
1.58612	1.84019	2.5856	3.3505	1.67515	2.89876
2.05473	3.23543	0.827296	3.14148	5.88586	3.07993
1.12466	0.477929	1.64794	3.54875	4.5417	2.75749
0.493231	1.55379	2.40984	0.668364	1.71598	4.71679
1.93837	3.6095	1.27459	0.930379	3.4265	1.15704
0.769141	0.754209	1.93532	0.527617	5.31283	3.76178
1.34665	0.469968	4.4483	4.04764	2.5259	0.672753
1.7549	2.2716	3.53028	3.84356	4.94479	1.26182
2.61443	5.88586	4.54253	0.546942	2.44712	2.61403
2.01425	3.02283	5.88586	4.20765	4.56709	4.36447
1.15033	0.717105	3.95035	4.13189	5.88586	0.204754
1.06734	2.06008	0.786567	1.55244	3.70164	3.88001
1.9554	5.88586	2.79823	4.2789	1.68013	1.09438
2.34522	5.23437	0.909534	3.74449	0.37519	0.867405
1.42252	3.81446	0.676699	0.241236	2.32427	5.88586
0.404072	4.39494	5.88586	3.71852	2.61023	4.78507
0.689466	4.13935	4.45892	3.23757	1.13659	3.5126
1.38257	3.10521	2.66469	2.73455	2.24416	3.67889
1.7879	5.44714	5.56403	3.49522	4.73653	4.13805
0.478747	1.38547	3.35846	1.70831	3.39768	2.51931
0.211998	0.211865	0.948922	3.40624	1.28513	2.5354
1.63707	2.8956	3.57734	2.84488	0.83152	2.6277
1.918	2.37278	1.68807	4.41453	2.20786	0.108293
2.5318	1.20392	3.05709	0.465138	5.88586	3.91434
0.872868	1.52817	5.22238	4.24608	5.48674	3.51108
5.41091	3.2992	3.16681	3.70345	0.218901	0.47868
1.47853	0.443494	0.215783	0.127138	4.36146	3.2047
2.37091	0.439302	2.84268	4.20017	2.57438	3.57195
0.940197	1.83327	5.25874	0.307471	5.1392	0.741757
1.32781	2.95457	5.21774	3.77365	4.32323	4.75892
2.4532	3.17927	5.00326	1.30502	4.60316	1.70486
1.14617	5.87926	5.67379	3.66113	3.45349	1.74104
3.23132	0.0481638	1.9868	0.339321	1.60126	5.88586
1.58844	1.2806	5.88586	3.67219	4.44649	1.46655
2.97988	0.672334	4.42753	1.65406	2.52352	4.46685
1.03909	3.41363	0.33353	5.88586	1.42384	1.17951
1.77135	3.29579	2.10255	4.00864	1.86579	2.63872
1.09848	2.51674	4.45906	3.17125	3.18666	3.94129
1.21522	2.15024	3.78203	4.41972	5.41595	2.11609
2.05051	5.19674	0.440052	3.69576	5.88586	3.91751
1.16515	3.9812	0.220498	2.44722	2.40949	0.320434
0.83286	2.58422	4.04479	1.47303	1.92654	1.47043
0.318941	3.72779	1.56776	1.252	4.52291	3.09364
0.243855	4.62478	0.505565	3.05708	3.26453	4.59549
0.168863	4.7579	2.95036	4.12721	1.12803	4.40062
2.4371	0.517199	5.32863	2.53876	2.07277	5.88586
1.33822	5.61616	3.71255	3.2043	5.14492	5.88586
0.26561	0.399498	5.88586	0.557127	0.895401	2.7679
2.19342	2.58029	0.529189		2.79907	3.42331
0.999653	4.37776	2.76462		3.23732	2.1145
2.47328	5.11878	2.07695		5.12186	3.8132
2.23824	1.49494	5.88586		0.923325	3.79535
1.43952	4.60164	3.38994		1.14579	5.42298
0.977391	2.69672	1.52358		1.40273	3.00382
0.308379	1.97848	5.88586		4.7727	5.88586
0.186666	0.224331	4.83234		3.662	4.70825
1.15151	2.58094	4.84288		2.70076	5.88586
0.336943	2.63346	5.88586		4.48172	4.89694
5.26134	0.493574	0.322701		3.04556	2.25242
2.44377	2.09315	2.03217		0.349911	1.42208
1.64142	0.720171	2.78899		4.74397	2.66641
0.100204	1.12499	1.21288		3.92992	2.61898
0.869766	0.175448	1.34379		2.74875	2.20995
2.86584	4.65865	5.40995		3.10329	3.1406
0.582494	0.352776	0.805859		4.02823	1.56845
3.10323	4.00681	2.36144		2.6562	1.71418
1.65059	2.846	1.54151		0.983056	3.00577
2.50256	4.04461	5.88586		0.893953	3.996
1.03869	3.08306	0.83152		0.92861	3.08734
1.9955	1.98545	2.76353		2.37076	4.66225
0.663144	3.58503	0.915062		5.12875	3.18791
0.449894	3.97621	3.65065		2.84496	4.3822
0.734042	3.50467	2.81033		5.04583	1.21076
1.18211	5.88586	1.59367		2.84883	3.23582
2.44346	1.85485	1.54056		5.66974	1.96161
2.72525	3.62031	1.97289		2.50793	4.13318
0.854811	3.15204	4.62801		4.26225	3.96876
1.64583	0.253188	1.42544		5.44322	0.872848
5.12617	3.89239	4.58385		0.823947	5.7475
0.52192	4.18171	2.28544		3.8283	5.26809
1.28698	1.63508	1.91784		4.74614	1.69867
1.41482	5.88586	5.00464		5.42018	3.46051
1.99228	2.46388	5.88586		5.47837	5.88586
0.819541	4.58651	3.20606		4.70388	2.34375
0.918241	5.88586	0.601781		4.45878	0.85249
0.558715	3.24292	0.560804		4.54664	4.94327
0.779968	3.33149	2.79882		5.40245	3.79823
1.09126	4.2358	5.05396		1.58677	4.17584
1.17297	5.88586	4.33658		4.96501	4.58989
0.91911	2.97065	3.91477		4.49177	2.88275
0.331155	0.230371	5.69489		4.08612	5.88586
2.31601	1.4362	4.08902		3.48318	4.38071
2.13289	4.22875	3.95193		3.92308	5.88586
1.8477	1.28728	1.12442		1.45929	2.62236
1.05493	1.56218	5.06501		1.80048	4.49761
1.62917	1.15426	5.22579		2.1985	3.29155
1.98812	3.35358	2.77403		3.53007	5.88586
5.10814	4.64517	3.45448		1.02686	2.39583
1.47123	0.45814	1.86906		3.09873	2.35929
1.24178	3.84848	3.5871		1.5784	2.8768
0.765106	0.38616	2.19068		0.181552	2.80776
3.07615	4.8632	5.79778		5.88586	4.2686
1.21581	3.69764	4.95037		1.82133	0.246103
2.49679	0.0183366	0.367468		4.48749	3.70427
3.39039	0.132713	1.38007		1.77441	5.88586
1.61886	2.98346	4.70366		2.0994	0.528072
0.943494	4.33008	1.659		4.17794	3.65622
1.79208	0.950925	4.05498		0.799073	2.19214
3.85463	1.33728	3.08208		1.28733	4.61522
2.70418	5.48124	4.57544		3.45626	4.94621
1.32483	5.88586	3.08178		3.95125	4.7593
2.44013	4.22563	5.88586		4.89063	3.47555
1.34447	5.45261	2.59558		3.53007	0.42204
1.58632	2.7453	3.34398		5.17795	2.02593
0.427065	2.93999	5.03528		1.63699	2.7871
0.679487	0.252244	5.1734		5.22793	3.75704
3.95152	3.21584	2.76605		5.22219	1.24616
0.579024	0.242	1.02255		5.12766	3.87362
3.84828	2.26243	0.540128		3.98369	2.25377
4.39011	5.40431	1.55898		4.05277	4.43176
2.46644	0.586144	0.875375		0.921654	4.36332
0.898357	0.122136	2.2308		3.55821	2.85991
2.4354	2.99043	2.02837		2.22933	3.4646
1.32004	1.16967	2.93454		5.88586	3.24544
0.717048	1.94413	5.88586		5.07803	2.8039
1.08688	0.879299	5.88586		5.82638	2.3062
0.7426	1.93098	3.05467		3.85771	5.63229
0.686507	2.40721	3.86609		3.7483	0.731854
1.58003	0.0418503	0.759496		2.51933	3.19019
0.377757	3.82872	2.64024		1.14987	2.3959
2.59624	3.63524	5.88586		1.67056	4.08629
1.2678	1.59065	1.07351		4.85849	2.61377
2.4497	1.84083	2.17697		5.25283	2.72494
4.1822	0.942402	4.46005		2.49168	3.82247
0.0759619	0.402672	3.02036		3.46735	5.43992
1.30922	1.24586	0.454979		1.90318	4.19488
0.585496	3.58855	4.14957		4.59373	5.88586
0.493318	1.36668	4.69805		4.61781	1.31234
2.59512	4.97377	2.49545		4.33865	2.74502
0.626399	1.42352	1.52649		0.401713	3.92107
0.623612	0.159634	5.0153		2.50102	5.88586
1.39233	2.79704	5.36457		3.87421	1.62455
4.60859	2.50031	3.31239		4.54787	0.0979562
2.26801	0.0494917	0.277727		5.56266	5.88586
0.412713	1.70806	2.29878		3.50676	2.69632
2.3411	1.49745	2.26786		4.71597	0.684557
1.01452	0.416442	1.5879		5.88586	1.00767
1.85978	4.13017	2.46451		1.09986	2.43423
4.27177	4.50492	4.42397		2.38286	4.24968
0.404808	2.43688	2.316		3.21752	1.57799
5.37471	2.63818	0.235413		5.13673	3.15066
1.24748	0.793245	1.33333		3.87511	0.0966498
3.02386	1.0292	1.88352		4.09571	2.7225
0.584169	5.29664	5.88586		0.428038	3.93052
1.29996	1.32796	4.78054		3.81944	0.519748
2.05686	3.47283	2.3798		5.46649	2.22378
0.821625	0.211216	1.91321		5.88586	1.99412
2.09139	4.08932	3.31133		5.54837	1.11696
2.03096	1.77245	5.80195		0.893342	1.35833
1.04342	4.08577	0.926589		5.08405
1.25116	4.49361	4.33832		3.61965
2.10743	1.59616	1.58147		3.79937
1.9453	4.06546	5.29863		5.05952
3.47243	1.55656	5.88586		5.38133
2.46598	3.53927	1.45939		3.93459
1.00197	5.81415	3.11715		4.93762
1.06443	1.57562	5.70214		4.88467
0.761064	3.10054	2.33864		0.753401
0.308105	0.59953	0.720658		2.52485
0.641175	2.05131	4.02545		3.9665
1.45241	1.44859	0.144812		0.511032
1.58643	1.8788	0.369424		3.33501
1.09413	0.26104	1.27459		3.15178
0.789431	5.82741	5.88586		1.89322
0.55624	1.57413	5.24873		4.48834
1.86744	4.32772	2.85805		4.08593
0.411169	4.68246	4.30443		2.33559
1.00947	5.22559	2.68017		5.75629
0.505742	0.133566	0.25438		4.31728
0.803412	1.0437	1.78546		0.171552
2.08575	1.63295	1.19189		4.81026
0.705465	1.43708	3.65335		4.75418
2.32146	2.20867	5.10927		0.450583
0.159323	0.300501	3.64503		4.75702
0.826065	4.36133	4.62257		0.395791
0.508772	0.129847	1.47552		0.770331
1.42316	3.9215	3.06789		1.32547
2.90352	3.83033	0.876911		2.72179
2.42305	3.40574	0.713769		0.895682
2.56718	3.24993	0.648417		0.457209
1.47008	2.45613	4.68022		5.5359
0.579452	0.401222	2.22189		3.81492
1.75715	0.889974	0.264756		2.74348
2.95725	5.88586	0.288814		2.24279
1.35764	4.30303	1.92797		4.57326
1.41472	5.88586	1.57904		5.39115
1.12367	3.69367	4.68772		1.87764
1.01141	2.32309	1.91033		5.88586
3.9888	5.72975	5.88586		1.80475
1.17221	0.496547	2.56447		4.37222
1.94067	2.03223	3.24837		3.95541
0.490197	2.6317	5.88586		5.05185
0.328063	3.04416	4.9142		5.24885
0.775655	2.57934	2.26847		5.30924
1.9762	1.01553	5.88586		5.22636
2.48048	0.948386	4.14938		4.06076
2.33787	0.1713	5.88586		0.871557
0.919131	3.09769	5.05658		2.49902
0.577186	5.82384	5.88586		3.14523
0.379908	0.211759	3.13005		5.28665
1.02146	2.97559	0.253369		4.8161
2.0197	3.87347	5.88586		5.75316
2.96049	0.134522	3.30288		2.69615
0.346702	4.11219	5.88586		5.48409
1.23284	3.03432	0.23435		5.10669
2.53966	4.62201	0.272984		2.96763
2.01328	0.790032	5.88586		5.52354
1.07434	1.95892	2.90381		0.605696
0.884915	4.60472	5.88586		1.81238
1.24951	0.230752	1.08408
0.403061	0.390689	3.93042
4.76015	0.187754	4.56728
1.05111	1.71341	4.1156
1.69379	3.08858	2.89908
2.1386	0.545443	3.91768
1.29814	3.39611	2.8596
3.0724	0.690882	5.27199
0.896498	1.79764	1.86646
1.85234	4.62325	5.02221
4.32724	0.99743	0.224747
1.57741	3.78586	5.88586
1.18932	1.03044	1.82849
1.50858	0.167699	3.68055
1.20703	1.62691	4.68649
1.58311	2.61103	1.05545
1.47616	2.09133	2.75251
1.56658	0.124049	1.87268
1.20173	4.84928	0.678235
1.04031	2.54947	2.57078
1.37258	2.94185	4.50601
0.897088	0.857671	5.88586
0.674776	0.861587	3.95071
2.94658	3.96907	4.24949
1.15377	1.01384	2.78773
1.61362	2.63599	5.88586
1.64141	0.233893	3.23225
3.09613	4.21818	5.88586
2.47422	5.88586	5.88586
1.75898	1.05664	5.69948
0.430957	0.0669323	0.91149
0.857961	0.694982	3.77179
1.51859	2.64513	0.504904
1.27612	1.26269	5.02619
1.37184	2.7939	5.39605
2.46855	0.742368	5.88586
0.469883	0.557538	4.88032
2.38564	1.92225	0.154573
1.11822	2.3784	2.1352
1.66859	1.95819	1.37337
1.63638	1.55955	0.882694
1.7715	5.36792	0.207201
1.35401	2.77912	0.765668
1.96018	1.18098	2.05776
0.530729	2.94614	1.5482
0.904608	5.58709	0.157128
1.36752	4.14966	3.06487
0.507809	5.88586	2.57625
0.832442	3.14217	5.01235
2.15822	4.10963	1.82775
2.02944	3.2058	4.75504
0.716983	5.88586	0.18559
1.84065	2.85129	4.06412
1.17671	3.49877	4.70936
1.32188	2.6504	5.88586
1.97396	1.55041	1.45529
0.749892	4.63658	3.43998
2.29069	3.70337	4.39766
2.51089	0.262438	4.94807
1.26055	5.80813	4.4885
1.30242	1.90163	1.90967
0.125401	3.07271	3.68958
4.81438	2.69448	4.07543
2.97725	5.17032	0.4034
3.67112	3.51288	1.95952
2.39038	1.58148	3.93854
4.86406	0.24048	4.13826
1.54398	3.00281	5.88586
0.15584	0.823083	2.2666
0.789554	0.704346	3.78657
1.19124	1.59198	3.07884
1.32629	3.69121	5.88586
1.30833	3.92805	3.63518
2.42551	3.19528	0.183705
1.63615	3.95328	1.81721
2.22339	0.643366	1.73728
4.8482	2.95162	5.88586
1.20325	3.1527	4.70412
1.39556	0.22869	2.49825
2.31434	2.79865	3.1467
0.331184	4.77213	2.82323
1.05971	3.76439	0.459882
1.95946	4.78383	5.88586
1.47931	2.8417	4.01189
0.0931708	1.92269	0.912597
1.46777	0.534405	4.19056
1.6705	4.67873	5.34493
2.01502	5.41597	5.88586
4.49144	2.84129	2.57444
1.27008	2.48236	1.03122
1.43732	1.39633	4.75764
0.600836	2.68807	3.70221
0.972496	5.55784	5.88586
3.53851	1.02524	1.59678
1.17623	2.69488	0.492876
1.08835	1.2139	0.209144
0.995207	0.166212	2.80599
1.2295	3.13322	5.69931
0.443478	1.79132	2.25907
1.78883	3.29209	5.37606
0.857298	5.27925	2.28325
1.97329	1.97055	4.76464
1.87205	2.47252	4.96976
0.53412	3.49809	2.68999
1.49907	1.57754	1.69138
3.99704	5.82212	1.80381
2.96589	3.63267	1.99534
0.172917	5.88586	3.06991
0.734702	0.0433337	2.62478
1.83303	2.72135	2.55836
0.975543	1.78068	3.78873
1.4523	2.9863	3.00985
0.979317	2.02805	2.48359
0.648847	5.35724	2.20776
1.43755	0.224189	0.183464
0.387092	0.102599	3.61533
0.82908	1.69284	1.91891
4.00704	2.31741	2.94548
0.998072	0.593549	1.9905
5.28599	5.88586	5.88586
0.904677	0.967359	1.84439
2.22507	3.29419	0.183614
0.403677	4.72494	3.85693
0.912944	5.01061	5.88586
1.64763	2.54539	0.672357
2.00738	3.89073	3.5189
3.27198	5.88586	4.09482
1.45672	0.513605	5.38195
1.57131	0.496747	2.0245
0.413835	3.03723	1.73981
0.482022	0.466322	5.66187
5.88586	4.91057	2.72218
0.397098	0.0669323	3.67594
1.06265	1.68984
1.19986	3.94687
0.308248	0.990613
1.75582	0.942586
0.598711	3.13981
3.13811	0.971415
1.77047	0.117116
1.31057	2.4931
0.743414	3.29374
1.20984	5.88586
0.924155	2.6669
2.76446	1.09275
1.05343	4.29993
0.529796	4.66662
1.04715	4.09529
1.47265	4.06277
0.92835	0.4467
2.56995	3.47594
0.358161	1.6205
0.944665	3.91445
0.890963	1.64944
1.43283	3.22625
1.33192	5.3286
1.02279	2.04895
1.28017	1.0332
0.773961	4.70724
1.44746	1.50161
1.1216	2.99937
1.75085	1.26911
1.3541	5.38387
4.46188	0.267567
1.60685	1.89644
0.837283	4.36592
3.43644	2.40116
1.58413	3.55135
2.22201	1.19503
1.28766	3.98318
0.896349	2.5108
1.8899	1.69363
0.0558588	0.117116
1.1684	2.4923
3.15467	0.142513
5.73596	2.6984
0.623102	1.44771
1.17734	2.89747
1.60565	2.06242
3.76185	1.72234
2.22591	2.38295
2.65955	5.88586
0.576131	1.81538
1.51627	5.88586
2.03319	0.546863
1.49722	5.39471
0.0619056	1.89577
1.47968	0.476351
0.944802	3.82936
1.7	1.99681
0.946925	0.367138
0.159329	3.50039
1.61178	1.53873
4.54224	2.01789
1.01579	0.911203
1.51583	0.217855
2.08285	1.38787
2.05962	2.01211
4.41577	2.84318
4.07905	2.73638
2.10344	3.04711
0.664525	4.73249
1.35907	1.13883
0.214765	0.363863
1.24596	3.16138
0.975191	5.51282
2.27107	3.83149
2.57006	0.419292
0.263483	5.88586
1.01357	0.254985
1.66575	0.400669
1.11222	0.132058
3.12341	2.50507
1.25103	1.02073
2.02508	2.15338
0.924932	0.954405
0.0736283	2.09755
2.12327	0.915539
1.28998	0.810342
2.12159	5.21449
1.00645	1.13214
1.29067	2.40875
0.163636	5.88586
1.42909	2.13758
2.30818	1.9422
0.0962144	1.07368
5.88586	0.751331
2.56536	0.469131
0.938551	2.6523
2.79436	1.9009
0.657158	0.696596
0.571316	2.09175
0.827798	2.5999
0.783559	3.19338
1.61134	4.30417
1.25712	3.33021
0.121354	2.01159
1.69895	2.4764
0.928257	3.15607
1.76349	1.38028
1.33738	1.7641
0.333743	4.53126
0.955197	2.29921
1.15448	0.994859
0.898525	2.01494
3.34443	5.05691
0.660666	4.58528
1.44857	0.284991
0.339925	1.7444
1.8166	3.50941
1.42959	2.50586
2.70916	4.67995
0.670527	3.20747
1.19976	1.65317
0.627023	0.342915
3.85866	5.49041
5.88586	2.13925
0.927644	3.91697
0.624479	2.55671
0.732925	3.57512
1.43752	4.64166
1.66056	2.2859
1.99507	4.06494
0.590416	0.0694719
2.80318	5.85455
1.77663	4.64902
2.08331	0.205329
1.55292	4.08976
2.15666	4.30448
1.30753	3.43406
1.72221	4.35516
1.4266	3.45644
2.34591	4.47631
1.59459	2.19177
0.742366	1.41551
0.830216	5.12827
4.8703	0.197564
1.41759	3.44315
1.6799	4.60118
1.20704	3.80428
3.07946	0.65267
0.61538	5.88586
3.2557	0.694357
1.29304	0.939992
1.54415	4.5898
2.22363	0.706805
0.840658	0.473197
1.86879	5.87546
0.464092	0.247103
2.66183	5.88586
2.17846	1.46821
3.11959	0.643061
0.159329	1.21723
4.4152	0.855808
2.78956	1.61526
0.763152	1.75576
0.456992	1.36369
0.556391	0.154044
1.53551	0.532344
1.29704	0.684697
1.26581	0.20278
1.33834	0.759636
0.928834	0.621946
0.077279	0.71586
0.32902	1.97123
1.06385	0.018147
1.33815	0.45862
0.496131	3.9462
1.70212	2.27546
0.757726	2.94826
0.366252	2.74042
0.794862	1.37416
1.97618	3.55978
0.51736	2.90766
1.75668	5.65029
2.72622	5.88586
0.65045	1.12861
1.87206	1.49289
1.13588	2.17249
2.68928	1.70009
3.60163	1.75668
1.98764	2.36353
1.7404	3.86928
0.540987	2.13435
2.74493	1.73552
0.88222	1.76315
1.24152	5.88586
0.692899	5.10183
2.99678	0.184846
0.719987	0.148071
0.90191	5.88586
0.672991	3.55557
3.41359	3.02655
1.3782	2.19499
0.370326	5.88586
2.25269	2.38959
1.51284	0.40001
1.2613	1.33358
0.949169	1.16276
1.03848	5.28514
1.5525	0.258774
1.04992	5.20005
0.316103	0.00389414
1.50732	5.14626
1.55161	5.88586
0.910321	2.53755
1.4694	1.88123
0.687488	2.91735
4.08733	3.74093
0.605553	3.86301
1.52427	2.62514
4.20405	2.43937
4.0386	2.464
4.65388	2.21411
0.718562	1.08518
0.158932	1.34875
0.230566	5.22652
1.1302	2.96541
3.03216	4.18723
1.33984	0.151643
3.0264	4.72439
0.856303	1.77712
0.620616	0.158188
1.26317	3.77072
0.919052	0.0418503
3.92831	0.652388
4.91306	3.62811
1.41647	5.88586
1.60818	2.75978
2.56693	4.29231
0.810112	5.88586
1.95877	2.88259
1.93343	0.50321
1.23313	3.25459
1.06592	2.63567
1.93842	1.34298
0.579075	5.03868
2.52682	1.29036
1.43265	3.7371
0.240234	0.458167
1.66846	1.34641
0.809862	2.50411
1.68095	0.181803
3.06734	0.229531
3.13745	1.86964
1.58184	0.704175
1.21646	1.38807
0.710568	2.23743
2.07865	0.00124028
1.09454	1.78955
2.33814	2.12358
1.96775	4.1404
1.25822	3.56474
1.48966	4.07869
0.925769	0.411465
1.74327	2.47362
0.114513	0.0874721
1.13975	3.85996
3.43328	1.78895
1.39459	0.244357
2.37538	5.02957
4.92028	4.45309
1.7131	1.6562
2.26599	2.7456
0.450838	0.914696
0.685513	3.20759
0.718655	2.05368
0.487206	2.9348
1.49562	0.220531
4.3314	0.70418
1.42971	3.72482
0.794618	0.150828
1.15718	4.18223
0.353628	3.01795
0.723584	2.31396
0.664913	1.83901
1.54537	5.36854
2.55427	4.7223
4.84893	0.448056
3.66367	2.03559
0.822373	2.55695
2.17367	2.21279
0.17786	5.88586
0.785921	0.949075
1.39367	3.96493
0.715487	4.87041
1.0958	1.81177
3.47218	0.949609
2.09583	2.58946
1.88012	5.88586
4.61499	5.88586
0.355057	4.63923
0.897287	4.15077
1.6445	2.64142
1.29324	0.731919
2.35157	4.07596
2.15561	3.10444
3.65502	0.56619
2.10791	3.42346
0.954078	3.37606
1.25832	0.403539
1.37351	2.65504
5.88586	0.790143
3.57653	5.69156
1.16968	3.78706
2.25539	1.05466
1.43788	5.71663
2.0594	2.11806
1.35202	5.88586
0.867586	2.56179
1.45696	0.114562
0.949398	3.45686
2.29155	3.34514
2.71947	1.40456
1.31035	0.147514
1.80832	0.0362979
2.95259	4.6993
1.92773	1.9052
0.920186	3.64387
0.995443	0.824273
2.15295	1.40826
1.40525	0.107511
0.796806	3.59082
1.04005	0.104642
1.88572	1.88139
3.95952	4.84705
0.260511	2.42439
0.518594	0.396706
1.27109	2.67833
0.807442	1.32271
2.94217	2.18626
4.62874	0.32664
1.53642	2.01988
1.00631	0.697463
1.48208	1.63322
1.97956	3.54606
1.21647	5.09728
1.66046	5.88586
1.20365	3.66034
1.16172	1.66568
0.912272	3.64204
2.41905	2.42418
0.675044	0.428044
0.886543	2.33842
1.40525	3.90434
4.13711	2.92105
1.7291	0.0215421
4.00297	2.23075
1.60636	2.94993
1.1098	3.48933
0.52241	0.203419
0.749892	1.74696
1.37495	3.32557
3.25162	4.92817
1.32715	3.99715
1.90909	1.35811
2.68568	3.51859
0.857421	1.90995
2.72725	1.54983
1.49612	0.45884
1.11782	1.18958
1.91519	0.540077
1.13146	3.04361
0.233048	4.53969
1.40836	2.53656
5.03926	2.43518
5.44452	1.62258
0.987058	0.551506
0.354984	2.35047
3.19648	2.87239
3.53088	4.11586
3.75317	4.90519
0.559797	1.19584
0.447532	2.4765
2.3246	2.1508
0.999652	3.15859
0.647196	3.09568
0.789951	3.85986
0.716458	3.61734
0.492232	0.402666
1.97131	0.113153
1.53915	2.073
0.145341	0.0137143
2.9094	1.029
2.87872	1.54653
1.05706	5.88586
1.1825	1.57754
1.31608	3.32987
0.334358	0.699851
3.64199	4.21758
2.50164	5.61147
1.30882	1.90408
4.87219	5.88586
3.93117	4.34205
1.89892	3.85476
2.19816	1.31653
0.267408	3.80573
1.01277	0.133566
1.01125	1.95767
1.35709	4.85971
3.31552	1.40718
1.7007	0.24048
1.66716	3.26102
1.48002	3.97413
1.37051	0.479762
0.767181	0.638519
1.39866	5.88586
1.97345	3.94059
3.4454	1.56465
1.48138	1.15722
2.08529	4.98613
1.23863	2.96278
0.227772	0.681234
3.5824	0.7384
0.536374	2.40559
3.62022	5.78736
1.75622	3.70845
1.08444	2.87287
0.867973	4.8862
4.08997	0.309987
0.0792886	0.696302
0.185992	5.88586
4.49562	0.834091
0.236829	0.202816
0.174992	5.17823
0.924954	5.12423
0.651904	3.20172
2.89154	4.67069
0.806666	2.38102
0.196342	0.69967
1.39497	5.88586
0.826267	4.20097
0.719897	2.13165
4.37578	0.154573
1.58052	4.69816
1.7522	1.70166
0.369735	0.109672
3.65085	1.28782
1.3266	2.56604
0.950668	3.4589
0.385379	3.69827
1.24795	1.9403
3.26379	4.64956
3.70902	2.75869
1.20824	5.69075
1.29017	5.88586
0.685361	2.85141
2.23779	3.63791
1.01149	0.184361
2.5947	0.50327
1.19217	2.67458
0.944508	5.88586
0.488319	1.4787
0.911952	2.49713
2.23043	0.188084
1.08807	4.79159
2.16381	5.88586
2.39915	1.36453
1.93184	1.43055
2.60528	4.68476
0.477413	5.88586
2.96635	0.294445
1.39836	1.76549
5.39017	1.39935
3.18616	1.98901
0.504814	4.68426
1.71184	1.40404
0.745753	0.552486
2.51719	1.92609
1.08479	1.83515
1.72463	2.57933
1.53161	0.120773
1.12187	4.42225
0.25539	3.64645
2.12492	5.16156
0.217826	1.18438
0.0409713	3.90459
1.88029	0.253657
0.62526	1.97668
1.85508	2.96152
1.92337	2.47205
1.08629	0.222877
1.49916	0.224331
1.17225	0.400458
1.34272	2.45288
2.26016	0.00994319
1.11674	4.8678
1.12407	3.29483
0.863804	2.8416
2.16967	3.95838
3.79092	5.88586
0.206098	3.59793
0.707059	3.7849
0.841967	2.2416
3.5533	2.53975
2.67628	0.474827
2.5578	0.948237
1.18398	3.21581
0.974661	0.685526
1.70973	1.09439
1.70782	0.794582
0.882575	5.76418
1.22333	1.48772
0.694278	3.35084
1.30574	1.63698
1.59074	1.80465
3.25816	4.9578
0.470036	1.25861
0.977612	3.01026
2.20356	0.199117
1.70268	0.295431
0.88316	2.04508
0.742109	2.48035
4.91121	4.50203
0.964867	5.35441
2.82599	0.770512
1.34194	1.09497
4.69968	1.7282
0.677682	1.28594
1.00778	1.33089
0.670102	0.237838
1.34265	2.07263
4.41853	3.18554
2.29553	0.0129048
1.70023	3.2843
2.79726	4.47114
1.69761	3.76596
1.35823	1.00106
2.08553	0.868562
1.48579	0.423284
1.46598	1.67567
1.25195	0.147517
0.670462	1.16964
3.52492	1.3304
1.58317	2.43608
1.0242	1.89913
1.70732	3.36617
0.805249	1.38129
0.528822	5.62914
5.88586	0.228803
1.31858	5.40293
0.788196	3.16095
3.17322	2.22616
4.4749	3.45799
1.35493	0.431235
1.30861	1.61771
1.16958	2.36619
0.859517	2.93064
2.51138	4.15253
2.16911	1.04894
2.47437	2.72915
1.80721	4.082
1.81779	1.53583
1.4766	1.77317
1.61839	0.0575024
2.61475	3.41032
0.708899	5.88586
3.10255	1.62624
2.68545	2.18344
0.726557	3.83746
0.848424	0.413411
1.0772	0.976079
1.52045	1.75601
0.770526	4.41641
0.871133	3.13996
1.60327	1.45558
0.692518	0.621261
0.685248	1.77509
2.24803	5.88586
3.40197	3.56616
0.997575	3.451
1.11267	3.14363
2.88755	0.655332
1.28658	3.86188
0.469883	3.88216
5.32993	3.71543
1.20423	2.24399
2.68945	1.77381
0.695009	1.05794
3.08141	2.24054
0.555777	1.23379
2.52318	3.9565
2.24893	4.44769
1.22669	2.27336
2.24552	4.82166
0.904534	4.50258
0.763058	0.231796
1.42134	0.0883256
1.54569	5.88586
1.23138	0
2.56515	5.6351
3.71156	2.65536
2.23015	1.84741
2.6967	5.88586
3.48253	4.85124
2.62478	5.88586
0.649237	3.67998
1.94287	4.18813
3.32736	4.31759
1.23725	2.61248
0.750386	5.48049
2.03697	5.86087
1.04778	2.05087
2.62691	2.7541
2.56354	2.96381
1.39835	0.136699
1.77543	2.95653
1.04304	2.58011
0.980746	0.584239
2.55478	1.89717
0.890776	1.92873
0.720589	1.27207
1.42031	2.92378
1.20951	5.88586
2.19359	3.39551
2.29778	4.40119
0.597771	0.872003
0.334622	1.95174
2.50841	1.25563
0.945619	5.4415
1.34222	0.700973
0.849116	2.43012
1.56884	0.672231
0.970297	1.12828
1.70992	2.4569
2.20493	5.07427
1.93653	5.41544
0.948777	4.65769
0.19751	1.26048
5.21697	5.44203
4.30559	1.94713
1.48142	3.1874
3.57854	1.87173
2.49482	0.783634
1.25248	1.69933
1.96747	1.15956
0.277981	3.2945
1.43173	5.06531
0.674065	0.109066
2.56765	1.30526
1.41128	2.31418
1.62477	0.871734
0.884328	2.01703
1.09446	1.61378
3.58562	2.54748
1.1363	3.75674
1.56392	5.88586
2.51335	3.69335
1.11639	3.11088
2.08076	1.67202
1.1371	2.98228
0.961472	1.32625
1.65577	5.88586
0.686854	4.60166
2.33354	0.452949
0.656808	3.74596
2.33845	0.684048
5.88586	1.70761
0.978282	5.88586
2.7953	4.07405
1.27444	5.59762
1.75981	3.58495
1.07098	3.22559
1.4602	1.17937
1.60261	3.24134
1.82372	1.21993
0.161106	5.88586
3.36154	2.68014
1.6471	3.42956
1.3444	0.126494
0.697275	4.18719
3.8503	1.56314
1.87021	0.60532
2.93344	1.40941
0.904161	2.197
0.660458	4.50408
1.82135	0.21069
5.88586	1.80495
0.901906	4.91726
1.32194	1.25107
0.435954	2.67015
1.10437	1.51457
3.25379	1.85172
0.598059	0.0862121
3.56196	2.55654
1.15039	0.125639
1.34548	1.69502
1.22956	4.28423
1.08233	3.35234
0.707349	5.33602
3.53038	5.88586
1.80252	0.481752
1.54441	2.50383
1.05971	0.0856068
0.965219	2.06483
0.619337	1.04504
0.205902	3.9728
2.04215	1.90325
0.947789	1.52529
0.87031	0.287352
0.515429	1.65254
0.597011	0.833653
0.631215	5.46803
4.10695	0.27776
0.76678	2.72677
0.70728	1.80908
0.497377	1.81172
0.544984	1.40675
1.13208	3.36339
0.328252	5.12764
1.21093	0.193256
2.10582	5.88586
1.13296	5.88586
1.48528	3.48609
0.755964	0.471494
0.35825	3.952
4.8515	3.61764
1.6108	2.72615
2.22065	2.63693
2.51101	4.19951
1.47712	0.882246
2.19482	5.29433
1.09836	0.225951
1.56214	4.7291
2.94076	0.29734
1.45329	0.25652
3.13372	2.94629
2.41477	3.59546
5.12788	5.88586
0.729057	1.11363
0.845889	2.82482
1.61144	3.61718
1.19025	5.88586
0.71584	0.843833
0.927407	5.88586
0.394388	0.602074
0.932733	0.152702
0.637858	3.52415
1.88868	5.34913
0.148414	2.44959
0.645758	0.29115
1.59875	3.05086
1.14788	1.27894
1.64286	2.96549
1.36946	4.66531
1.32098	5.88586
2.62964	4.31884
1.49046	1.78613
2.17008	1.8247
2.51413	0.268794
1.0497	2.57267
1.27734	0.423
2.17333	4.0971
3.40874	5.19065
1.63883	2.57116
2.59186	0.822179
0.417615	4.3962
1.07909	2.84276
0.692908	1.05749
1.49456	0.0858218
0.608479	0.483322
2.937	0.230823
1.46044	2.35022
1.5233	5.88586
0.569696	1.24647
0.558972	0.969701
0.9377	2.70621
0.149173	2.4239
4.05515	0.436886
2.59737	5.35685
0.585751	2.32156
0.757203	1.16935
2.25937	5.2208
3.46863	0.784302
1.22286	3.14068
4.18004	2.44331
1.01867	0.103707
0.844646	2.40493
1.17556	1.16387
0.0712381	5.86331
2.47465	3.50982
0.384284	4.80096
0.356522	3.37012
1.95911	0.108387
2.62484	1.14923
1.68388	1.00237
2.81988	3.65687
1.3218	1.04673
2.66408	3.5705
1.78993	2.9478
1.4131	2.01721
1.83906	1.72839
2.01064	1.66397
4.6846	0.670276
2.03503	4.03081
2.47235	2.04556
0.854074	1.36076
0.590954	0.134522
1.14518	1.27335
4.77974	4.82929
0.540139	1.97693
1.1747	0.787626
1.88079	1.66797
1.07915	0.105555
0.9154	0.979826
1.11072	1.60101
0.919623	0.470419
1.92249	0.215794
1.4905	1.61013
1.04059	0.468441
0.901982	0.921281
1.46637	2.74672
2.52267	1.20276
0.560337	0.209985
0.544633	1.9722
1.96076	3.40391
0.378657	4.5216
3.54001	5.06027
4.75064	2.12292
2.15083	4.0589
2.38197	3.84115
2.75817	0.0900681
1.0309	4.43048
2.73965	4.18928
2.31065	5.88586
3.31024	2.74223
1.76205	2.65793
2.3774	0.552197
2.75956	0.0970082
0.958542	3.81751
0.610442	0.290806
1.91209	2.62378
2.59268	2.88537
1.78057	0.946212
0.815837	5.88586
4.33707	5.09659
1.27899	1.48243
0.585747	0.396199
1.18766	1.87008
0.716609	2.20312
0.964673	4.23207
0.887089	3.8462
0.552457	0.972893
0.531101	1.58512
2.53423	5.21846
1.45282	3.87735
2.41056	5.33288
2.37418	0.829948
1.62406	1.45478
3.15411	1.25926
2.58671	5.35931
1.32165	1.72132
1.66851	4.61008
0.573886	0.418882
1.01842	5.88586
2.83107	3.41918
2.51015	0.872033
0.314603	0.329421
5.52211	2.27521
1.44152	5.88586
1.73825	2.22783
1.53782	0.306297
1.58258	0.252478
0.0640334	3.21458
2.41973	2.49807
3.14204	5.6388
1.58304	4.95149
0.595219	5.88586
2.54207	2.20733
4.97058	4.11519
2.08723	2.99096
0.595977	4.75009
1.46994	5.88586
0.555476	0.240157
0.526389	5.88586
1.71203	1.37805
4.85687	5.88586
2.28531	0.290104
0.188953	0.236397
0.438739	3.0352
3.28472	2.22658
1.57157	0.856884
2.40736	4.83105
0.943039	1.49775
3.18605	5.88586
0.791804	4.30533
0.99494	0.17781
0.13701	2.97568
1.16264	4.2757
0.988314	5.70882
0.673344	4.48147
2.54361	1.19111
1.22064	1.18306
0.90621	3.71478
1.57383	0.275562
0.896855	0.758566
0.150488	1.64169
1.78149	0.917498
0.0954401	5.4895
0.560088	2.4767
2.17242	1.44921
1.51252	3.87437
1.18545	0.738836
1.78527	4.20415
3.57581	4.55758
1.27241	1.26576
0.755469	5.25995
2.38043	2.01605
0.812506	2.81672
1.91125	4.06354
0.88861	5.88586
1.33314	5.76822
1.49574	0.606135
0.587588	1.63862
1.9066	5.88586
2.16278	1.00138
1.07664	1.16159
0.450549	2.82008
1.67354	2.85695
0.851464	0.246525
1.20124	1.26692
0.94548	1.98027
1.9207	2.75021
0.82844	5.41218
1.40905	0.136969
1.00537	1.2713
0.0552899	0.425769
1.65955	0.154044
1.17178	2.26196
1.07066	5.88586
1.45374	5.29545
1.91585	1.45319
1.18231	1.56019
1.16284	0.225684
1.74583	3.77718
3.42129	0.502687
0.810049	2.95555
1.19161	2.82792
0.236708	5.88586
0.981336	5.37841
1.18285	1.52109
0.294896	5.53902
4.21686	0.103876
1.64104	3.45213
0.830455	0.166496
4.60123	3.7479
0.76708	4.93224
1.56981	3.91037
5.88586	3.12847
3.59822	1.17587
1.55176	5.88586
4.57932	2.59081
1.82782	4.70416
1.46902	3.70827
0.145086	1.38189
0.490517	0.742543
2.80256	4.65424
	1.06402
	2.41603
	3.57156
	2.82184
	5.8708
	1.46987
	0.985427
	2.68208
	2.81714
	0.0339407
	0.356532
	2.26745
	5.50026
	4.67558
	0.762339
	0.430834
	0.565064
	3.39265
	3.65428
	4.54932
	2.33815
	5.23673
	3.39711
	3.59245
	3.0259
	0.205728
	1.22455
	3.92996
	2.85804
	3.19758
	5.48011
	4.50608
	2.11458
	2.75772
	0.804641
	0.976079
	5.88586
	1.82194
	5.73127
	1.15878
	5.19445
	3.73377
	2.08288
	1.29155
	2.31547
	0.485057
	0.349764
	1.32015
	0.349372
	1.18329
	3.40472
	5.40313
	2.06251
	5.155
	4.9941
	2.32423
	0.629558
	0.200166
	2.69269
	0.667425
	3.89597
	2.88915
	0.566749
	2.45295
	2.08983
	0.246792
	1.10585
	1.40893
	5.33346
	0.32117
	0.982735
	4.41091
	1.9971
	3.90735
	5.74493
	4.31413
	3.1693
	5.51818
	1.62973
	3.22423
	2.92549
	1.31913
	3.75089
	1.77752
	3.6844
	3.3457
	0.344797
	0.109672
	2.50472
	0.671137
	0.192885
	2.67123
	1.46401
	1.986
	1.30432
	1.97458
	0.547386
	4.3123
	2.53812
	0.0704965
	2.62606
	1.35771
	1.47447
	5.34348
	0.114152
	0.211559
	5.88586
	3.09519
	3.42737
	3.10073
	2.85896
	2.22302
	0.71063
	0.139472
	1.72313
	5.38567
	5.88586
	3.15902
	2.87838
	3.38071
	1.17943
	4.87098
	1.75829
	1.24499
	5.88586
	5.88586
	0.243063
	5.08535
	5.5847
	0.761412
	3.6457
	1.56509
	0.460664
	5.88586
	0.424183
	3.10066
	2.45374
	0.1078
	2.83613
	3.1845
	4.75686
	2.49988
	2.63424
	2.58961
	3.44219
	4.77213
	2.82337
	1.11065
	3.67271
	1.92113
	1.33059
	0.274379
	0.739887
	1.09624
	3.41503
	4.46142
	0.640889
	1.46888
	2.04818
	3.65326
	3.77138
	0.223442
	4.42022
	3.96053
	2.02247
	0.291531
	5.88586
	0.066344
	0.289218
	5.88586
	0.268007
	0.387593
	0.191458
	2.13205
	1.96934
	2.40897
	3.26853
	5.87867
	1.33511
	0.824789
	2.33787
	0.507911
	1.41028
	1.35734
	2.75825
	1.215
	1.1406
	3.94222
	0.226634
	1.82862
	1.44002
	4.96234
	5.88586
	0.202745
	0.844057
	0.369424
	0.659915
	2.0698
	2.23398
	0.608743
	4.94044
	5.88586
	5.88586
	4.87888
	2.09591
	4.17289
	4.2328
	0.817528
	0.460988
	0.617883
	3.06659
	2.55239
	0.203259
	2.32283
	0.218504
	5.21713
	1.8216
	1.1263
	0.794007
	0.624289
	1.88702
	2.00843
	2.47436
	1.39479
	3.3487
	1.93392
	1.56982
	3.00905
	3.93911
	3.12769
	5.03317
	5.45717
	5.24106
	4.5966
	1.09313
	0.0588704
	2.30006
	1.67973
	0.0658747
	3.00433
	2.99741
	1.53206
	0.633388
	4.20342
	4.54091
	4.42172
	3.4707
	1.43647
	0.542967
	3.21112
	0.551715
	1.57801
	3.82752
	0.927985
	1.4154
	5.88586
	2.52159
	1.78889
	5.88586
	3.40831
	3.56758
	0.222197
	0.125546
	0.194838
	0.264997
	0.1474
	3.44041
	0.958754
	0.62001
	5.88586
	4.38522
	2.93677
	5.88586
	5.31289
	0.43483
	1.30483
	4.54766
	4.0875
	1.70853
	4.091
	1.71576
	2.58836
	2.61819
	5.11711
	2.37624
	1.19427
	4.63218
	3.02201
	4.20166
	5.88586
	2.42899
	0.608743
	0.620461
	5.88586
	2.4433
	5.37823
	5.17178
	2.34296
	0.660247
	5.19341
	2.43562
	2.22126
	1.97991
	1.06148
	1.96071
	0.438775
	1.10559
	0.487467
	2.15966
	5.84354
	4.48599
	5.88586
	0.144812
	4.62745
	2.3136
	2.13634
	1.69462
	4.31734
	2.22445
	2.49705
	2.08722
	2.49911
	2.74413
	0.713364
	5.23377
	0.391533
	3.96527
	1.67751
	5.88586
	2.03379
	3.93439
	5.49359
	5.11618
	4.10422
	0.249377
	3.6517
	0.44649
	1.07676
	0.177614
	2.79671
	5.63124
	1.13007
	4.7168
	3.00305
	2.60409
	2.77323
	0.405972
	0.672307
	1.69842
	0.192885
	0.276673
	1.94895
	4.5566
	0.270286
	3.28234
	3.23264
	0.1059
	2.09609
	3.69515
	0.988986
	2.45368
	5.8381
	2.49682
	3.79031
	4.08337
	0.18504
	2.10316
	3.88015
	3.09993
	3.71409
	1.69765
	2.95728
	3.66138
	2.60775
	2.36177
	1.76992
	1.23375
	0.42279
	5.88586
	0.167864
	2.06066
	4.22789
	0.727246
	0.706731
	4.37286
	0.0941978
	5.88586
	3.10222
	5.51025
	2.18634
	2.02521
	2.5454
	1.79434
	4.73708
	0.104545
	2.05801
	2.27546
	5.88586
	4.68974
	0.853794
	4.05946
	0.528959
	2.35783
	0.701719
	1.69864
	4.57363
	3.61656
	4.36821
	0.493752
	2.54836
	4.81067
	1.52563
	1.57294
	0.628977
	2.6498
	1.12606
	0.98046
	5.80463
	4.99227
	1.44188
	1.38178
	0.656136
	0.512184
	2.36666
	4.75942
	5.16723
	5.88586
	0.314539
	3.37966
	0.023386
	2.77034
	3.77747
	4.20582
	3.29441
	1.96617
	0.549403
	4.46229
	2.79054
	0.682142
	2.83318
	2.39015
	4.62807
	2.74238
	1.91378
	3.20729
	1.0771
	5.88586
	3.31661
	2.49957
	1.92641
	0.288545
	2.01893
	1.66689
	1.84842
	4.95174
	1.66517
	4.39384
	2.33601
	1.31752
	4.22216
	1.20304
	1.39727
	5.88586
	1.54655
	0.243701
	0.200368
	2.04052
	4.6887
	0.534963
	1.06268
	0.163071
	5.40411
	3.98617
	2.18577
	1.40426
	4.24278
	3.20219
	1.37528
	2.75459
	1.00996
	2.463
	3.96033
	0.164622
	2.0226
	4.34103
	2.56946
	1.63323
	4.17772
	2.09262
	0.730476
	4.36229
	2.02295
	1.58959
	0.380304
	1.23835
	5.51845
	1.41231
	1.90805
	0.264756
	2.27298
	0.0658747
	5.88586
	0.608743
	3.43875
	0.475675
	2.21477
	3.67332
	2.3012
	0.957619
	5.48792
	0.973482
	4.71022
	0.20484
	0.57349
	3.67825
	0.481308
	0.685031
	2.36368
	5.03193
	2.60363
	2.58095
	0.155659
	4.30322
	5.17273
	2.20062
	1.61704
	0.19859
	3.46097
	4.5898
	4.83774
	4.05982
	0.316915
	1.1613
	0.658758
	1.89414
	4.0806
	0.399736
	0.763361
	3.97802
	3.8417
	5.88586
	4.07617
	3.62027
	0.217127
	2.23587
	5.42944
	5.88586
	0.614489
	3.6422
	3.60605
	3.02177
	4.18334
	1.91614
	4.46083
	5.22716
	2.22087
	4.57364
	5.6007
	0.126626
	2.98455
	5.75267
	2.48901
	4.44862
	2.15183
	0.248859
	5.88586
	0.224747
	5.88586
	2.29401
	4.7792
	5.88586
	2.91643
	0.193403
	1.47599
	5.88586
	5.88586
	5.18307
	0.86894
	1.92453
	5.16542
	2.93667
	1.90728
	1.5554
	5.40793
	3.22573
	1.6238
	5.88586
	0.784771
	0.913933
	5.88586
	0.913077
	3.4073
	1.42029
	2.82544
	3.3077
	3.81284
	2.18418
	0.752347
	5.88586
	4.06867
	0.214085
	2.35559
	3.1877
	4.82274
	1.42938
	1.33218
	2.59795
	0.621014
	5.88586
	0.824518
	2.13698
	2.37721
	1.9836
	3.35876
	3.79773
	2.25228
	0.191003
	3.73788
	3.0005
	0.604505
	2.21023
	4.96077
	2.65609
	0.154395
	2.7573
	4.01256
	4.76711
	0.258065
[truncated: 539 more rows]
