# Supplementary material for: Shared genetic and neuroimmune architecture links type 1 diabetes with neurocognitive traits
Source: Nat Commun. 2026 Mar 13;17:4057. doi: 10.1038/s41467-026-70694-8 (PMC13139607; doi:10.1038/s41467-026-70694-8)
Supplement: Supplementary file 14 — Supplementary Data 12 [file 41467_2026_70694_MOESM14_ESM.xlsx]

## Sheet: Prenatal
AST	ExNeu	GLIALPROG	IN	MG	OPC	VASC
0.766732	0.923186	0.369685	1.00457	2.21066	0.365931	1.49562
0.116735	0.880617	0.430476	0.148442	1.49847	0.527904	0.149695
1.17859	0.685319	0.549387	0.0178045	2.73461	0.212606	0.9713
0.633186	0.847532	0.862446	0.310858	3.62567	0.165101	1.56637
0.649055	1.50133	0.480467	0.257892	3.62567	0.0946419	0.0465869
0.684526	0.577392	0.34369	0.277242	2.07294	0.298704	3.36055
0.329474	0.649284	0.733892	0.0251855	0.14938	0.377348	0.0339567
0.857682	1.56083	0.554213	0.118161	2.60382	0.0659754	0.637508
0.37857	0.75142	0.362885	0.161464	3.54157	0.308016	0.169397
0.381484	0.0424311	1.09228	0.3494	1.71072	0.315299	3.13567
0.724267	0.978977	0.571964	0.156458	0.146117	0.167225	1.04632
0.0269918	0.176355	0.56684	0.248008	3.62567	0.351642	3.61444
1.31165	0.880295	0.325118	0.217721	1.94045	0.191613	1.38276
0.630591	0.790925	0.651176	0.110491	2.54849	1.47312	0.869815
0.0743217	0.751154	0.269785	0.0609013	0.606814	0.297759	2.99614
0.83499	1.01456	0.269153	0.284432	3.62567	0.47182	0.80428
0.852529	0.241544	0.598908	0.312699	1.98198	0.600457	3.42317
0.51138	0.993249	0.229098	0.0902074	3.00352	0.197249	1.23829
0.310989	0.928934	0.176393	0.183018	3.05761	0.236877	1.16141
0.644894	0.913773	0.511788	0.169286	3.62567	0.180823	2.65721
0.246258	0.462555	0.296857	0.262425	3.08494	0.644224	2.71936
0.418855	1.0711	0.556395	0.213141	1.71406	0.698704	0.138401
0.624227	1.77509	0.65071	0.105435	2.55164	0.203981	0.0836429
0.431283	0.502457	0.153164	0.956637	1.07531	0.463502	0.179707
0.742804	0.977612	0.273957	0.188285	3.14499	0.337614	0.0101479
0.762587	1.12911	0.0433471	0.233718	3.62544	0.221658	1.05949
0.365067	0.321241	0.194312	0.771471	2.47039	0.450227	1.10504
0.683858	0.862464	0.667417	0.238377	1.36953	0.57643	3.62567
1.33175	0.853897	0.250093	0.16565	3.62567	0.563802	1.15014
0.293149	0.974598	0.912714	0.208706	3.62567	0.377237	0.725357
0.448386	1.87802	0.27822	0.202186	3.62567	0.061474	0.0999746
0.224969	1.2943	0.480945	0.935079	2.30221	1.47801	0.996828
0.335056	0.571082	0.179416	0.216863	3.62567	0.567606	1.96797
0.508155	0.525502	0.759234	0.231811	3.62567	0.065664	1.06227
0.776228	0.351343	0.740613	0.350466	2.5772	0.198313	2.94093
0.216431	0.743897	0.0322914	0.181803	2.10343	0.297115	0.104207
0.891523	0.603055	0.501051	0.0802708	3.62567	0.594211	1.65475
0.72428	0.482549	0.590061	0.0467481	3.62567	0.349433	0.817379
0.842388	0.721807	0.353882	0.17585	2.58577	0.557277	2.07213
0.829628	0.896526	0.413642	0.595922	3.26928	0.506812	0.731967
0.719517	0.856444	0.393382	1.04201	3.62567	0.549466	1.80181
0.730288	0.364903	0.312516	0.0306741	2.02545	0.139748	2.33842
0.057639	0.637941	0.181257	0.523811	3.62567	0.623498	0.11017
0.147796	0.897812	0.207153	0.531279	0.0505062	0.329465	1.16839
1.03908	0.627656	0.303445	0.216057	1.04406	0.547929	1.438
0.723613	0.232707	0.576506	1.04309	1.95234	0.0663934	0.566548
1.99951	0.889704	0.690186	0.0535663	1.77514	0.299166	0.317497
0.110385	0.956728	0.315895	0.128887	1.876	0.268192	2.00485
0.830917	0.389874	0.402053	0.930173	0.491654	0.334275	1.02333
0.131329	0.944468	0.825948	0.10083	1.78728	0.197323	1.91176
0.378415	0.934374	0.852689	0.47642	3.43696	0.374444	0.856309
0.0946301	0.837386	0.214788	0.38281	2.52156	0.44524	0.0932326
0.540995	0.63077	0.657947	0.246338	3.62567	0.543249	1.88838
0.821623	0.475091	0.108185	0.314153	2.18629	0.510471	2.45701
0.388619	1.32912	0.166813	0.282349	1.12132	0.217794	2.92931
0.598662	0.961952	1.80268	0.0727482	3.62567	0.436948	0.708669
0.192898	0.102393	0.952181	0.344218	2.03136	0.280822	3.09829
0.240896	0.650429	0.290931	0.110077	0.986545	0.123869	3.45922
0.829894	0.21258	0.181985	0.407845	2.72841	0.1151	0.123024
0.705187	0.699857	0.441076	0.726423	3.62567	0.136956	0.0995648
0.369666	0.866465	0.524965	0.0433256	3.62567	0.0909375	2.4369
1.22544	0.642423	0.547914	0.0833309	0.805662	0.14224	2.30108
0.574768	0.574394	0.196525	0.133499	3.62567	0.165231	0.222037
0.788973	0.714368	0.182151	0.0609732	3.03428	0.225116	1.03927
0.691545	0.934412	0.48609	0.21567	0.346749	0.372221	3.27429
1.20593	0.288808	0.720713	0.065135	3.62567	0.146297	3.62567
0.451775	0.597608	0.596563	0.411522	2.94666	0.325226	0.350568
0.429838	0.906435	0.902721	1.22705	3.46401	0.159179	0.020201
0.885669	0.866465	0.542244	0.308121	3.62567	0.441807	0.419521
0.416506	0.912702	0.431227	0.250708	0.688931	0.354416	0.199199
0.298757	0.946335	0.445886	0.202619	0.409675	0.404937	2.76588
1.09041	0.572626	0.829896	0.0285477	3.62567	0.588733	0.420669
0.166613	2.12014	0.874249	0.737978	2.45287	0.627766	0.292779
0.66954	0.459964	0.673824	0.283966	3.62567	0.228211	2.36104
1.16199	0.691309	0.822226	0.00521421	3.62567	1.46502	0.753665
0.642712	0.8586	0.422959	0.261719	0.435421	0.0701363	0.767251
1.15793	1.10099	0.400754	0.124866	3.62567	0.204388	0.567461
0.907724	0.962011	0.738689	0.177599	3.62567	0.341049	2.09288
1.05707	0.325601	0.638499	0.186139	1.95418	0.353798	2.96507
0.731397	0.81289	0.432096	0.247102	2.04417	0.195932	0.915811
0.57655	0.535144	0.569978	1.02303	1.10321	0.0538518	1.18051
1.52037	0.461702	0.27888	0.516088	0.636907	0.0650553	3.16603
0.523732	2.13439	1.04739	0.0375973	2.27242	0.0928238	1.84033
0.286876	0.196172	0.860929	0.457648	2.92385	0.611572	0.144337
0.612333	0.53645	0.814363	1.10222	3.62567	0.280542	0.865667
0.637527	0.34315	0.221671	0.261078	3.62567	0.374888	1.0966
0.337078	0.654591	0.167183	0.191327	1.48932	0.396549	1.34917
0.869499	0.395382	0.818094	0.914779	0.897978	0.079684	1.53187
0.454912	0.946863	0.4941	0.201496	2.32632	0.361299	2.37288
0.507816	0.369466	0.612258	0.210135	1.23828	0.517546	0.228592
0.600747	0.174637	0.0938116	0.114755	2.1025	0.491244	0.0565967
0.273387	0.466051	0.843946	0.322222	2.7773	0.388735	0.0692322
0.0921283	0.35405	0.750102	0.375491	2.46433	0.310555	0.045039
0.521714	0.751487	0.625221	0.0377031	2.25169	0.47548	1.77438
0.38397	0.849987	0.337192	0.0940236	3.62567	0.535471	0.152186
0.524898	0.85482	0.462317	0.235568	2.72311	0.13833	2.04803
0.330816	0.773038	0.325678	0.951813	2.18059	0.0866897	0.177317
1.14821	0.906421	0.474542	0.193532	2.34497	0.275768	2.61137
0.420594	1.23279	0.906069	0.145601	3.31646	0.0795804	2.653
0.443234	0.785963	0.594663	0.732367	2.68558	0.47634	0.816891
0.454842	1.48982	0.520327	0.473835	1.61831	0.47361	0.846321
1.08074	0.725822	0.10007	0.428883	1.87848	0.149799	0.106547
0.601697	0.467542	0.762886	0.385474	3.62567	0.279575	3.16603
0.945287	0.32611	0.448027	0.52566	3.60402	0.398443	0.0752046
0.561778	1.07858	0.557524	0.580851	2.1617	0.170735	0.866384
0.626001	0.428752	0.207889	0.0305819	1.30024	0.0518831	0.0729947
0.315115	0.142882	0.839484	0.583498	0.248127	0.419391	3.04143
1.43761	0.663075	0.47624	0.0835271	3.62567	0.364248	0.797204
0.57892	0.590363	0.368674	0.259069	2.9723	0.169697	2.86314
0.398212	0.976074	0.542077	0.0593904	3.62567	0.51955	0.5208
0.84418	0.357384	0.329452	0.257024	1.30307	0.323784	0.0311891
0.513261	0.822448	0.705791	0.10797	2.4476	0.219565	3.62567
0.633218	0.661919	0.657826	0.0818179	2.70412	0.308636	0.554767
0.735974	1.85391	0.324707	0.569694	2.53557	0.400272	1.32687
0.193186	0.758105	0.13739	0.379482	3.0969	0.608716	0.317611
0.351788	0.291029	0.517845	0.255788	3.62567	0.526239	0.928171
1.01312	0.801883	0.563955	0.0376392	3.61018	0.194461	2.50541
0.669298	0.717476	0.595989	0.200492	3.01267	0.491663	3.16615
0.991696	1.04011	0.657295	0.0622843	3.08872	0.446932	0.0602771
0.537177	1.46165	0.162476	0.769946	3.55568	0.402495	1.06251
0.321706	0.512843	0.427159	0.168297	2.31855	0.555718	0.122461
0.242935	0.446019	0.51849	0.209807	2.03168	0.442374	0.0914112
0.195018	0.771291	1.01992	0.409977	3.23016	0.195499	0.187907
0.748814	1.09159	0.0487648	0.408357	3.23632	0.382264	1.44177
0.560739	0.414991	0.307313	0.0917307	1.74899	0.292439	2.87069
0.25218	0.538345	0.330699	0.96395	3.62567	0.51597	0.8405
1.40003	0.774509	0.145013	0.0341133	2.80629	0.202472	3.0515
0.978192	0.544732	0.57474	0.0404734	2.10296	0.130867	0.103498
0.384977	0.670846	0.397998	0.027602	1.0676	0.264561	1.8715
0.487331	0.632244	0.306561	0.426681	3.62567	0.326531	2.98421
0.7098	0.191196	2.12107	0.294671	2.00063	0.390746	0.0658254
0.83478	0.387768	0.415466	0.268658	2.40604	0.234272	0.699794
0.380895	0.857204	0.677132	0.0824785	0.165473	0.48827	3.31703
0.373459	0.259084	0.431665	0.994701	3.62567	0.5065	0.268164
0.36719	0.835205	0.215126	0.0751859	3.62567	0.392756	0.907012
0.74394	0.385895	0.440871	0.074307	0.647157	0.377285	1.67824
0.721203	0.488945	0.295767	0.376565	3.4954	0.594344	0.992001
0.914357	0.277037	0.80262	0.345923	1.48282	0.150822	2.74303
0.793935	0.747743	0.260857	0.424472	3.62567	0.211137	0.881323
0.767461	0.912471	0.533549	0.156989	1.78835	0.216862	0.210266
0.29687	1.04277	0.585729	0.536267	3.62567	0.476357	0.851305
0.186675	0.42719	0.568281	0.658415	2.09704	0.443099	1.70217
0.498671	0.858815	1.67746	0.279008	3.54372	0.277126	0.131855
0.666111	0.936097	0.39354	0.928787	3.62567	0.238668	0.134604
0.766669	0.904714	0.135615	0.230932	3.48257	0.347615	2.2923
0.629098	0.779009	0.278781	0.152155	3.62567	0.352772	2.49559
0.621527	0.200209	0.558084	0.598072	1.9674	0.35617	0.0749552
0.360821	0.733182	0.25615	0.159827	3.62567	0.287476	1.45203
0.23165	0.96497	0.368787	0.444838	3.62567	0.137945	1.56102
1.06404	0.879002	0.271896	0.110907	3.62567	1.4056	0.102482
0.320822	0.336201	0.300213	0.465179	3.39768	0.536315	2.2024
0.959589	0.146786	0.82686	0.0794859	2.19001	0.367909	0.927333
0.0570909	0.381104	0.360468	0.180497	3.62567	0.280915	0.0162634
0.711338	1.0554	0.461408	0.0322244	1.79057	0.381919	0.760194
0.726126	0.796287	0.586509	0.108804	3.40702	0.470094	3.28205
0.776985	0.874645	0.284787	0.221442	0.665203	0.373496	2.45254
0.598333	1.00367	0.406122	0.0696642	3.04589	0.381311	0.745277
0.797893	1.18397	1.46004	0.524282	3.62567	0.19371	0.165303
0.176643	0.221935	0.463958	0.118657	3.62567	0.519936	0.829627
0.630662	0.607831	0.34895	0.29355	2.05287	0.517233	0.27723
0.350795	0.998155	0.525695	0.323892	2.27948	0.0502935	3.62567
0.366771	1.02692	0.967034	0.194419	3.62567	0.622546	1.99235
0.327392	0.361765	0.390567	0.0121785	2.42491	0.0445722	0.0291624
0.459074	0.768341	0.323712	0.167782	3.62567	0.35447	0.998028
0.468918	0.938442	1.075	0.325282	1.56223	0.276809	0.800688
0.645837	0.451068	0.306723	0.156727	3.62567	0.377291	3.35471
0.377727	0.516095	0.433392	0.275444	3.62567	0.685983	2.25904
0.600367	0.834536	0.313913	0.685524	2.90455	0.229911	1.04435
0.427815	0.217209	0.0695221	0.19309	3.62567	0.0258677	1.00029
0.85914	1.13052	0.759234	0.262571	3.62567	0.112157	1.40207
0.501888	0.380778	0.598524	0.114476	3.62567	0.308332	0.92208
0.630938	0.301714	0.365897	0.085347	2.52772	0.511208	0.90638
0.586216	0.337072	0.531755	0.516289	3.62567	0.244429	0.586476
0.334135	1.02082	0.0284127	0.510342	1.67051	0.337361	2.56339
0.494528	0.364791	1.82981	0.0717648	2.57979	1.88349	0.568723
0.884395	0.78751	0.627388	0.363172	3.04662	0.220233	0.239943
0.630317	0.796794	1.09208	0.185846	1.61595	0.172645	1.68594
0.0266966	1.66724	0.593684	2.07237	3.27225	0.488196	2.59352
0.0227098	0.29033	0.614297	0.0905126	1.76369	0.608347	0.216349
0.892443	0.886966	0.825744	0.386102	2.40896	0.356612	1.37154
0.642163	0.671496	0.261119	0.210049	3.60398	0.268617	3.22297
0.627712	0.443003	0.421908	0.0955845	1.67934	0.516969	3.62567
0.376507	0.140948	0.120444	0.0951259	3.62567	0.195974	1.43497
0.250751	0.608235	0.0784173	0.327911	1.08227	0.278912	2.99213
1.56537	0.487011	0.584491	0.118168	2.35283	0.422725	0.284555
0.302272	0.729108	0.527279	0.0704252	1.87904	1.55776	1.52665
0.898655	0.912659	0.528016	0.538119	3.62567	0.22744	0.163013
0.888531	0.708859	0.0222241	0.542363	1.8197	0.329666	0.734489
0.247478	1.04551	0.622825	0.383417	0.292938	0.435456	1.73532
0.238698	0.0921993	0.271563	0.939702	0.749466	0.100506	0.185565
0.154307	0.734775	0.378533	0.312385	3.62567	0.0309699	0.168189
0.504411	0.751392	0.491606	0.314763	2.9226	0.541064	0.246094
0.0117079	1.02811	0.666148	0.371199	3.62567	0.389452	0.0157032
0.616104	0.154461	0.818979	0.0688997	1.71697	0.17681	0.659506
0.604168	0.4561	0.177301	0.239154	3.62567	0.113688	1.02322
0.300125	0.770582	0.0176324	0.3686	3.08218	0.303969	1.29875
0.614719	0.374658	0.943884	0.26574	3.62567	0.230095	1.21943
0.665655	1.52618	0.38157	0.442108	2.15809	0.481992	0.481323
0.480253	0.941984	0.283131	0.515705	2.43798	0.399148	0.623492
0.620355	0.863486	0.347048	1.0701	0.927559	0.476357	2.72586
0.548006	0.463117	0.641175	0.998857	1.83109	0.268473	0.483506
0.411114	0.904835	0.268821	0.359667	1.85072	0.577271	0.87889
0.335968	0.408184	0.599795	0.211908	0.36169	0.156984	0.276418
1.82438	0.7397	0.0818007	0.293037	3.62567	0.140756	2.84828
0.499055	0.651364	0.666883	0.524647	0.699091	0.314814	0.58607
0.781856	1.22256	0.658805	0.450169	3.36496	0.453122	2.76327
1.12464	0.855763	1.03757	0.319825	0.644847	0.286057	0.320979
0.346301	0.890106	1.68081	0.887161	2.0895	0.280878	0.306656
0.286907	0.98254	0.813042	0.426173	3.19282	0.470824	1.26937
0.354517	0.316458	0.696534	0.0858472	3.62567	0.418762	0.394871
0.402399	0.5808	0.432421	0.204395	3.62567	0.178763	0.367086
0.836396	1.17921	0.196337	0.523962	1.30639	0.435349	2.56738
0.491685	0.795422	0.538717	0.4854	2.7946	0.237658	1.51909
1.67678	0.261185	0.475965	0.0510768	3.62567	0.266593	0.153248
0.2447	0.895134	0.57051	0.35032	3.47589	0.225869	0.690154
0.13649	0.59669	0.334452	0.466435	1.33197	0.289808	1.91146
0.614839	0.63692	0.103864	0.536436	3.61735	0.425034	1.58035
1.36457	0.798696	1.08529	0.110933	0.556058	0.372533	3.52451
0.701742	0.304009	0.434933	0.209037	1.59413	0.513003	1.75487
0.75478	1.78218	0.444861	0.147069	3.62567	0.488319	0.0080298
0.685067	0.548478	0.713376	0.0328952	3.62567	0.602325	1.00144
0.822823	0.879695	0.604021	0.0884447	0.276876	0.442919	0.0211348
2.1056	1.00849	0.336409	0.144748	2.27412	0.363952	1.90647
0.815912	0.862702	0.820928	0.204813	0.461537	0.580859	3.62567
0.830335	2.42652	0.361354	1.30327	2.81624	0.0829744	0.992407
0.506186	0.408807	0.242853	0.524921	3.55318	0.261887	0.126515
0.654692	0.535521	2.14297	0.111496	0.35119	0.442852	2.4932
0.159334	0.58092	0.715899	1.94671	1.88134	0.285159	2.06085
0.831562	0.516117	0.584387	0.167554	3.62567	0.490068	1.19602
0.875536	0.158096	0.0244074	0.255886	2.54166	0.251573	0.0963166
1.02519	0.236659	0.526957	0.155864	3.62567	0.264535	1.74839
0.503259	0.919007	0.558758	0.137795	1.41008	0.272939	2.12615
0.183021	0.558893	0.707115	0.0413668	3.62567	0.207752	1.82255
1.38358	0.748344	0.453961	0.30197	3.62567	0.283511	0.448071
1.43225	0.615523	0.337565	0.196036	1.97458	0.137829	3.09345
0.37965	0.497644	0.332603	0.0958035	3.62567	0.385813	0.0939141
1.73537	0.213095	0.611209	0.0573857	3.62567	0.37798	3.22086
0.391485	0.683931	0.71741	0.17383	3.62567	0.378277	2.92434
0.648702	0.608085	0.411952	0.442805	3.62567	0.216153	1.46989
0.393129	0.315997	0.507477	0.221937	3.62567	0.5371	1.04327
1.04935	0.754997	0.435765	0.1056	3.62567	0.0475393	1.97465
0.355026	0.456077	0.570075	0.575586	1.75395	0.0309699	3.4194
0.430985	1.00636	0.331846	0.219267	1.82626	0.0980303	0.52903
0.881951	0.44335	0.909795	0.584749	0.13044	0.311848	0.695233
0.418427	0.793307	0.525995	0.0358682	2.03174	0.339433	0.654337
1.46358	0.437334	0.268301	0.613737	3.62567	0.129531	1.58926
0.545111	0.383815	0.354251	0.350214	0.402532	1.50211	0.875647
0.642542	0.609454	1.40804	0.0464244	2.96334	0.449946	2.9619
1.33199	0.32594	0.478354	0.268488	2.21598	0.626325	0.709458
0.393842	0.543446	1.03773	0.235938	1.9695	0.145088	0.0885889
1.89254	0.542523	0.664011	0.277247	0.509762	1.27391	0.986412
0.0783222	0.532775	0.356642	0.343454	2.11612	0.532141	2.7964
0.519997	0.517128	0.402045	0.0455438	2.09189	0.418137	1.00512
0.150832	0.633124	0.58826	0.915669	0.629136	0.492272	1.83898
0.645229	1.54822	0.509393	0.111884	1.3229	0.349035	2.17795
0.7094	0.383695	0.177939	0.174551	1.54007	0.551213	1.29021
0.692841	0.527251	0.314049	0.354506	1.57816	0.404488	0.137039
0.40734	1.00172	0.660655	0.272882	1.13552	0.725208	0.115677
0.895577	0.598567	0.0285721	1.36984	2.73432	0.30203	0.331673
0.768446	0.233054	0.373008	0.177094	2.72318	0.574897	3.62567
0.580477	0.77956	0.493156	0.720312	2.70412	0.366743	0.0885889
0.125866	0.6643	0.614106	0.441922	3.24464	0.1132	1.59619
0.28248	0.753667	0.018969	0.0470854	1.0309	0.753503	0.17074
0.599936	0.893942	0.332698	0.4979	2.05611	0.127621	0.279542
0.610279	0.632804	0.642116	0.259282	2.41943	0.491683	1.76723
0.352588	0.819557	0.344419	0.235301	3.62567	0.307252	0.387615
0.11063	0.900153	0.711612	2.01599	3.62567	0.160111	3.26682
0.444034	1.14143	0.588757	0.037295	1.60531	0.415573	2.7618
0.528926	0.740519	0.487483	0.331	3.62567	0.37479	0.18656
0.451563	0.48171	0.313443	0.976229	0.727018	0.397967	0.134773
0.512319	0.448615	0.0534175	0.0930302	3.62567	0.467857	0.233262
0.897677	0.0919921	0.940611	0.527365	2.77596	0.416219	3.62567
0.445099	0.185115	0.246202	0.832526	2.45715	0.271266	0.321115
0.239287	0.794322	0.620369	0.860649	2.11157	0.468238	1.00763
0.508787	0.361672	0.333262	0.166475	1.39419	0.492866	2.93765
0.215802	0.385377	0.116059	0.498167	3.18181	0.57257	3.62567
1.13592	0.741744	0.256342	0.182222	1.22203	0.344394	0.187603
0.302466	0.763575	0.31441	0.122137	2.60201	0.186956	0.0707208
0.472175	1.9268	0.943564	0.127011	1.98795	0.125839	0.124695
0.720739	0.591507	0.549233	0.469998	2.75261	0.0417831	1.67846
0.288764	1.00811	0.591423	0.288045	1.14938	0.310261	0.873321
0.166116	0.497213	0.631158	0.133638	2.27614	0.475549	3.16642
0.662206	1.47772	0.450209	0.667747	1.50561	0.345452	1.90877
0.359865	0.932903	0.430141	0.159226	1.08222	0.550399	0.18656
0.397114	0.134848	0.543092	0.086491	2.80012	0.113766	0.246572
1.72073	0.612562	0.351762	0.315556	2.10199	0.394841	0.0831305
0.327691	0.917376	0.237943	0.911753	2.85673	0.602209	3.62567
0.402915	0.615666	0.139737	0.348683	3.62567	0.0746517	3.62567
0.437525	0.77351	0.791167	0.1037	3.35249	0.342436	0.819985
0.521881	0.796166	0.814232	0.0696006	3.62567	0.0884941	0.642275
0.275257	0.834324	0.770259	0.505072	2.7349	0.109726	1.78313
0.602155	0.754058	0.84332	0.0238312	0.744056	0.523526	0.728289
0.378814	0.473127	0.528177	0.109257	3.62567	0.355164	3.17741
0.726199	0.677905	0.809953	0.0326371	3.62567	0.25864	3.62567
0.324873	0.923186	0.461976	0.177158	3.62567	0.454262	3.62567
0.563191	0.496931	0.41984	0.170426	1.52016	0.509999	0.104434
0.483233	0.216863	0.624323	0.371991	2.3619	0.27969	2.54894
0.554444	0.897805	0.0625084	0.0624912	2.46578	0.599115	1.30562
0.464479	0.878493	0.378255	1.06168	2.08854	0.407548	1.03023
0.258769	1.14165	0.308095	0.264116	3.62567	0.331039	0.785879
0.295667	0.920297	0.47504	0.963378	1.96175	0.475228	1.92555
0.37328	1.09848	0.24061	0.231702	3.15251	0.323948	0.0887363
0.169387	0.901128	0.789584	0.30716	3.62567	0.53547	0.407083
0.684241	0.703721	0.658893	0.286464	3.62567	0.508811	0.11113
0.629426	0.601521	0.698155	0.0556675	1.66981	0.671995	3.62567
0.360607	1.01896	0.375019	0.268673	3.62567	0.375112	0.681491
1.40163	0.530445	0.64448	0.562023	3.62567	0.537584	1.08844
0.61431	0.197666	0.740683	0.145811	3.62567	0.503509	2.30537
0.944511	0.496854	0.483113	0.149554	2.1066	0.310544	1.16487
0.964632	1.12408	0.663155	0.0429316	3.62567	0.389703	1.88102
0.557152	0.0541804	0.479404	0.542479	2.78833	0.16998	0.0807167
0.495549	0.42472	0.120745	0.128596	3.62567	0.153876	0.0661297
0.358178	1.16933	0.233397	0.353697	3.62567	0.509361	0.210823
0.286296	0.926064	0.412068	0.178731	2.23853	0.656403	2.71414
0.692276	1.23069	0.0336459	0.240235	0.252273	0.615131	0.511
0.694012	0.927418	0.157538	0.804365	3.62567	0.508739	0.814362
0.748886	0.474571	0.147258	0.26266	0.713104	0.599476	1.48712
0.647988	0.156913	0.378191	0.222377	2.46113	0.177486	0.0898196
0.340756	0.273763	0.550787	0.132845	2.40263	0.332843	0.917193
0.539157	0.590891	0.305646	0.131497	1.59925	0.479802	3.62567
0.137271	0.286737	0.051196	0.894041	2.11052	0.510391	3.16483
0.335398	0.670981	1.61269	0.234421	3.62567	0.390189	0.981723
0.192713	0.811464	0.964544	0.149075	2.90619	0.154677	0.996
0.717763	0.566485	1.09455	0.212862	3.62567	0.145802	0.840996
0.800142	0.953227	0.63559	0.198768	2.14458	0.474444	0.699916
0.851709	1.09624	0.0593497	0.387809	1.88134	0.237933	1.67533
0.469763	0.464817	0.721557	0.226782	1.0786	0.444161	2.19759
0.474842	1.177	0.670967	0.936268	3.62567	0.295474	0.0626721
0.274204	0.148815	0.385857	0.78853	3.62567	0.581584	0.0464498
0.401934	0.621954	0.623704	0.470255	1.6048	0.135113	1.01502
0.15611	0.810086	0.806091	1.34447	2.11208	0.196412	0.692279
0.810855	0.949274	1.04299	0.0540171	0.770276	0.243253	0.213617
0.459178	0.927357	0.296137	0.716518	3.31502	0.524781	0.045039
0.620683	0.66787	0.250303	0.0612104	1.21006	0.475151	0.0618702
0.969564	0.4208	0.958541	0.0571752	1.54235	0.544211	3.62567
0.105291	0.36586	0.579589	0.175395	1.83438	0.403222	0.793847
0.334041	0.928024	0.907306	0.149762	3.62567	0.372242	2.9379
0.70561	0.272305	0.568635	0.118161	0.620759	0.044169	0.379771
0.558644	0.808112	0.559106	2.06024	2.29884	0.288371	0.992108
0.61606	0.814771	0.72093	0.092169	2.98985	0.106472	3.62567
0.560436	0.523719	0.437758	0.136294	2.3408	0.296859	0.143699
0.280418	0.838344	0.927075	0.562326	3.62567	0.555226	3.62567
1.10184	0.991449	0.820697	0.373159	1.75419	0.510027	0.453401
0.472383	0.982133	0.665293	0.0355845	0.320236	0.234043	0.09671
0.539626	1.31478	1.51592	0.0810568	3.62567	0.437461	2.35523
0.309818	0.681947	0.186097	0.1755	1.73694	0.454061	1.36998
0.400266	0.44854	0.306558	0.451141	3.62567	0.455793	2.39718
0.396402	0.352493	0.354621	0.558304	2.51719	0.202813	2.61667
0.0476822	0.456573	0.533154	0.132878	3.62567	0.286631	2.1219
0.534091	0.411608	0.683489	0.195375	2.2706	0.391298	0.983425
0.556142	0.433803	0.995024	0.406013	3.60416	0.258841	0.799225
0.0570242	0.922797	0.762753	0.255839	2.5404	0.131654	1.30858
1.50071	2.33971	0.107729	0.139859	2.325	0.23272	0.164764
0.608195	0.289533	0.421278	0.259237	3.62567	0.438042	1.10283
0.755697	0.794423	0.740529	0.21492	2.46431	0.578553	2.4539
0.294363	0.866465	0.428696	0.815224	2.93282	0.345363	0.531532
0.230847	0.833156	0.471164	0.338484	1.68337	0.324587	2.72834
0.432688	0.62376	0.514326	0.545272	0.137417	0.410217	2.91392
0.386878	0.426994	0.426273	0.247496	3.35498	0.458994	1.88762
0.487168	0.390176	0.657873	0.292589	0.168976	0.0243359	1.01433
0.120191	1.05013	0.584562	1.5315	0.292938	0.246608	0.882738
0.655799	0.550422	0.218511	0.147455	3.57993	0.126416	0.780143
0.4626	0.546518	0.53009	0.37127	3.62567	0.3437	1.07689
0.636935	0.484976	0.248457	0.285982	1.91067	0.41758	0.495411
0.278924	0.333613	1.01922	0.23541	1.12619	0.539604	3.62567
0.822438	1.66987	0.20755	1.11174	2.28492	1.39761	2.20917
0.153614	1.15363	0.872309	0.122136	1.07534	0.370352	0.600722
0.635562	0.543087	0.454193	0.531179	3.62567	0.569383	0.70793
0.554675	0.584213	0.920241	0.119954	2.92443	0.284343	0.65206
0.466287	0.687192	0.263601	0.118596	2.1322	0.17316	0.578349
1.02654	1.06842	0.886083	0.485213	2.26734	0.12403	1.44693
0.514407	0.706619	0.47628	0.365104	2.51369	0.164032	1.77857
0.976945	0.703261	0.829554	0.892271	3.37486	0.198113	0.379975
0.583955	0.312648	0.243471	0.0881991	3.43776	0.141426	0.987639
0.548405	0.333353	0.286074	0.469201	2.26977	0.225503	0.227431
0.318231	0.377799	0.09482	0.168312	2.52465	0.234326	1.18447
0.240346	0.47113	0.726098	0.167779	3.23706	0.359789	0.556422
0.522009	0.1905	0.38434	0.2179	3.62567	0.324981	0.61977
0.940925	0.882995	0.390786	0.197263	3.09082	0.133837	2.08376
0.258069	0.306824	0.766415	0.219476	3.05169	0.67115	2.9911
0.142771	0.601647	0.312427	0.570961	2.49471	0.39301	0.241357
0.585963	0.760069	0.681798	0.277287	1.25191	0.214878	0.031811
0.29737	0.756041	0.116849	0.263387	3.62567	0.330127	0.732161
0.609355	0.753226	0.391309	0.80753	3.57282	0.237733	0.683605
0.549385	0.567072	0.640546	0.207622	0.781973	0.474883	0.727542
1.61301	0.664714	0.373454	0.949465	2.55353	0.362041	0.0908073
0.538013	0.350968	0.468985	0.118195	3.62567	0.437797	0.0410136
0.0936959	0.868281	0.388947	0.408271	2.2637	0.0577436	3.51011
0.479619	0.643047	0.482126	0.579885	3.22656	0.71679	0.711758
0.230332	0.981085	0.396191	0.174905	3.62567	0.386478	0.578349
0.788528	0.464773	0.306525	0.361959	1.81457	0.242379	0.660517
0.787702	0.272027	0.644945	0.348374	3.62567	0.10998	0.292779
0.497493	1.20706	0.552044	0.0496346	1.758	0.414299	0.0722241
0.43767	0.658641	0.672592	0.380861	2.53439	0.137134	1.00538
0.780775	0.840639	0.792783	0.258681	0.107396	0.563998	0.133112
0.290319	0.167233	0.702912	0.253059	3.62567	0.267757	0.280162
1.08853	0.950725	0.559867	0.182678	0.830182	0.1686	3.17777
0.727274	0.81804	0.683155	0.085033	0.802273	0.126858	3.01465
2.11838	0.862992	0.275894	0.182802	1.67709	0.36104	2.17993
0.189398	0.576486	0.490467	0.236436	1.68709	0.391453	3.10488
0.771385	0.488013	0.296575	0.252318	1.59149	0.200327	2.85896
1.00376	0.255874	0.381326	0.0671943	2.54058	0.0818805	3.20289
0.49703	0.528243	0.251585	0.480378	2.71788	0.205514	3.62567
0.237017	1.34159	0.831542	0.101096	2.09576	0.153086	1.04478
0.545728	0.730641	0.236494	0.457746	3.34534	0.331617	2.95956
0.57214	0.142723	0.0259867	0.484677	1.6685	0.219641	0.769412
1.42575	0.969331	0.143242	0.130895	1.33066	0.700621	1.93405
0.616266	0.459882	1.73234	0.171344	0.237082	0.440211	0.160957
0.463655	0.425512	0.37722	0.279025	3.62567	0.322761	2.74491
0.604106	0.935846	0.323149	0.807819	1.43519	0.138331	1.4375
0.287685	0.193808	0.119458	0.109628	3.62567	0.516054	0.279487
0.679757	0.116345	0.679595	0.144071	3.62567	0.0511319	3.62567
0.174602	0.223396	0.657026	0.996494	3.45593	0.367175	0.269109
0.377312	0.28383	0.740952	0.0937272	0.906037	0.233145	0.224358
0.20206	0.368745	0.342826	0.335458	0.126571	0.0561278	0.268676
0.877613	0.617907	0.790663	0.0517489	3.62567	0.211201	0.426159
1.02781	0.384313	1.63308	0.387927	3.62567	0.444121	0.0801714
0.184515	0.471194	0.749072	0.092176	3.23994	0.409791	1.02922
0.509483	0.525803	0.739168	0.110081	1.81123	0.0526984	0.809452
0.459486	0.743119	0.120023	0.411359	1.5906	0.129215	2.22965
0.477185	0.148989	0.643121	0.23531	3.62567	1.53155	0.988549
0.703318	0.34607	0.471293	0.865208	2.14576	0.0557626	1.37545
0.418069	0.453942	0.817471	0.467184	3.62567	0.0679784	0.951898
0.440755	0.576175	0.395726	0.155704	2.05649	0.462959	0.0477056
0.090332	0.895769	0.409093	0.0448841	3.62567	0.305174	1.95903
0.307902	0.212367	0.457208	0.233484	2.90611	0.240491	0.713764
0.965336	1.4584	0.644438	0.0301408	3.62567	0.244504	0.266543
0.811333	0.633074	0.43956	0.108714	0.164607	0.0084922	0.500031
1.04786	0.450933	0.561809	0.295942	1.40327	0.467073	0.0257931
0.347428	0.530147	1.05026	0.216173	3.62567	0.0905675	0.322808
0.383565	0.698981	0.595558	0.325042	3.62567	0.169841	0.207301
1.53183	0.592799	0.639158	0.424524	1.14245	0.739775	3.62567
0.619949	0.557066	0.207912	0.104797	3.62567	0.0799193	0.520899
0.577524	1.31465	0.575489	0.0331544	2.63642	0.318828	0.824177
0.578805	0.966329	0.176563	0.166693	2.55019	0.245218	0.425497
0.490799	0.478715	0.801484	0.500924	3.62567	0.385266	0.911815
0.502916	0.631604	0.673635	0.0329717	3.62567	0.268203	0.144553
0.370368	0.802162	0.469401	0.357649	1.8278	0.473204	2.73072
0.183202	0.640774	0.341792	0.148169	3.62567	0.344953	0.891423
0.0378932	0.817819	0.407078	0.537172	2.13469	0.276708	0.256805
0.921129	0.779808	0.139538	0.669515	0.898878	0.653872	3.62567
0.56651	0.793267	0.150818	0.237722	1.42979	0.41891	2.51652
0.274933	0.605478	0.752607	0.344165	2.78571	0.027745	2.35943
0.786868	2.12759	0.646363	0.2063	3.62567	0.509147	1.94039
0.447427	0.555495	0.7765	0.353426	0.0637759	0.584694	0.802013
0.28155	0.614041	0.648545	0.451161	3.62567	0.184824	2.55234
0.686373	0.454468	0.280775	0.115853	2.72675	0.624023	0.913945
0.430339	0.876695	0.583832	0.0609023	2.00624	0.356781	0.900959
0.584921	0.29147	0.713307	0.244488	3.00853	0.037867	1.50678
0.598199	0.924248	0.458216	0.235029	2.5704	0.1746	1.35234
0.73487	0.131553	0.740777	0.178227	3.62567	0.0530819	0.0666014
0.734141	0.350767	0.30622	1.90071	3.62567	0.169311	1.65822
0.921757	0.703244	0.140241	0.583978	0.73977	0.562506	0.335547
0.276452	0.465073	0.691234	0.304237	1.92656	0.414049	0.0564266
0.600382	0.96951	0.222968	0.259213	3.06496	0.0591536	1.01772
0.562728	0.906098	0.383627	0.17136	2.01396	0.366211	2.23387
0.977984	0.52496	1.6911	1.02255	3.62567	0.292061	3.62567
0.733641	0.446019	0.824139	0.202693	1.59125	0.159519	1.00512
0.274716	0.526176	1.01766	0.321896	1.42378	0.258752	0.243014
0.501821	0.557449	0.448747	0.265589	3.62567	0.507331	1.57604
1.62539	0.729541	0.986555	0.0609361	3.62567	0.480056	1.36603
0.0749731	0.840637	0.194268	0.148325	3.14053	0.345467	0.816891
0.4424	0.93547	0.370547	0.541063	3.62567	0.236003	0.347378
1.28142	0.176009	0.671808	0.0378775	2.54465	0.707973	2.92547
0.839453	0.870463	0.51677	0.0992072	2.32415	0.263119	0.108676
0.770146	1.02316	0.281633	0.0865008	1.92839	0.0968109	1.03316
0.378594	1.03011	0.243511	0.0446516	0.794154	0.460346	2.76653
0.681057	0.67365	0.464467	0.448496	3.62567	0.436223	0.327652
0.764472	0.981979	0.84899	0.109662	0.170502	0.0482194	2.62345
0.20047	0.462817	0.210187	0.024451	3.34344	0.424152	1.0545
0.835259	0.299888	0.879274	0.212479	0.905572	0.458819	0.928485
0.575451	0.259564	0.604192	0.132748	2.0933	0.0854481	2.85739
0.185586	0.513487	0.409984	0.167012	3.62567	0.131695	0.148569
0.569257	0.354412	0.365854	0.317133	3.61118	0.446641	1.76495
0.682842	0.707649	0.577653	0.202411	3.62567	0.41551	1.02358
0.294027	0.673503	0.488265	0.0721595	3.62567	0.00848529	0.816891
0.955422	0.761919	0.274946	0.163926	3.62567	0.527666	0.508487
0.414489	0.163532	0.290332	0.360012	3.62567	0.0612075	0.607603
0.639635	0.716441	0.217507	0.581061	1.40612	0.330485	0.335786
0.881672	0.780017	0.805845	0.365575	1.52339	0.260301	1.06434
0.851768	0.86832	0.409693	0.104181	3.18058	0.117664	3.62567
0.447854	0.541456	0.182826	0.923833	3.62567	0.339369	1.90716
0.461462	1.05195	0.794597	1.19233	3.17956	0.205886	2.31577
0.190534	0.703615	0.239999	0.240231	3.62567	0.160577	0.249351
2.42286	0.809682	0.386301	0.0161594	2.85599	0.529808	3.62567
1.00978	0.870975	0.532983	0.188383	1.84808	0.531715	3.62567
0.289311	1.27005	0.352067	0.185808	2.03296	0.279455	0.971236
0.680873	1.00785	0.123197	0.156174	3.62567	0.220975	2.67771
0.350384	0.144805	0.604067	0.217346	2.08247	0.306346	2.80927
0.624796	0.308523	0.832818	0.055764	2.38423	0.268218	3.50568
0.706267	0.543608	0.211419	0.240901	0.764786	0.123197	0.0393041
0.768065	0.100615	0.638932	0.330875	2.70446	0.687143	0.961863
0.308593	0.5328	0.16575	0.418688	2.44021	0.224209	0.416659
0.188535	0.866465	0.387658	0.165039	1.0741	0.191051	2.46355
0.224346	0.524463	0.479809	0.187471	2.37577	0.169869	2.80306
1.18592	0.62163	0.665648	0.634846	1.47537	0.331254	0.173232
0.322435	0.412062	0.416536	0.797312	1.28619	0.0235683	3.62567
0.855576	0.244247	0.300845	0.370447	1.65554	0.473208	0.165108
0.364447	1.05529	0.259103	0.928356	3.62567	0.203708	2.84031
0.656643	1.01682	1.68917	0.182083	2.25783	1.48174	0.0867924
0.57115	0.1325	0.381191	0.233442	2.15096	0.085655	1.45032
0.552304	0.44987	0.429864	1.4873	1.81417	0.583178	2.39459
0.959738	0.284803	0.684327	0.239095	3.55524	0.0674409	1.77925
0.382759	0.85273	0.85053	0.293186	0.0947489	0.131282	0.585446
0.598161	0.148693	0.195569	1.57473	2.97927	0.0593099	0.704256
0.65437	1.19396	0.252342	0.175111	1.71803	0.200127	0.211525
0.201656	1.03737	0.567921	0.451157	3.16036	0.424005	0.116751
0.731299	0.702367	0.498803	0.534383	2.20147	0.241738	3.00706
0.526344	0.35859	0.315908	0.00544734	3.62567	0.469592	0.0445746
0.498725	0.703771	1.58047	1.28361	2.07824	0.0388029	0.259647
0.229281	0.279447	0.769227	0.152433	2.64718	0.390938	1.91436
0.590683	0.460508	1.53922	0.0231506	3.62567	0.0730303	2.85513
0.660707	0.470039	1.53069	0.144224	2.26669	0.447234	1.90241
0.646054	0.731519	0.800826	0.175936	3.38427	1.21462	3.62567
0.554229	0.970543	0.359374	0.0960276	3.62567	0.330723	0.226767
0.444491	0.0971355	0.526707	0.0231203	1.44009	0.0846478	2.77766
0.262936	0.95519	0.535577	0.136089	1.8408	0.271205	3.62567
0.60236	0.739475	0.389961	0.169721	3.62567	0.701366	0.0920676
0.749892	0.521552	1.7702	0.0884361	2.80733	0.286857	1.59218
0.510063	0.790787	0.53126	0.303678	0.725041	0.124149	2.57274
0.303149	0.229594	0.495481	0.800648	2.91559	0.0335775	0.70045
0.704018	0.530664	0.503716	0.453575	3.62567	0.435294	0.57881
1.36367	0.78272	0.220995	0.255852	0.188193	0.364269	0.099087
0.673359	0.682629	0.416386	0.209536	3.01497	0.429194	2.55029
0.474448	0.522383	0.897434	0.0922248	2.30317	0.27371	0.0555366
1.04186	0.526512	0.477117	0.42245	3.62567	0.169869	2.45305
0.506391	0.077985	0.555926	0.199615	1.08275	0.0888628	3.62567
0.367558	1.72146	0.197652	0.0143418	1.47778	0.420789	3.62567
0.982478	0.836687	0.265256	0.463466	3.62567	0.433739	3.62567
0.499301	0.712156	0.500281	0.0551004	2.1865	0.279502	1.64108
0.582931	1.05614	0.196541	0.155714	2.66136	0.0240233	0.284468
0.5815	1.0309	1.03356	0.0299847	3.09243	0.398967	1.98677
0.690025	0.843387	0.27356	0.440188	3.42737	0.469576	0.149247
0.0956725	0.493963	0.567145	0.523074	2.32477	0.260633	2.6282
0.137179	0.669297	0.511276	1.04346	0.256875	0.217515	2.57797
0.584369	1.91095	0.407503	0.34245	0.989968	0.575911	0.250749
0.0288724	0.630936	0.381287	0.335338	3.04256	0.105168	0.156982
2.31829	1.98226	0.47717	0.458766	2.44261	0.088904	0.772319
0.727324	0.801048	0.333135	0.162654	3.19201	0.424958	1.06902
0.344426	0.568091	0.383069	0.260342	3.62567	0.199001	0.151176
0.873166	0.214211	0.59787	0.325232	3.62567	0.526885	0.410956
0.775136	0.421679	0.47167	0.284333	3.62567	0.721482	0.267933
0.655351	0.976673	0.646443	0.223112	3.62567	0.0307133	1.21427
0.259028	0.73312	0.706521	0.464451	2.07411	0.376172	0.593231
0.301139	0.679957	0.44847	0.00918501	0.109204	0.457947	0.220687
0.953927	0.462119	0.510984	0.357014	1.25934	0.659773	0.367751
1.24433	0.441938	0.741064	0.196275	2.41302	0.515626	0.145922
1.46586	0.443938	0.471281	0.319685	3.62567	0.426214	0.136711
0.234518	0.328977	0.937372	0.109508	2.40357	0.354478	2.66483
1.99028	0.678809	0.448314	0.53866	3.62567	0.174299	0.0804757
0.479194	0.428006	0.356844	0.37327	2.01277	0.118471	0.424207
0.752718	0.0714531	1.49872	0.11871	3.62567	0.474391	0.118115
0.322736	0.588585	0.316226	0.0587427	0.12283	0.385503	0.780927
0.379586	0.983022	0.801853	0.114856	0.285846	0.191726	0.0365718
1.27134	0.347512	0.704961	0.266972	3.50561	0.0743178	3.02157
0.358621	0.272586	0.965814	0.322561	3.62567	0.0748882	1.43325
0.585372	0.329034	0.71448	0.386566	3.62567	0.0687852	1.37892
1.02382	0.130752	0.692066	0.55944	2.61208	0.929605	0.678042
0.931285	0.375639	0.369724	0.365697	3.59089	0.424982	1.30862
0.138086	1.10215	0.560508	0	3.62567	0.265013	2.47761
0.428382	1.3269	0.507191	0.0500777	1.15655	0.322111	1.07075
0.258675	0.990446	0.489441	0.330666	2.07856	0.498204	2.63161
0.724131	0.533795	0.8057	0.0262735	0.942156	0.357626	2.7484
0.413582	0.776764	0.238921	0.0932353	3.62567	0.489726	0.0778892
0.729656	0.466292	0.128867	0.254794	0.623566	0.207351	1.848
0.246496	0.919801	0.364458	0.143111	3.62567	0.63243	1.95
0.372488	1.10659	0.21798	0.636616	2.54378	0.0906	0.560566
0.50686	0.25836	0.616643	0.183393	0.446658	0.40551	1.90078
0.474147	0.431376	0.300276	0.160224	2.78208	0.376053	0.781656
1.45869	0.684852	0.344556	0.0837429	3.62567	0.555636	1.2412
0.675471	0.355907	0.317771	0.746032	0.123129	0.451115	0.0625854
0.602135	1.05343	0.633085	0.46274	0.180851	0.461682	0.148819
0.697728	0.166401	0.472143	0.139151	2.93275	0.577892	2.51968
0.619004	1.0891	0.719428	2.1368	1.968	0.304353	0.550033
0.211319	0.735445	0.291192	0.612737	0.547622	0.480961	0.0754084
0.404811	0.3311	0.474662	0.212453	3.62567	0.323921	3.62567
0.729374	0.553458	0.797599	0.407198	3.62567	0.304451	0.26414
0.467902	0.421018	0.0304566	0.118651	0.363873	0.378303	0.157882
0.758615	1.08148	0.32148	0.78105	3.09956	0.389786	3.62567
0.329374	0.366949	0.653094	0.371802	0.929241	0.232395	0.712776
0.455653	0.638364	0.783291	0.456884	1.91013	0.416646	0.786718
1.50929	1.20706	0.463144	0.0570448	3.62567	0.153216	3.62567
0.708091	0.898002	0.193207	0.144499	2.30745	0.213972	0.220185
0.283916	1.14257	0.466688	0.107408	0.820197	0.364277	1.79656
0.642565	0.934311	0.492792	0.118575	3.62567	0.380245	3.03282
0.228459	0.449544	0.858864	0.0531011	0.607637	0.176938	0.870938
0.216242	0.846768	0.420421	0.212842	2.0423	0.0283291	0.130493
0.400145	0.963547	0.520382	0.588226	2.81352	0.344769	0.326303
0.937081	0.916764	0.597939	0.879085	3.01106	0.0480587	3.62567
0.710163	0.127541	0.721268	0.509236	3.62567	0.354149	1.49562
0.196261	0.918918	0.737314	0.178896	1.61555	0.650849	0.14331
0.938798	0.526994	0.544299	0.664396	2.57452	0.174652	0.369452
0.397025	0.724844	0.259611	0.187008	3.52676	0.669945	0.0900803
0.522248	0.125017	0.209498	0.243808	3.0471	0.4277	3.16315
1.49625	0.560448	0.538951	0.195288	3.62567	0.136633	1.2747
0.466114	0.71406	0.133353	0.0494101	1.81409	0.50282	1.8871
0.345552	0.667743	0.229402	0.0165369	3.62567	0.44905	0.639699
1.12993	0.596387	0.630517	0.0811387	3.4067	0.0497277	3.62567
0.490388	0.922428	0.282238	0.0650628	3.62567	0.322367	0.0776627
0.405143	0.369336	0.339734	0.163054	0.139265	0.417909	0.678305
0.642378	0.413015	0.793176	0.669597	2.99879	0.49688	2.06067
0.665833	0.232266	0.0719035	0.109351	3.62567	0.0633079	1.64772
0.704344	0.297154	1.01003	0.39745	3.01942	0.399675	0.441024
0.338301	0.802707	0.812065	0.257124	3.36496	0.130462	1.02358
0.535655	0.74153	0.172389	0.367664	3.62567	0.468134	1.51918
0.744874	0.677027	0.928598	1.20157	2.98251	0.584623	2.26558
0.54095	0.555546	0.333798	0.310741	3.62567	0.369516	0.277068
0.610505	0.611319	0.508946	0.494831	1.94076	0.499608	0.128707
0.582329	1.31433	0.317996	0.179026	1.96048	0.398599	2.58451
0.0635019	0.724569	0.538886	0.0391049	2.09712	0.501976	0.0459823
0.5188	0.512254	0.597053	0.341476	3.62567	0.474922	0.294254
1.50575	0.700325	0.62822	0.531461	2.35244	0.169869	0.11441
0.37795	0.292952	0.196608	0.143509	3.5135	0.282858	1.93017
0.241935	0.555735	0.30081	0.393058	3.34566	0.540965	0.880489
0.234406	0.595251	0.296736	0.0326427	1.79893	0.486658	0.454011
1.71498	0.392101	0.116406	0.321306	0.819972	0.477757	3.07037
0.519825	1.05587	0.514333	0.487672	3.62567	0.468555	2.30017
0.502728	1.53581	0.609677	0.359128	0.237612	0.122006	1.07308
0.678059	0.681172	0.820243	0.132796	0.954451	0.412641	1.11146
1.2488	0.179777	0.602595	0.0561334	0.604652	0.289584	2.85696
0.515925	0.99588	1.60816	0.503656	2.18569	0.154669	1.86031
0.610901	0.280609	0.575453	0.638923	0.684639	0.0724925	1.75841
0.214457	0.251653	0.276658	0.291364	1.61477	0.0133327	0.729701
0.464517	0.999433	0.385605	0.0388064	3.32679	0.0837773	1.74043
1.67876	0.548147	0.320983	0.192525	0.475175	0.65745	0.110532
0.306076	0.821985	0.606837	0.686573	2.68539	0.0675315	0.108922
0.779378	0.358916	0.618112	0.293296	2.95117	0.421748	0.947887
0.658635	0.774686	0.864701	1.29402	3.62567	0.481383	0.620125
0.39668	0.596416	1.08087	0.0492732	0.472479	0.554768	1.7596
0.149142	0.892242	0.446853	0.164171	2.97519	0.310177	0.0748163
0.167576	0.786389	0.495158	0.511084	2.17221	0.233464	2.08607
0.959241	0.449553	0.505656	0.0663081	3.62567	0.218111	3.62567
1.31776	0.441931	0.671468	0.40672	2.15292	0.209852	1.24207
0.348383	0.798194	0.782355	0.108229	2.21239	0.237859	1.15455
0.522132	0.651276	0.411782	1.42626	3.06026	0.0439221	0.0329243
0.127738	0.365228	0.435465	0.0218554	3.62567	0.430041	1.79423
0.346706	0.654604	0.546652	0.277996	0.697567	0.379477	0.342254
0.0769795	1.24989	0.236939	0.0260689	0.656954	0.0251869	0.318439
0.425738	0.380537	0.67392	0.0880611	2.42781	0.451103	0.10314
0.579662	0.756111	0.329857	0.0972556	2.24827	0.0485393	1.03101
0.729011	0.549624	0.293364	0.209001	3.32975	0.40229	1.47787
0.409277	0.441346	0.209634	0.0598042	2.60484	0.596664	0.0955306
0.446456	0.352686	0.0318216	0.570292	3.62567	0.128052	0.0921076
0.178585	1.47901	0.597802	0.572991	0.32783	0.539428	0.961964
0.467148	0.367742	0.12193	0.194579	2.59197	0.550708	0.0699464
0.792938	2.06738	0.503462	0.473952	3.62567	0.638657	2.63994
0.635359	1.54045	0.259613	0.440568	1.77632	0.189641	0.455867
0.940099	0.833854	0.606691	0.231414	3.62567	0.124056	0.176323
0.0683594	0.909909	0.606127	0.182962	1.31482	0.506737	0.842122
0.686127	0.822907	0.84058	0.407423	2.31339	0.0538518	3.62567
0.205177	0.682827	0.929621	0.60258	1.87365	0.131005	3.11376
0.638751	0.763798	0.311579	1.31984	2.04461	0.209259	0.443986
0.569836	0.678904	0.548122	0.492155	3.62567	0.710747	1.15102
0.629257	0.585401	0.615966	0.0827486	3.62567	0.613206	2.05505
0.753757	0.433759	0.286207	0.167782	0.314608	0.43833	0.171263
0.427478	0.69802	0.337252	0.128592	2.10288	0.425149	0.131704
1.68572	0.322392	0.501158	0.569649	3.62567	0.619903	0.154906
0.0294301	0.54697	0.303084	0.0936417	3.0933	0.213965	2.30585
0.182017	0.62286	0.764266	0.107979	1.68141	0.25257	0.766824
0.693733	0.399798	0.382024	0.421545	3.62567	0.348749	0.893891
0.661827	0.476455	0.337883	1.22348	3.62567	0.447042	1.6895
0.429872	0.546346	1.70226	0.139037	1.5089	0.567703	2.50554
0.371624	0.937986	0.456135	0.50644	3.62567	0.1333	0.46592
0.580369	0.315929	0.0399927	0.441085	3.03269	1.56189	0.0998245
0.44843	1.67394	0.54907	0.338586	3.62567	0.683658	3.09692
0.556846	0.724176	0.325012	0.325999	1.88276	0.493544	1.81498
0.563147	0.782745	0.674164	0.196697	3.62567	0.183054	2.00923
0.95733	1.06805	0.203336	0.0538997	3.62567	0.291264	1.09367
0.302701	0.453949	0.561792	0.101742	2.45307	0.232158	0.277167
0.516306	0.193749	0.492706	0.0335139	3.62567	0.0946272	1.03916
0.572011	0.353048	0.463624	0.341226	3.62567	0.493197	0.414401
0.47615	0.835653	0.554547	0.371253	3.62567	0.280597	1.54036
0.324907	0.650709	0.118126	0.197823	3.11809	0.290643	0.76613
0.820481	0.870239	0.741101	0.239015	2.08321	0.405219	0.126556
0.505936	0.878586	0.87068	0.121787	0.823056	0.206878	3.17953
0.134013	0.611351	0.313174	0.55174	3.62567	0.289905	1.2517
0.597854	0.674854	0.545758	1.45087	2.04634	0.378626	0.502282
0.0846711	0.596608	0.33343	0.0293267	1.34307	0.196026	2.48775
0.322116	0.335117	0.485434	1.22723	2.07661	0.584689	0.0301239
0.865162	0.763206	0.516231	0.403786	2.66195	0.627617	3.62567
0.330282	0.380975	0.286628	0.195471	1.96911	0.229526	0.580427
0.0968325	0.586708	0.365728	0.731606	0.873696	0.406635	0.304656
0.389507	0.81234	0.921386	0.303575	3.62567	0.617027	0.212098
0.183338	1.14197	0.329444	0.113912	1.68002	0.166278	0.0108353
0.18979	0.606722	0.72713	0.134715	3.506	0.488645	2.19928
0.585712	0.373408	0.133618	1.02622	1.29773	0.107826	1.64711
0.618662	0.601106	0.559035	0.157745	2.51047	0.511597	1.90782
0.102595	0.660783	0.605723	0.0301922	2.73603	0.347459	0.807909
0.238354	0.683646	0.176034	0.0451119	2.03134	0.203473	1.9697
0.379028	0.484721	0.211645	0.274047	3.62567	0.154744	2.71326
1.20482	0.522432	0.569727	0.074315	3.62567	0.158744	1.24945
0.371908	0.833083	0.0693967	0.0981149	1.80028	0.111909	1.84699
0.614121	0.242923	0.628168	0.357486	3.38465	0.574607	1.46568
0.667966	0.394099	0.777604	0.0900293	3.6036	0.17687	1.83992
1.00823	1.00831	0.327265	0.964293	2.41554	0.288666	0.152558
0.741966	0.340619	0.468264	0.545952	2.2721	0.153405	0.673717
0.108802	0.948702	0.855376	0.174339	2.03699	0.396703	0.239611
0.943227	0.812918	0.169059	0.758703	0.184834	0.180283	2.70746
1.15871	0.598543	0.350922	0.424269	2.31272	0.594248
0.346836	0.503018	0.41367	0.327919	3.62567	0.0100466

## Sheet: Early_Postnatal
AST	ExNeu	IN	MG	OL	OPC	VASC
0.676149	1.10053	0.26402	2.85674	2.23858	1.27096	0.446802
0.771953	0.390655	1.40085	1.30013	4.4304	0.268918	0.0998994
0.510384	0.916172	1.63564	4.4304	2.85396	0.184099	0.0947823
0.674149	0.833975	3.42041	4.00735	3.63947	0.025433	0.000428095
0.258225	0.715221	0.214479	2.52905	3.41886	0.479478	0.604418
0.645947	0.51849	0.763811	3.66147	3.22193	1.08602	0.634946
0.390192	1.06089	0.62024	4.4304	4.4304	0.00184854	0.228916
0.868739	0.096647	1.888	4.30533	1.33644	0.764148	0.822774
1.04391	1.45358	0.942962	4.4304	1.77595	0.564609	0.556352
1.04259	1.20262	1.39043	3.92001	3.36	0.446381	0.37812
0.630612	1.23768	0.310528	4.16329	2.12677	0.4136	0.573263
1.19915	2.38706	0.483963	1.50795	4.4304	0.633929	0.254518
0.26121	0.659249	0.94622	3.72055	1.86096	0.62019	0.353661
1.30152	2.09024	0.78661	3.98953	1.78952	0.699355	0.738038
0.136918	0.868239	1.27456	4.4304	3.37561	0.781906	0.760552
1.13453	0.292354	1.19257	3.94169	1.97822	0.776382	0.0241584
0.64507	2.59645	1.72735	3.27135	0.789525	0.430013	0.590097
1.19142	0.970587	0.728995	1.82672	2.17334	0.161231	0.598542
0.996581	1.52797	0.464022	4.03886	4.4304	0.747358	0.65554
1.3999	0.0686042	1.18744	4.4304	2.4011	0.463385	0.657158
0.648595	1.20137	0.69076	4.4304	3.32837	0.449009	0.361746
0.922872	0.247703	1.03838	4.4304	1.38264	0.603611	0.556864
1.18742	1.28891	1.77624	3.80334	1.23268	1.1732	0.358599
0.870642	2.73215	0.824643	4.4304	3.68745	0.356253	0.208858
0.662384	0.567702	1.0055	3.59598	3.7592	0.404334	0.666727
0.346569	0.957314	0.154293	3.8736	0.299779	0.461142	0.175372
0.703859	0.995717	0.719796	2.17405	3.04301	0.198326	2.22552
1.41988	0.82567	0.87197	3.79324	3.63268	0.241759	0.43015
0.777508	0.0686042	0.491181	1.91296	3.42894	0.552672	0.727663
2.2429	1.55437	1.14473	2.53156	1.80129	0.482882	0.62088
0.948516	0.876097	1.34254	4.4304	2.60584	0.278583	0.0636361
0.552979	0.750783	1.82148	1.7541	3.7973	1.07474	0.524065
1.21442	1.37252	1.2053	3.33704	3.0665	1.36737	0.411377
0.441691	1.73235	0.598465	2.9016	3.77505	1.1096	0.411949
1.13481	0.128842	0.684672	3.14939	3.33947	0.0737544	0.360566
0.381217	0.577822	3.62048	2.62652	0.748186	0.685883	1.76568
0.477355	1.40349	0.316995	0	3.17598	1.30437	0.757206
0.14916	2.4774	0.910954	2.74299	3.73077	0.531877	0.331927
0.0498862	0.999611	4.15601	2.51092	3.13338	0.278022	0.558873
0.704413	2.753	1.36867	0.268944	3.518	0.544608	0.478583
0.332357	0.351879	0.938225	4.4304	0.764878	1.65087	0.31737
0.459907	0.464374	1.18887	4.28965	0.201885	0.72453	0.483916
0.329382	2.3405	1.04519	2.61327	0.571821	1.32769	0.173644
1.11001	2.47536	1.75527	2.11147	1.11816	0.0474338	0.370726
0.419294	1.4862	0.882683	1.79872	1.93804	0.598901	0.692927
1.09577	0.257952	0.769007	4.4304	4.03882	0.587156	0.356787
0.746003	1.01985	0.606562	4.4304	3.48179	0.156442	0.126045
0.747077	1.48104	0.864999	4.4304	2.76221	2.45308	0.750429
2.41747	1.70868	0.583646	0.426092	2.52716	0.075331	0.555346
1.16159	1.31226	0.373717	2.18359	2.68775	0.442348	0.675773
0.124496	0.70194	1.31036	2.92412	1.23239	0.619561	1.81865
0.327865	0.856508	1.64516	0.886931	3.48859	0.234259	0.492952
0.609724	0.44836	1.08634	3.94154	2.79943	0.711087	0.601279
0.449206	0.0571722	1.38122	4.4304	4.4304	0.454701	0.0154282
0.859637	1.09406	1.4306	2.33103	1.41444	0.505188	0.577945
0.595035	1.16692	1.32589	0.136157	3.61591	2.38203	0.563943
0.666819	0.497434	2.01059	1.79888	2.64235	0.581506	0.260987
1.21394	1.01578	1.09828	2.89674	4.4304	0.440495	4.4304
0.320453	1.40451	1.09353	1.26556	2.18183	1.54526	1.56496
0.0391525	1.16112	1.79696	1.78468	2.13969	1.6845	0.404318
0.40661	1.28324	0.0327262	0.138494	0.295386	0.481707	0.672974
1.64918	2.16881	1.18862	3.48449	2.21152	0.595149	0.365551
1.22	0.127552	3.6196	4.4134	2.98325	1.28742	0.537281
0.0417524	2.06766	0.550236	2.0425	2.8237	0.0860362	0.742876
0.107577	2.39176	2.92963	3.57874	1.48536	0.555281	0.548928
0.0418879	2.19011	0.425693	4.4304	2.84428	0.981572	0.37314
1.32612	1.31746	0.645072	3.55771	2.41757	0.214435	0.148886
0.844922	0.494755	0.55165	4.4304	0.887552	0.22699	0.294178
1.07096	1.61272	1.35014	2.36955	3.66941	0.823996	0.278074
1.0088	2.28506	0.977828	1.80708	3.48405	0.285145
1.06243	0.54711	1.06484	1.37318	2.59571	0.483785
0.376661	1.38965	0.864964	2.22582	4.25516	0.312897
0.544647	1.83356	1.79035	2.99573	1.84469	0.200645
0.768438	0.725575	0.87354	0.475414	3.19022	0.502361
2.28032	0.743056	0.949493	4.4304	2.78387	0.630291
0.643307	0.769358	1.07037	4.13496	4.4304	0.164983
0.977642	1.45704	1.14057	4.4304	1.27312	0.187758
0.710096	1.38879	2.07624	4.4304	4.4304	0.510266
1.25999	1.29031	4.4304	0.315488	2.48965	0.473725
0.701278	1.36776	0.496232	3.11438	3.82348	0.0548408
0.326504	0.57657	0.771289	4.23398	3.5352	0.420427
0.917939	0.734315	1.30382	4.20534	3.21094	0.377931
0.914338	0.441278	0.822878	4.3238	3.61075	0.754323
0.768416	0.968233	1.36918	4.4304	2.32054	0.80456
0.270865	1.20753	1.74113	2.2146	1.73954	0.306059
1.11047	1.37172	1.19479	3.08991	3.31038	0.739339
1.2531	0.295002	0.408611	2.80505	2.1991	0.875189
0.700595	0.100317	1.45899	4.4304	2.69931	0.600056
0.454964	1.45259	0.504349	4.23955	2.20194	2.93642
0.350341	1.24998	0.929775	3.71662	3.59827	0.264037
0.644999	1.71516	0.725471	1.52764	0.523293	0.730825
1.36803	0.644884	1.75422	1.79573	3.60779	0.368022
0.455532	1.10908	0.877294	3.5249	1.40175	0.7013
1.0613	1.1442	0.269911	4.17303	1.66548	0.906177
0.827172	1.37044	0.975975	4.4304	1.94105	0.423128
0.712514	1.26395	2.55314	3.15275	2.07836	0.0668815
0.426429	0.625571	4.21636	2.1171	0.654712	2.84489
1.01689	0.623342	1.54108	0.152937	3.12522	1.08954
1.55715	2.53531	0.558145	1.54807	1.64445	0.264862
1.37701	1.53546	0.734529	4.4304	3.98041	0.48075
0.751498	2.73283	1.8591	2.70318	3.7205	0.56379
0.584215	1.67946	1.2111	2.99597	1.87187	0.321345
1.13034	2.47203	0.242692	1.55711	2.19047	0.518971
1.30509	0.878837	0.651429	3.94553	3.21808	0.819917
0.673789	0.460881	0.471288	3.51726	2.88586	0.245239
0.63385	2.30512	1.33602	3.81514	3.13712	0.783576
0.355212	1.34272	0.250905	2.08113	4.25802	0.330243
0.184176	0.885127	1.3553	2.93307	3.45023	0.439122
1.49583	1.07721	0.350904	2.52019	3.58953	0.412616
1.40751	0.927569	0.540349	3.48823	3.92832	0.40582
0.673718	2.65564	1.3611	2.49768	2.3368	0.469393
0.799983	0.708471	2.41473	3.71085	4.4304	1.10471
3.00634	1.93201	0.513034	2.78753	4.35405	1.13779
0.508842	1.3288	1.04499	3.99307	3.69256	1.05127
1.28041	2.06719	0.630889	4.41686	2.55135	0.434333
1.56327	1.63016	1.02145	4.18124	2.46903	0.41192
0.536015	0.672921	1.19915	2.00393	2.01252	0.217182
0.403223	0.382957	1.0588	4.4304	4.4304	0.164501
0.639406	1.25433	1.07535	3.61138	1.98634	0.394795
1.0848	0.903344	2.58535	4.4304	4.4304	0.995498
0.630573	1.50786	0.53096	4.4304	1.46047	0.0305277
0.958544	1.54341	1.42527	4.32513	3.22403	0.808827
0.461659	1.67253	1.11785	4.4304	0.232862	0.472383
1.07949	0.691686	0.0624137	3.33348	4.4304	0.459853
1.6661	1.55681	0.902082	4.4304	3.18571	0.908433
0.157191	1.55965	2.31438	2.05043	3.10528	0.868327
1.39664	0.254376	0.0721839	4.10087	1.7058	0.500015
0.622521	1.95253	0.276463	4.00442	3.66636	0.124469
1.3304	0.919664	1.59057	4.4304	2.61456	0.559177
0.973338	0.843117	0.607373	4.28258	3.73382	0.610011
1.83762	1.1793	0.710331	2.04496	3.31326	0.835568
0.586112	0.667541	1.78252	0.887198	3.90418	1.31888
0.515844	2.49374	1.31186	4.4304	3.10303	0.749027
0.645441	0.536352	1.93918	3.02491	2.43025	0.0584411
1.36924	2.03939	0.437778	1.58409	1.27952	0.683226
0.660652	2.9672	0.0875946	3.09996	1.72607	0.0966256
0.727694	0.091418	1.26038	1.81865	3.83321	0.394048
0.564051	0.832542	1.28634	2.27895	1.39755	2.74045
0.936756	1.10655	0.57285	4.4304	1.45291	0.929106
0.954435	1.30846	1.46257	2.3374	1.52754	0.439303
0.399487	1.07243	1.0518	3.27414	1.31822	0.658713
1.13185	0.596673	1.37195	2.72319	1.88333	0.120425
0.834098	3.33162	0.0942376	4.4304	1.73387	0.368021
0.557938	1.00071	1.27816	2.48851	1.29815	0.0145769
1.08981	0.774627	0.431999	1.52201	1.20961	0.569201
1.01091	1.73899	0.591389	4.05489	1.85403	0.411489
0.527659	1.68046	0.691929	0.475414	1.95501	0.198537
1.26403	0.0302214	3.88398	4.4304	1.67255	1.05763
0.821593	0.695522	0.212007	1.31975	2.60922	1.10641
0.449206	0.627284	0.720533	2.84292	3.70761	0.701517
0.915378	1.46007	3.03018	2.32431	1.64161	1.32741
0.498236	1.64344	0.137935	2.68571	1.94784	0.391215
0.820356	1.22224	0.640385	4.4304	3.636	0.588712
1.41845	2.11399	1.56202	4.26938	1.61662	0.960844
0.820305	0.589889	1.83936	4.0823	1.97349	0.412881
0.699463	3.09026	2.97858	4.4304	1.43252	0.403973
0.60075	0.455726	1.32936	3.90926	2.21051	0.676408
0.791859	0.0890981	0.409517	2.47122	1.51525	0.423273
0.630052	2.09367	1.39491	0.951396	3.30786	0.336276
2.78879	1.07104	0.498975	1.36169	1.58214	0.474636
1.06569	0.573034	0.931458	2.83985	3.00152	0.409392
1.26001	1.82609	0.0319785	4.4304	4.4304	0.410759
1.08801	1.69541	0.482743	1.10315	3.67115	0.0253319
0.481515	0.360631	0.947282	3.70976	3.33559	0.331536
0.907784	1.43945	0.45271	2.26441	2.82874	0.0269321
0.905871	1.6231	1.18877	0.976059	2.98921	0.637525
1.17032	0.161272	3.06754	1.72729	3.48415	0.439183
2.64931	1.58782	0.114971	4.4304	3.68935	0.120055
1.43998	0.151714	1.6931	4.4304	2.77753	0.544066
0.519484	0.230201	1.01812	4.4304	3.45584	1.1152
1.09535	0.393825	1.82747	4.4304	3.44969	0.306006
1.17679	1.65155	0.579316	0.525464	3.80813	0.583909
1.0916	0.828756	0.13946	0.303452	1.04917	0.430051
0.659792	2.78318	1.74288	2.99237	2.58156	0.835899
0.377162	1.12379	0.831111	0.348926	1.37879	0.841977
0.751979	1.54175	1.74241	4.4304	2.1354	0.0594142
1.32361	0.067295	0.968252	1.343	1.78964	0.620454
0.420049	1.7514	0.342621	1.49804	2.67136	0.388806
1.07695	1.05493	1.25813	2.39631	4.4304	0.74771
1.16245	1.54049	1.71997	3.70327	1.18198	0.200239
0.446746	3.09848	2.00617	4.4304	0.0878485	0.517816
0.193224	1.58505	0.858615	2.53526	2.18597	0.589861
3.2635	1.09903	1.51852	2.12044	1.14542	0.0237658
0.719487	0.676486	1.29768	4.4304	2.7454	1.06666
0.99892	2.18771	0.840099	0.793335	0.0878485	0.122119
0.998048	1.10344	2.95024	4.4304	0.289152	2.7896
0.540085	0.669877	2.27291	2.42383	4.4304	0.59531
0.718874	1.60167	0.418628	2.09116	2.47194	0.624078
1.0506	0.506496	1.06317	0.826994	3.57547	0.871735
0.225372	2.8814	1.38981	4.4304	0.891492	4.4304
1.36663	2.38723	0.553412	4.4304	3.42307	0.139412
0.821395	1.22123	1.23144	3.04832	2.38782	0.670089
0.377838	1.18613	0.860698	3.26586	4.34718	0.293462
0.75511	1.15939	1.33775	4.12281	2.50809	0.207539
1.21461	0.516556	1.11424	4.4304	3.38906	0.538973
1.22249	0.526826	2.06834	1.52575	2.6566	0.500027
1.31746	1.28853	0.579926	3.78982	3.3101	0.760756
0.282425	0.342478	1.29001	4.4304	3.73453	0.524318
0.979638	1.23278	1.14933	1.59348	1.68951	0.610565
0.397559	1.55329	0.115281	1.95222	3.09236	2.50493
0.92213	1.86098	0.983384	1.88822	3.56444	0.102795
0.620127	0.480947	0.568431	3.8557	2.64893	0.133317
0.615018	0.848474	1.18437	3.65749	1.53126	0.403004
0.188338	1.78586	3.95325	4.4304	3.01751	1.22736
0.168376	0.977945	1.10418	2.9447	3.47047	0.0277194
2.95146	0.621567	0.705694	1.24355	2.78553	0.64482
0.936931	0.826018	1.26562	4.26173	3.22399	0.441026
0.232801	0.357039	0.89605	4.33132	1.41831	0.108664
0.795088	2.15914	0.778043	3.31263	3.08917	0.134355
1.16293	0.264368	0.258347	0.325165	2.32792	0.468053
0.953978	0.908784	1.55815	2.69095	2.56947	0.464646
0.81373	1.14565	0.871523	3.2388	4.09654	1.13184
0.658466	1.7248	0.557123	4.4304	3.46465	0.572248
0.573578	1.00868	4.14484	2.63139	3.74296	1.03363
0.91437	0.694697	1.39455	2.23554	3.15465	0.46022
0.725774	0.438983	3.85843	2.30779	3.19082	1.14196
0.725848	1.20004	1.38346	4.4304	0.674405	0.340149
0.980056	1.31573	0.793906	1.18377	3.67227	0.763785
0.684893	1.05673	0.848179	4.24861	2.96219	0.0218078
0.384548	1.22567	1.28904	3.29759	4.4304	0.456459
0.565408	0.811739	1.45851	4.4304	3.49049	0.38451
0.260411	1.46714	1.59429	2.95811	3.5515	0.995329
0.885242	1.71126	1.322	2.64762	1.81708	0.619549
0.970834	0.95133	1.31927	4.28109	3.63219	0.441322
0.432868	0.227098	0.240164	3.00009	2.89664	0.475537
0.0235412	1.2074	2.9552	1.62282	2.08102	1.31868
1.24949	1.24456	0.794598	3.22855	1.49235	0.499738
0.638787	3.48096	1.01888	3.86457	1.94095	1.89501
0.354442	0.248337	1.59541	2.52954	3.11965	2.14168
0.972316	2.48373	1.52352	4.4304	4.4304	0.597213
0.391311	0.11842	0.598738	0.664725	0.485311	0.936368
0.567294	1.82095	0.666424	2.70797	4.4304	0.273873
0.798354	0.374457	0.319419	3.10751	0.849323	0.430571
0.6289	0.924336	1.10734	1.13902	1.07591	0.68103
1.22324	1.87911	3.53301	4.4304	2.40595	0.483917
0.731105	1.53334	0.881557	2.67102	4.4304	0.389062
0.761538	1.38475	0.197732	3.08219	2.30438	1.33317
0.593907	1.17474	0.951097	3.38869	4.28919	0.967271
1.40698	0.0191343	0.768133	3.76337	4.20328	0.582981
0.826323	1.42497	0.313835	2.26508	3.56071	0.446632
1.21807	3.37231	1.0247	1.40501	0.46028	0.731308
0.62596	0.969707	0.493534	4.4304	3.06806	1.37682
1.47084	1.13328	4.30294	0.63908	0.984912	0.667091
0.852657	0.7708	0.405478	4.4304	3.4043	0.494415
0.586066	0.219369	0.261338	4.10353	3.25007	2.14577
0.624141	1.59496	0.390778	4.4304	0.794085	0.0545278
1.07538	1.4814	1.08849	4.03563	2.70415	0.892008
1.70016	0.930822	0.863279	2.96582	1.8137	0.701466
0.252106	1.36712	0.607307	3.52753	2.91868	1.21451
0.71798	1.14246	1.32082	1.92316	3.35014	0.395431
0.818115	0.486279	0.604478	2.4114	3.66043	1.1216
1.20496	1.2774	0.953678	1.32437	1.78893	1.41609
0.773248	1.04641	0.161615	3.72699	1.4029	0.347031
0.736076	2.13563	2.11603	1.66953	2.5449	0.844552
1.25097	1.16357	1.40136	4.4304	3.86992	0.693834
0.688311	2.62975	0.462657	4.4304	0.095326	0.895949
1.04388	1.06339	1.06146	3.16874	3.0369	0.685922
1.0078	0.838816	2.36353	4.4304	0.85657	0.729532
1.05998	1.03465	0.583882	4.11038	3.68702	2.37594
1.13764	1.3885	2.36749	4.4304	1.70807	0.646904
0.375123	0.994884	0.485443	4.4304	2.72814	0.741364
1.10982	2.66937	2.74855	4.41224	3.28719	1.04796
0.347991	0.544277	0.459827	2.63885	2.9185	0.866023
0.933352	1.12747	0.556186	2.40976	3.32203	0.276683
0.475719	1.32063	0.288395	0.85493	3.55236	0.71166
0.624768	0.83082	0.802799	1.28119	3.54718	0.381502
0.352449	1.75881	0.613111	2.47604	3.04543	0.490574
0.596069	1.38089	0.972575	4.39301	3.57308	1.06266
1.00195	1.8208	0.811056	2.64032	3.18727	0.293213
0.650342	0.759029	0.293413	1.13849	3.18775	0.331391
0.864439	1.50369	0.434482	3.09645	3.59089	1.11929
1.05186	0.87128	1.10196	4.4304	3.75018	0.928702
1.55534	1.16358	2.11572	2.60133	3.34634	0.829584
0.319162	0.339762	1.07411	3.71298	2.86406	0.771217
0.81858	0.707794	1.19915	4.4304	3.5807	0.11255
1.22856	0.889294	0.498978	3.49643	4.4304	1.04583
0.582995	0.56187	2.00906	3.01436	3.1095	0.463735
0.78968	0.510432	1.43276	3.71821	4.4304	0.619914
1.08893	2.42283	4.14983	3.38414	3.27993	0.546599
0.989723	1.74451	0.875927	3.67409	3.65211	0.16867
1.08981	2.11864	0.784042	1.52449	2.57176	0.548832
1.12994	0.884254	0.298781	3.41136	3.71113	0.0238318
1.23497	0.462552	0.63006	4.4304	3.10931	1.04892
0.534143	1.05593	1.0006	4.4304	3.69914	0.601402
0.421529	1.80178	0.564062	4.4304	2.41028	0.51313
0.664786	0.406602	1.06595	0.64881	4.26935	0.219734
0.497605	1.5221	0.0186661	3.37347		0.355828
0.329382	1.56321	0.184876	4.4304		0.562229
1.17949	2.16711	1.64619	4.4304		1.5195
0.956958	1.26703	1.99706	4.19704		0.581035
1.50161	1.23298	1.54761	1.9411		0.615623
0.78293	1.1691	0.601119	1.74034		0.517127
0.179254	1.50097	1.45319	4.4304		0.386783
0.951175	0.882627	1.47339	2.94056		0.778913
0.349563	0.929465	0.471917	2.84169		0.593794
0.477444	0.9623	1.17106	3.52947		0.649252
0.422941	1.79411	0.577769	2.78186		0.516221
1.3118	1.45916	3.7668	3.81514		0.709762
0.708918	0.513862	0.833463	3.43023		0.315529
0.981979	0.323191	1.07339	3.74836		0.977722
0.467188	1.92647	4.28005	3.94593		0.157253
0.784945	0.148049	0.386713	4.20645		0.741883
0.261354	1.01095	2.04733	1.48515		0.56897
1.07251	3.98882	0.720921	2.76728		1.31532
1.85733	1.53968	0.919984	1.30905		0.0308953
0.403263	0.396878	0.594462	1.95824		0.557477
1.11349	1.42464	1.31562	4.12471		1.33328
0.508001	0.148529	1.64007	4.36391		0.436727
1.11509	1.65844	3.10045	1.93232		0.732714
1.77477	1.04515	0.481487	3.48548		0.505577
0.266789	1.35773	0.402195	4.4304		0.223978
0.37122	0.591871	0.468623	1.8847		1.05013
1.27465	0.0955393	1.17894	3.2248		0.698631
0.406429	1.84152	0.306573	2.46969		0.250031
0.907505	1.9394	0.467995	3.68981		0.394776
1.04681	0.464299	0.613591	4.4304		0.417652
0.898538	1.45276	1.15649	4.4304		1.15755
0.109824	1.37297	0.975261	3.42035		0.324025
0.593136	1.70188	1.08084	2.82322		0.191116
0.67314	0.962699	4.4304	1.87662		0.472699
0.416146	0.627469	1.21595	3.36157		0.453321
1.04362	0.228468	0.955524	2.29279		0.927349
1.45113	1.27442	1.28544	0.141531		0.161641
1.69049	0.264575	0.72924	4.11846		1.21959
0.365653	0.562954	0.395101	1.72375		0.351636
0.771027	0.456096	2.00528	4.07987		0.178139
1.60818	1.16958	0.839722	4.4304		0.451375
0.446783	2.05152	0.978821	2.88472		1.06384
1.7074	1.68596	0.654859	4.4304		0.476008
0.706173	0.873535	1.34501	4.4304		1.11908
0.472576	1.73712	0.40804	2.44636		0.515169
0.961647	0.723251	0.467347	1.91386		0.174775
0.620782	1.24358	0.642783	4.4304		0.122547
1.03937	1.7429	3.1581	1.10678		2.62745
0.116628	0.592796	0.382847	4.4304		0.319422
0.557843	0.245644	0.978906	4.4304		1.21255
0.965276	1.49738	1.20913	4.4304		0.622745
0.760484	0.985566	0.784639	2.09868		0.00871208
0.499068	0.95273	0.560603	4.4304		0.449467
0.437755	0.06798	0.0830778	2.70134		0.536922
1.17893	0.126352	0.905728	4.00602		0.835544
1.75152	1.1696	0.501623	2.69245		1.53028
0.879383	0.92556	3.3419	0.134767		0.475143
0.419221	0.809835	0.49202	4.08834		0.143759
0.207459	1.29282	0.939926	2.44761		0.698693
0.868249	0.27115	0.745116	2.44675		0.547976
0.10346	1.84841	0.491126	3.61546		0.27601
0.816553	1.56324	1.082	3.32711		0.16691
0.398139	1.70941	1.45956	3.49944		0.570986
0.395626	0.862998	1.49369	4.4304		0.376542
1.19727	1.00233	1.14903	2.85864		0.677047
1.33297	0.638475	0.86263	0.457658		0.571257
0.0618547	0.925526	0.0293466	2.67756		0.368283
0.942207	2.09791	1.04027	4.4304		0.545758
0.748348	0.378776	0.959022	1.23137		0.264274
1.2738	0.695031	1.70982	2.00578		0.600705
0.756715	0.978645	1.10047	4.01212		0.141743
1.60604	1.83542	4.00022	2.4363		0.913062
0.836916	2.39175	1.64996	3.84032		0.409639
1.34061	0.973747	1.30302	3.14732		0.32289
0.647973	0.67719	0.873213	1.80931		0.524042
1.00195	1.42631	1.0111	3.51411		1.01926
0.662457	1.24696	1.19893	3.98575		1.23732
0.578086	2.31995	1.8915	2.82806		0.58768
0.97137	2.31549	3.17793	3.90228		0.634023
0.879391	1.87587	0.895198	2.81869		0.889269
0.174169	0.280923	0.273186	3.29582		0.389678
1.20926	1.19591	2.99092	2.76385		0.226773
1.08396	0.670046	0.463862	2.68161		0.521157
1.29867	1.53585	0.0415671	4.13996		0.618682
0.905485	1.97798	1.37067	3.55488		0.468337
0.882074	0.942188	1.64297	4.4304		1.03136
1.05481	0.857486	1.81964	1.36339		0.709918
0.38559	0.838568	1.45874	2.79524		0.450246
0.477232	1.97224	1.97839	3.4426		0.531463
0.871753	0.999216	3.58797	4.4304		0.408157
0.683241	1.53354	0.063516	1.99168		0.334047
0.432566	1.10073	1.69239	4.21134		1.02357
0.557553	1.15098	1.12546	4.4304		0.257405
1.53587	0.220408	1.60778	4.22553		0.703435
0.760367	0.939425	0.217066	4.4304		0.494824
1.37286	1.98833	0.04545	4.4304		0.570542
0.565708	1.54334	4.12319	3.68949		1.4386
0.819098	1.54988	0.841413	1.99294		1.04135
1.337	0.919298	0.556166	1.86977		1.65482
1.22588	0.940581	0.450365	1.8943		0.685685
0.641243	1.42886	1.32026	2.75553		0.475237
0.823775	1.50105	3.94611	3.39056		0.326468
1.37547	1.87789	1.76231	4.27574		0.213293
1.14487	0.922348	0.322952	4.18121		0.393401
0.714828	0.0978612	1.22473	3.56011		0.345732
0.454447	0.750307	0.458263	0.770364		0.169437
1.55529	0.190359	1.27876	2.80197		0.00947185
1.24408	0.25207	1.65481	4.4304		1.44957
0.528503	1.02867	1.13192	2.83653		0.696155
1.13755	0.831276	1.50269	2.9131		1.27038
0.205852	0.935021	0.229676	4.12684		0.481159
0.743917	0.250791	1.74633	0.825856		0.438871
0.850337	1.28457	1.24719	4.4304		0.104588
0.79396	1.2287	0.678563	2.80355		0.743572
0.575472	0.0320805	1.61586	4.4304		0.329712
1.05788	0.15635	0.742899	1.55827		0.87973
0.691931	0.0597737	0.538694	4.4304		0.505915
0.626995	2.47563	0.78431	0.0536247		0.186117
0.472774	1.14744	0.903998	2.39877		0.508094
0.645083	3.50827	0.812476	4.4304		0.496683
0.441771	3.86675	1.5889	2.55898		1.30139
0.809819	0.894458	1.28976	3.18414		0.0867976
0.707424	1.41648	1.17073	1.49857		0.550467
0.836308	0.8533	0.526524	1.65702		2.26469
1.20334	0.750712	1.24216	4.4304		0.206013
1.6687	0.568887	0.989399	4.17772		0.372642
0.472285	0.863996	0.670524	4.4304		0.571042
0.352628	1.33782	0.431049	3.34694		0.00646055
1.56074	1.03988	0.731606	1.95361		0.234259
0.59362	1.03504	1.95169	4.4304		0.532172
0.763254	0.0277523	0.976526	1.78365		0.557432
0.799805	1.91715	0.430233	4.01674		2.06946
1.44318	4.4304	1.06293	2.9583		0.565851
0.252034	2.71567	0.898145	3.56104		0.363301
0.401679	2.08936	1.19488	0.919962		1.14214
0.621627	1.38055	0.0905307	2.89571		0.673867
0.714118	1.20965	1.08558	4.4304		1.22092
0.742874	1.07424	0.481635	4.4304		2.84489
0.98517	0.299544	3.81683	1.30569		0.541649
0.601975	0.699181	0.552238	0.521923		0.0212871
0.810789	0.442198	2.64248	2.34815		0.491115
1.11735	0.711829	1.98017	4.4304		0.51441
0.704398	0.647045	1.1992	3.67527		0.449445
1.71663	2.37195	0.636922	2.6159		0.335295
0.438733	0.880469	1.22402	2.46581		0.522116
0.691731	0.173073	0.969016	4.4304		0.719307
0.921573	0.78565	2.2907	4.4304		0.56015
0.593383	0.6912	1.72094	4.4304		0.554896
0.797796	2.37574	0.252866	4.4304		0.923482
0.43345	2.27845	0.944571	3.99549		0.465008
0.181112	1.48606	0.170913	2.3331		0.0756972
0.998126	0.50822	1.27547	4.02424		0.41163
0.714537	2.43598	3.63265	4.4304		0.560717
0.930021	0.353698	0.327512	4.4304		0.45883
0.325676	2.42918	1.38132	0.166383		1.03155
0.7512	1.04971	0.355194	4.4304		0.731103
1.00023	2.22964	0.557917	3.35678		0.520983
1.17817	1.31632	1.4317	3.46035		0.0253319
0.81538	0.103235	3.08311	1.59718		0.14537
1.8586	0.881155	2.32267	4.11248		0.0618221
0.677305	0.203128	0.448181	4.02226		0.253944
1.19357	1.4198	0.421333	1.63948		0.765546
0.374978	1.30341	1.08625	2.8018		0.661779
0.31618	2.7166	0.826529	3.44629		0.881548
0.997544	1.1949	0.16978	3.60396		0.427996
0.848558	1.32717	0.778471	1.88907		4.4304
0.807711	2.93481	0.775865	3.45206		0.763237
0.732811	0.0645524	1.07948	1.43659		0.185728
0.558924	0.95663	0.0311387	4.4304		2.93642
0.0821097	3.27683	1.67808	4.26135		0.378828
0.469569	0.650081	0.554694	1.684		0.708245
0.800126	1.07686	0.615496	1.78155		0.319045
0.890102	0.371101	0.55892	4.4304		1.02548
0.486776	4.4304	0.957318	3.14417		1.45809
0.844959	1.97578	0.177752	3.58246		0.618922
0.594734	1.38245	4.4304	3.12292		0.747351
0.431568	1.25541	4.4304	1.00308		0.320133
0.587968	0.239299	1.28525	4.25196		0.503754
2.76746	0.800515	1.70091	3.81428		0.498567
0.406221	1.1932	1.6468	4.4304		0.509405
0.0148339	1.4528	0.386648	2.15477		0.591365
0.83603	0.103235	0.337888	3.44108		0.830397
1.28781	1.02409	0.0311387	0.217188		0.434574
0.986409	0.389297	0.810037	0.0969999		0.738674
2.23917	0.770098	1.0325	0.914643		0.361954
0.817224	0.886867	0.806566	1.01713		0.618776
1.50649	1.23892	2.34898	1.58908		0.117501
0.864179	0.257701	1.44716	0.859981		0.0309984
1.51267	1.0457	3.00613	3.08895		0.806791
1.69461	0.779806	0.924228	0.117924		0.381962
0.465865	1.33242	0.305598	2.49597		0.519477
0.116726	1.18205	0.307152	2.88909		0.432804
0.486496	1.40146	1.03515	4.4304		0.971878
0.674516	0.910466	2.04522	1.97821		0.185114
0.615701	2.47121	1.58306	0.884135		1.08811
0.282086	1.38696	1.43991	2.71115		0.934375
1.19191	0.765176	1.18186	2.8357		0.477853
0.602246	2.39178	1.21749	3.48682		0.205732
0.0924062	1.20626	0.44681	4.4304		0.392515
0.633765	1.23111	0.807306	3.15083		0.125272
0.466691	0.450098	1.79876	0.130372		0.816121
0.0445176	1.37787	0.601385	4.06401		0.411523
0.931545	0.642638	0.683548	2.41707		0.758789
0.472579	0.787563	0.8837	2.4895		1.30552
1.80298	0.732434	0.907678	3.74239		0.813863
2.72211	0.297397	0.816158	4.4304		0.419926
0.297805	1.88236	1.49741	4.4304		1.01653
0.0126457	2.53401	0.856066	0.525464		0.594019
0.631748	0.097514	3.70944	4.21264		0.762201
0.487386	0.804773	1.07097	3.58301		0.951437
0.597669	1.68087	1.0074	3.88924		0.562102
0.925187	1.12743	0.869089	3.0292		0.333806
1.42611	0.238523	0.698214	3.5865		1.12889
0.38856	0.897328	0.561096	3.97788		0.76015
0.42284	0.843336	0.568075	4.4304		0.195337
1.06199	1.05969	0.854237	2.9456		1.11865
0.844104	1.02868	0.86163	4.4304		2.25773
0.754989	0.476451	1.28082	0.453078		0.685278
0.69959	1.8017	1.16736	4.4304		0.890662
0.428589	3.99147	0.815368	1.96912		0.618473
1.00413	1.67207	1.28589	4.4304		1.03371
0.89686	1.55171	2.62964	3.65371		0.249507
0.883605	1.63179	1.04811	3.00997		0.35158
1.17549	0.964676	3.87825	4.4304		1.3535
0.82001	1.6585	0.392168	3.76826		0.347761
0.378666	0.173073	0.749542	3.97437		0.362329
0.927626	1.24233	0.57111	4.3007		0.52249
0.158233	1.52527	0.527144	3.90729		0.402786
0.389487	1.22265	2.55027	4.35203		0.0540046
0.526539	1.75946	0.127964	3.99606		0.0300091
0.878427	0.896924	1.76135	4.01908		0.810775
1.14083	1.86689	1.44568	4.4304		1.34599
0.945833	1.16224	0.55512	3.75935		1.1175
1.08506	1.83444	1.37393	2.77163		0.622342
1.17708	1.03798	0.679246	3.10653		0.639515
0.320487	0.0477612	0.205308	4.29823		0.548164
0.499096	0.686893	0.822993	4.4304		0.6402
0.482715	0.943997	0.679319	2.54549		0.589624
0.90444	0.273489	1.10827	3.20026		0.28848
0.485703	0.24316	1.07902	4.29227		0.60663
0.111179	1.37253	0.744888	1.45546		0.60472
0.637672	1.84418	0.452454	4.4304		0.976935
1.70462	1.61644	0.327532	3.4771		0.621717
1.07192	0.855399	0.915033	4.35785		0.331226
0.389184	0.574546	0.189311	3.5086		0.51922
1.42435	1.51315	0.417925	0.889854		0.0951185
1.65256	1.83978	1.11245	4.4304		0.493344
0.699209	0.97689	3.79845	2.11954		0.175238
1.63296	0.0191343	0.725953	2.69158		0.567009
0.786748	1.97486	1.33552	2.64176		0.666697
0.525683	0.199829	1.85772	0.412332		4.00752
0.636424	0.838857	0.829242	3.71581		1.04611
0.126149	0.364109	0.477328	2.63885		0.402392
0.623375	0.784389	1.27616	3.78318		0.19804
0.0147112	2.12977	2.58752	0.0620156		1.25864
0.9386	1.10455	2.67182	2.46179		0.656045
0.0438023	1.05995	0.340033	4.2524		0.363726
1.08669	0.15983	0.592409	3.81785		1.48397
0.804217	1.55443	0.863143	0.672533		0.507171
0.119492	1.17506	1.90609	4.4304		0.432579
1.28595	0.0273262	1.01579	3.29495		1.42128
0.646839	2.38257	0.260358	3.43407		0.422647
1.03741	0.822602	1.00454	4.4304		0.626431
2.75887	0.97162	0.502451	3.33077		0.602607
1.19728	0.510887	0.886668	0.0916817		2.65898
0.771216	0.892498	0.789558	1.69218		0.313289
0.746631	1.32515	1.1114	4.4304		0.978131
1.03877	2.68975	0.094016	3.80735		2.23372
2.90371	2.22775	0.5417	4.4304		0.764394
0.784698	1.76311	0.976697	1.432		0.327056
0.862422	0.443612	1.68323	4.4304		0.0762962
0.261348	1.03979	0.260358	3.34455		0.977519
0.890441	0.843044	0.537886	3.79101		0.481603
0.344121	0.854606	0.325752	4.42906		0.629573
1.56299	1.64531	0.913344	4.18198		0.43488
0.901558	0.38692	0.698383	1.86106		0.218016
1.34544	0.829201	0.80238	3.12587		0.629072
0.393199	0.414874	3.33747	4.4304		0.345863
2.66866	0.899741	2.53676	2.14671		0.549688
0.430462	0.775573	0.717407	4.4304		0.796532
0.250508	1.57798	2.93642	2.84843		4.4304
1.01445	1.66333	0.336862	3.19056		0.783838
0.714123	0.297397	0.571269	0.974846		0.21749
0.784438	1.31084	0.527715	3.73667		0.908275
1.09394	1.73757	0.920756	2.64925		0.325061
0.58871	0.882395	1.57798	0.0728377		0.547201
2.35582	0.79602	1.28738	0.668454		0.688911
0.883861	2.47804	0.319991	3.46769		0.494159
0.701087	1.81651	0.562267	3.81189		0.31769
1.70929	0.287154	1.51502	4.4304		0.724559
0.0756737	1.17047	0.0314916	1.14022		0.342297
0.539119	1.04937	0.611817	3.00582		0.47353
0.896367	2.05673	1.05883	3.1529		1.70251
0.969806	2.44723	1.66208	2.9076		0.243249
0.277446	1.09714	0.514219	1.24054		1.07828
1.33005	1.9932	0.51783	3.45111		0.174528
2.52763	0.219816	1.23536	2.55314		0.533874
1.10198	2.45163	0.624551	2.96018		0.60265
0.186259	0.845567	1.78778	1.58084		0.651601
0.915187	2.46961	0.991823	3.31648		0.172697
1.24725	2.29317	0.954178	4.4304		0.152526
1.29701	0.475368	1.79378	3.32678		0.842829
0.752366	0.841694	0.899206	1.17688		0.567447
1.36158	0.632816	0.93394	0.418156		0.644596
1.09455	0.929396	1.81218	3.86048		0.237827
2.33088	0.657522	0.400416	3.7812		0.182924
0.246588	1.07493	0.96814	4.4304		0.407552
0.839575	0.851727	1.16641	4.4304		1.2833
1.00195	0.842391	2.24483	4.4304		1.15193
1.67865	1.75512	3.38649	1.98927		0.643276
0.0278034	0.911356	4.4304	4.41169		0.533464
0.366682	0.131777	1.6387	4.06022		0.532525
0.469144	1.89523	1.13012	2.969		1.65078
0.877774	0.725431	1.23126	1.42237		0.895697
0.515043	2.12588	0.407452	3.06768		3.10474
0.369148	2.39566	1.19758	3.9359		1.43097
0.719873	1.37232	1.74344	2.19375		0.431265
1.10208	1.18607	0.16477	0.907069		0.124268
0.504759	0.163141	1.25393	4.4304		0.243308
0.134187	3.4801	1.60542	0.946607		1.02296
0.975406	1.48657	0.980713	3.98141		0.441201
0.547427	0.113874	1.14277	2.03494		1.39066
0.0950675	1.22583	0.614555	2.31607		1.48048
1.29992	4.25925	0.948311	1.30085		0.0693432
0.615448	0.893172	0.552034	4.4304		0.450937
0.453643	0.691988	0.697226	3.53834		0.0484553
0.30168	0.213708	2.88951	2.56715		0.348007
0.781907	1.87346	3.05208	4.4304		0.627661
0.711413	1.11159	1.7917	2.47679		1.72487
1.1668	2.43678	0.802529	3.28117		0.653632
0.466445	2.17315	0.859112	1.86557		0.298078
0.87258	1.8629	1.55145	0.761826		0.358356
1.12396	0.097514	1.58078	0.64736		0.624752
3.22521	0.187163	3.08139	4.20182		0.53372
1.35282	1.5707	0.0894832	1.24396		0.059475
1.00146	1.04971	0.61397	3.86334		1.16817
0.740409	0.80673	0.545773	4.4304		0.159643
2.51518	0.773692	1.308	4.4304		0.19126
1.22954	0.0221102	1.1694	4.4304		0.607516
1.71074	1.36467	1.20429	4.4304		0.666023
0.081048	0.11968	3.0168	1.39682		1.27212
0.929693	0.796179	0.173881	3.9788		0.258707
0.934339	2.41269	0.693278	0.427996		0.287218
0.626995	0.986814	1.30493	3.27194		0.669149
1.02037	0.992359	1.30718	2.17806		0.490518
1.15865	0.655804	0.360334	4.4304		0.172432
1.07977	0.667545	0.850242	4.4304		0.411856
1.27343	1.20375	1.02069	2.18639		0.494581
1.05648	0.838889	1.15754	3.08188		0.507459
0.776017	2.46607	0.807257	2.03727		0.318151
0.968672	0.815237	0.838415	0.874664		0.791329
0.37462	0.595294	1.52029	4.37142		1.64716
0.13371	4.12245	0.336653	4.4304		0.251592
0.249441	1.69568	0.73817	4.4304		1.11123
2.1221	1.88938	0.700222	2.27314		0.85049
1.33772	0.740857	1.02145	4.4304		0.97126
0.668008	1.27777	1.51538	2.55247		0.653014
1.39867	1.97779	0.522336	4.4304		0.900057
1.43733	0.0709031	1.37407	1.87123		0.661529
0.609293	0.0767686	0.294103	2.61004		0.710346
0.692307	0.285301	1.40626	4.26781		0.376213
1.52248	0.604677	0.658711	4.4304		0.49034
0.696338	1.30523	0.556878	4.4304		0.7076
1.26788	1.50976	0.827474	2.48388		0.612987
0.832579	1.72435	2.09004	4.4304		0.690117
0.270037	4.4304	1.12526	4.28206		0.978515
0.335896	0.078586	1.06702	2.74253		0.135881
0.775495	2.1602	1.03324	3.52025		0.344377
0.867031	0.474646	0.661886	2.7997		0.0918672
0.72161	1.30889	1.32581	3.10896		1.03501
0.998426	1.4502	1.12998	3.5628		1.48367
0.127928	2.12761	0.874111	4.4304		0.659616
1.23418	0.403052	1.05473	1.76784		0.586581
1.04609	0.784481	1.17468	4.4304		0.124469
1.122	2.03511	0.801713	4.2817		0.803879
0.683816	0.778144	0.668581	2.85746		0.462109
1.02011	0.535013	1.19758	3.70111		0.508823
1.26204	0.131314	3.66614	4.4304		0.0152267
0.641442	1.20882	3.97709	1.12371		0.286626
0.872034	3.24458	1.16865	4.32485		0.0636558
0.466691	0.13371	0.22193	4.4304		1.44621
1.12773	1.75045	0.073879	0.782493		0.622727
0.54977	1.48657	1.13304	4.33482		0.696567
0.793039	1.15057	2.06017	3.53362		0.876705
0.979056	0.709659	0.959965	2.00207		0.839875
0.1802	1.25851	0.681381	3.36878		1.78909
0.721435	0.623685	1.28488	2.85897		0.426583
1.29307	0.735787	2.54305	3.41898		0.297369
0.688272	1.96788	2.98	3.59599		0.764248
0.661264	2.72251	1.09089	4.4304		0.38824
0.123991	2.47928	0.890676	4.4304		0.174368
0.854671	1.01433	2.24063	1.74781		0.342216
1.12603	0.61001	3.2158	4.04995		1.2136
0.799989	1.32179	1.06197	0.991671		0.704005
0.101783	0.081347	0.603618	1.45324		0.316404
1.51764	2.34774	1.42437	3.95414		0.713655
0.499767	3.68425	0.15294	3.23335		0.720616
0.894696	3.98947	0.606283	0.308302		0.66887
0.494756	0.930678	0.276134	2.73369		1.03138
0.347139	1.0762	0.859127	4.4304		0.773704
0.833267	1.26768	0.251867	3.38806		0.417298
0.250149	0.983234	1.44912	2.55495		0.668502
0.0369518		0.412472	4.4304		0.656967
0.765185		0.458667	2.40995		0.00722704
0.478992		1.26183	4.19066		3.91347
0.481314		1.58385	4.4304		1.29235
0.886704		0.847123	3.15961		1.31865
0.342973		0.598029	3.99768		0.605757
1.74577			1.90826		0.251701
0.344118			2.03556		0.640824
0.0687685					0.295952
0.466041					0.909057
0.815738					0.652685
0.751709					0.627138

## Sheet: Late_Postnatal
AST	ExNeu	IN	MG	OL	OPC	VASC
0.713896	0.523605	1.34881	2.82387	1.52598	0.979784	1.86599
2.7993	1.15411	0.327361	1.1757	0.466829	1.11821	1.22146
3.74705	0.247277	0.746752	2.56983	3.04767	0.758045	0.156682
1.38508	0.207586	1.75099	3.30593	1.30297	0.969758	0.400408
1.60966	0.491121	1.60988	2.70343	3.37907	0.0605744	2.96153
0.89164	0.31578	1.0408	2.28591	1.51365	1.48128	2.49106
0.148383	2.2608	3.20073	2.55733	3.74705	0.0525554	2.64424
3.061	1.45628	2.41494	0.997777	3.44076	1.41418	2.73542
3.74705	0.254548	1.23989	1.54884	2.80014	0.850691	1.35491
2.43824	0.116911	1.89079	2.12785	2.15017	1.04727	2.10976
0.834948	2.87362	1.60133	2.31126	2.94993	1.8287	0.643383
2.25358	1.09591	2.15942	0.396681	1.96094	1.28333	0.775161
2.38567	1.52487	1.93533	0.447325	1.8938	2.0831	1.38155
2.23244	0.779701	0.462373	2.05648	1.13815	1.36854	2.07177
2.42104	1.32154	1.56412	3.74705	0.61098	0.990616	1.15787
2.40583	1.68904	3.74705	1.8525	2.97654	1.24546	1.37607
1.86908	1.51099	1.24053	2.57566	1.8957	1.31659	1.40296
1.15472	1.25291	1.09508	1.08354	3.72218	2.04601	1.91407
2.57954	0.818624	1.3915	2.5339	3.74705	1.39444	1.15787
1.96215	0.850646	1.18357	2.75217	3.74705	1.27121	0.141265
1.2491	1.10818	2.02951	2.65755	0.852455	0.759496	3.74705
0.514851	1.19803	1.11076	3.56515	2.84827	1.33549	0.517951
2.5752	1.32324	1.90689	1.79396	3.41707	1.23418	0.912392
2.61803	1.03992	1.82431	2.24501	3.69763	0.217026	1.3126
1.25716	0.748002	1.13338	3.54087	2.87918	1.13712	1.95436
2.42153	0.545259	1.7551	2.97695	1.75529	1.44458	2.49089
3.02344	2.50012	1.85181	2.79953	2.44933	0.584191	3.74705
2.74958	0.739994	1.8625	2.59068	0.267389	0.967688	0.052277
2.64548	0.294239	0.957088	2.3907	2.3743	1.79448	2.14928
0.257109	0.912705	0.621384	3.29813	3.44329	1.18931	0.386551
2.65263	1.53483	0.878931	1.7526	2.46095	0.64686	2.11957
0.929145	1.82836	2.18092	2.83976	0.453586	0.785333	1.42901
3.74705	0.911756	1.23621	1.91854	3.29017	0.989947	2.1141
1.12977	1.17963	1.53058	0.830272	2.84128	0.387598	1.48042
2.08367	0.86508	0.699765	2.39818	1.24424	1.62014	2.14013
2.47331	2.14945	0.649903	3.74705	1.97543	0.868692	2.62405
2.61782	1.62339	1.75422	0.29074	2.19861	0.104342	1.86599
1.64098	1.00333	1.87285	2.31634	1.26613	3.27909	2.48741
2.48485	1.20378	2.58296	2.0423	3.74705	1.7138	3.05754
1.87262	1.40374	2.06988	2.0364	1.01602	3.02325	1.6624
2.12997	2.15687	1.91252	3.00477	3.47303	1.53327	0.240813
0.160453	1.65327	1.31928	3.74705	3.74705	1.03253	2.0009
2.2646	1.20583	3.74705	2.70049	3.74705	0.887802	3.15363
2.12343	1.24443	1.30819	2.89961	3.74705	1.03411	1.76677
3.74705	1.30858	1.97159	1.31357	0.880971	0.633579	1.2243
2.66252	1.23738	0.96443	2.27386	2.83539	1.05449	2.8488
1.3599	1.17279	1.39564	1.73343	2.76389	0.262903	3.26918
2.53496	1.14136	0.922466	2.24053	1.89173	1.58804	1.86219
3.74705	1.68302	2.72945	3.74705	1.64559	1.13367	2.52635
2.06324	1.22689	1.1482	2.08017	3.74705	1.03807	2.76935
2.38752	1.25935	1.81838	2.78835	3.56675	1.71053	1.86599
0.714427	1.31616	3.74705	1.37492	0.982165	0.335147	0.900157
2.31121	0.12085	1.3424	1.72218	1.35662	1.48233	1.27908
2.28737	1.643	1.66566	3.74705	3.74705	1.35729	2.85284
1.99356	0.781644	1.05423	2.17482	2.15909	0.437132	2.20649
3.03685	1.28637	1.02076	2.57111	2.47946	1.5748	0.33815
2.10633	0.973747	2.67522	1.12664	1.41574	1.32499	1.90576
2.57378	0.0499146	1.56656	2.37758	2.4499	1.85483	1.48042
2.4203	0.825859	0.734547	1.40162	2.75318	1.10365	2.14607
2.38097	1.73189	0.969405	3.69692	1.50955	1.02351	1.89575
3.74705	1.05401	1.37252	2.85456	2.06513	1.93236	2.7248
0.423953	3.03017	1.44412	1.64567	2.8818	0.832902	2.96306
3.3711	1.48306	1.02406	1.21973	3.18679	1.42153	0.822426
1.36049	1.52732	0.878692	0.196499	1.39369	1.3944	2.88783
2.73134	1.21847	2.2363	1.92149	1.38495	0.249925	1.52949
2.40153	1.10554	1.0121	2.21693	3.74705	1.17038	2.57354
3.11988	0.712272	1.15571	0.25699	0.598559	0.350659	2.52775
2.04094	1.26564	0.957974	3.74705	3.64228	0.111463	2.82793
1.69648	1.28085	1.68482	1.87945	2.1211	0.0351754	2.96022
2.78411	0.121235	1.23124	2.17614	3.49515	1.8321	3.05913
0.161029	1.18635	0.428776	1.48704	3.02226	0.943709	1.53737
2.52494	0.650819	1.05547	1.90463	3.07734	0.939207	2.83074
3.01608	1.05348	1.69914	2.01005	2.30675	0.816515	3.05666
1.58548	3.13446	1.80138	2.11509	0.448179	1.0227	0.234336
1.79138	3.26734	0.535115	3.45877	0.82913	1.93392	3.70739
2.21311	2.15178	0.693088	1.43566	0.980316	1.20203	3.05777
2.82939	0.262581	1.93708	1.21774	3.74705	1.78529	1.93383
2.03065	0.590957	3.0454	2.16613	3.74705	1.10836	2.61798
2.24869	1.86006	0.258871	1.34029	2.04164	1.36877	2.82063
0.987627	1.9093	2.20763	0.960852	2.69103	0.718676	1.86599
1.5582	1.46988	1.68337	2.25806	3.56545	0.0561339
1.80601	2.12249	1.6109	0.778093	3.47082	1.49936
1.59548	1.09697	1.83796	3.74705	2.25407	1.55202
1.16278	1.61125	1.73393	2.29405	2.6413	1.34673
0.870543	1.88626	1.85637	2.58524	3.59596	0.406853
1.60858	3.21954	2.09191	2.21886	1.99939	2.29204
3.04532	1.61733	1.82504	2.82322	2.15939	0.878586
2.08484	2.45537	1.68432	2.95828	3.74705	1.59545
2.39199	1.09139	0.489684	2.41304	3.22918	1.52752
2.2372	0.469464	1.73504	1.57485	2.11046	1.40004
1.31329	0.92701	1.95883	1.67177	3.07482	1.42606
2.54303	1.85585	0.974959	2.79553	1.97944	1.23164
3.74705	1.17484	1.58044	2.93081	2.03207	0.953811
1.93737	2.17573	1.91542	2.79532	1.95834	1.68875
1.8205	1.39551	1.1538	3.17404	2.98952	1.13795
2.33406	0.961092	2.50842	2.01019	3.10361	1.44418
0.723887	0.369738	1.54338	2.98975	2.61918	0.55033
1.31928	3.74705	2.05598	2.54143	3.74705	1.4317
2.12043	1.38604	1.87031	3.38548	3.74705	0.379371
2.58416	0.526978	1.30597	2.80038	1.39915	2.08366
1.21756	1.83941	1.63704	1.45672	3.52854	0.425392
2.18557	0.0416337	0.925412	0.954831	2.75185	1.09793
0.766222	0.504466	0.865204	3.74705	2.44535	1.44573
2.08137	3.74705	1.7087	3.24774	3.74705	0.808192
1.90124	1.05393	1.60916	1.94514	1.19402	1.3509
1.37777	0.55912	1.36304	1.26605	3.74705	1.17474
1.38098	1.85933	1.59505	2.3768	2.22729	0.784243
1.35901	2.54182	3.02191	1.44846	0.19755	1.85705
2.23077	2.0819	1.54429	1.90714	1.07991	3.34077
3.08035	1.14774	1.87073	0.711071	3.56446	0.136685
2.12385	2.79003	1.45963	1.32214	1.97259	1.0644
2.19467	1.42084	1.85783	1.45303	2.21895	1.25125
2.02835	1.50516	1.3507	2.52824	3.74705	0.277114
1.23319	2.9903	2.08934	2.76809	3.34676	1.00186
3.47988	1.69195	3.74705	1.0571	2.36894	0.786596
0.561709	0.619003	1.57921	2.27699	2.13022	1.44625
1.14451	1.85178	1.62757	2.32174	0.28433	0.174342
1.94722	0.133133	1.53832	1.74679	1.80473	1.28572
3.05199	2.13415	0.693367	2.51527	1.3041	0.882138
3.54031	0.761631	1.45752	2.96063	2.46436	1.70498
2.21044	1.25988	1.85802	3.74705	1.91569	1.75615
2.42752	2.18733	1.07437	3.74705	0.362524	1.24214
0.796003	0.742994	2.45546	3.49093	1.88549	0.892309
2.56917	0.0498361	0.776245	2.52692	3.74705	1.87678
1.35154	2.06761	0.91404	1.62476	3.74705	1.5328
2.88644	1.0615	1.56342	3.24106	2.58005	3.58306
1.02694	0.693206	1.36559	2.45731	0.168628	0.491283
3.6314	2.62851	1.76112	0.639498	2.12055	0.733813
0.108964	2.58438	1.77761	3.74705	3.44348	0.883444
2.37388	0.152091	1.86157	2.34042	2.62655	1.80052
2.49549	1.51761	2.24027	3.74705	3.74705	2.46413
3.07708	0.993741	1.96803	0.983286	3.74705	1.02943
2.86835	1.04059	0.0636177	2.10255	2.9337	0.505848
2.51592	0.230189	2.30223	1.28319	0.9392	0.422843
1.84575	0.855594	1.76167	2.84314	1.58503	1.58509
2.03969	1.63319	0.0368643	1.79363	0.0574203	1.56086
1.99249	0.784473	2.05524	3.74705	3.09436	1.23648
3.58799	1.65526	1.81887	2.00998	3.40924	0.0943885
0.859139	1.92403	1.54221	3.0484	1.40205	1.56326
1.8367	0.778104	1.14747	3.74705	2.78488	0.430231
1.57794	0.676174	2.18899	2.30533	1.47642	1.14788
2.32318	0.761754	1.64142	3.11055	1.52287	3.26002
3.38865	2.04652	1.07361	2.07401	2.15178	2.13076
2.03082	1.52712	2.52239	2.45387	3.17373	1.43758
1.12086	3.74705	2.35198	2.51624	2.46409	1.19018
3.07838	0.617257	1.50614	1.93291	2.64711	1.14218
2.1747	0.168698	2.17767	2.4635	2.30817	0.305502
1.75158	1.51301	0.228325	2.18027	2.23545	1.117
3.74705	0.701022	2.01519	1.76775	2.70782	0.19609
2.42967	1.96509	0.7828	1.84955	3.39428	1.09591
1.97239	1.43966	1.85975	2.20793	3.72533	1.20979
1.70685	0.831277	0.229493	1.43006	3.37752	0.929232
2.67946	2.51616	1.78785	2.09692	3.02464	0.0601852
0.522075	0.857464	0.769811	3.35755	2.32811	1.32073
1.38092	2.2978	1.44276	1.57383	3.74705	3.74705
0.724251	1.62437	3.58284	1.88236	3.60468	0.851083
2.2201	0.726974	1.85525	1.76211	3.32595	1.4869
2.62132	2.19992	1.31679	3.28957	3.74705	0.859747
2.23007	0.114185	2.24151	2.86088	2.58828	1.82444
1.99797	2.95121	0.707859	2.18145	3.47093	1.30833
0.370345	0.218563	1.84631	2.55751	3.74705	0.865404
1.99771	0.741759	0.108814	2.20356	0.762934	2.58834
2.97135	1.38777	1.47828	3.72937	0.0861985	0.0866806
1.87283	1.55043	1.00468	1.25025	3.06416	1.55285
1.03112	1.11609	0.104099	3.74705	3.74705	1.23303
2.03815	1.77773	0.83492	3.72259	1.7878	0.972024
2.29476	1.80858	1.38324	2.88195	3.74705	0.159027
1.21899	1.23658	2.31397	0.056468	1.51865	1.55094
0.912544	1.61541	1.52435	1.84562	0.7103	1.15211
0.0395527	2.32175	0.761458	0.844384	3.74705	1.09817
2.65211	0.304188	0.841525	1.74167	1.14384	1.03004
2.38068	1.24767	0.904644	2.23407	3.08391	1.15355
0.696817	1.3062	1.6073	3.74705	3.1934	0.0570914
2.17956	1.39166	0.751146	2.03903	0.641143	1.57083
2.04975	2.79734	1.65507	2.88088	2.35884	1.99213
2.81312	0.539889	1.82454	1.26108	0.0683909	1.1392
2.53617	0.0610294	2.46054	2.27425	2.00376	1.44838
2.386	2.00051	1.53296	1.19519	1.67888	0.484014
2.05599	0.775884	1.11419	0.779148	3.74705	1.45245
1.87847	3.6483	1.1389	2.88251	1.36043	0.560926
2.5382	1.21323	1.18598	0.403229	3.74705	1.48662
2.27346	0.489317	2.17344	1.01526	3.74705	0.450479
1.63326	0.209995	1.18805	3.60801	2.05046	1.827
1.51269	0.624714	1.73385	2.37041	1.64602	0.69751
1.12041	1.11817	1.76524	2.6985	0.0837345	0.648269
1.40414	0.0623176	1.11205	3.74705	2.92969	1.22078
2.29231	0.32756	1.62467	2.96322	0.238935	1.62667
3.3929	0.985698	3.11034	3.24591	2.98952	2.07287
1.93512	1.47191	0.577691	2.3472	2.76999	1.00178
0.633386	0.286872	3.2192	2.64682	2.74169	1.51112
2.43498	2.18738	1.02784	0.966088	2.55721	0.53957
2.02021	1.25423	0.990829	2.20219	2.28085	2.13924
0.900482	1.59431	1.60299	3.29735	1.34519	1.3919
1.8639	1.44883	1.59091	0.732546	2.5795	0.907244
2.68499	1.51272	1.06778	2.71948	3.03096	2.94539
2.44968	1.86803	1.95243	3.53478	3.74705	1.37485
2.54005	1.35753	2.39225	3.23007	2.23771	0.763349
1.89321	1.33503	2.14739	2.88216	2.89022	1.98548
1.48443	2.14108	0.858523	3.28609	2.60021	0.86082
0.496555	2.3362	0.916573	2.3375	1.20363	0.100502
0.399012	0.930173	0.182187	1.85893	2.28264	1.25373
1.86465	1.18163	1.51967	2.50274	2.11441	1.81678
3.74705	3.10994	1.83726	2.02165	3.74705	1.06322
1.69667	0.856207	1.35599	3.58775	2.04433	1.18449
3.40083	0.0977429	2.02124	1.54129	3.64524	3.25742
3.24093	0.175133	1.81004	3.5907	1.43789	2.02577
0.985017	2.02698	2.0791	3.74705	2.77112	2.88324
1.15164	1.73339	1.72307	2.68756	1.55372	1.04795
2.42968	0.08803	1.58994	2.55465	3.74705	1.2538
2.38972	1.58856	2.23934	1.88662	1.36605	1.04703
2.57421	2.61647	0.736146	2.32999	2.99062	0.494862
2.00053	2.14595	1.52553	1.75224	0.873809	1.2887
1.37925	0.84872	1.97415	3.74705	2.5731	1.91011
3.11552	2.84605	1.76103	2.89149	2.55805	1.02979
2.10168	0.891286	0.462833	1.52883	3.60032	1.66505
1.06705	3.09356	2.16501	1.56597	3.65593	1.43139
1.37741	0.746693	1.61008	2.81107	0.511275	1.39
1.81913	0.616578	2.39279	1.08255	3.74705	0.463959
2.357	1.14331	1.35318	3.23651	3.44753	1.19635
3.65936	0.599912	1.5836	3.74705	0.14239	0.816937
0.317502	3.74705	1.1575	0.218737	3.74705	1.31107
0.356319	0.0708908	3.74705	0.666917	2.45554	1.23644
2.13916	1.6474	1.33381	0.685049	2.38663	1.35743
2.87681	2.15706	0.921615	2.9505	1.71758	0.592308
1.39009	1.51273	2.07817	1.81834	0.25209	1.43082
2.32393	1.32217	3.59996	1.5757	3.30873	2.63514
2.64298	1.64609	2.1477	0.605788	0.862885	0.447876
1.42904	1.13847	1.15351	2.44484	2.22984	1.74746
1.16216	0.871914	0.093103	2.59053	3.67378	1.1962
1.31153	0.495951	1.77246	1.63926	1.12154	1.32598
2.11923	1.57718	2.92907	3.18528	1.56217	1.07798
1.45307	2.35936	2.34653	2.40275	0.0704016	1.65687
2.94175	1.28441	0.77475	2.50502	2.74242	1.4256
3.74705	0.895981	0.0912619	3.1973	3.74705	3.6272
2.5051	1.33334	1.58711	3.74705	1.49624	1.40333
1.76475	2.09296	2.62849	2.8153	2.65856	1.28577
2.07541	0.899895	1.44877	1.16534	1.87052	1.66069
2.03825	2.09159	0.0899511	1.85646	2.16996	1.05083
2.33083	1.0705	2.77319	1.30107	2.69192	1.49519
1.54801	1.4132	1.02727	2.49041	0.354769	2.14757
2.31384	2.48386	0.668234	3.0062	0.251006	0.789485
1.27479	0.653415	0.857464	3.57284	2.38992	1.16645
1.86279	0.402411	1.07373	2.16494	1.7908	0.715332
1.76835	1.63013	1.5185	2.27494	1.80397	1.40435
1.32624	1.4833	0.552799	2.3802	0.0210395	0.979855
2.93645	2.10458	1.66321	2.45608	2.41692	1.23768
0.820973	1.20732	1.49103	1.93906	2.23534	1.50844
2.02069	2.34061	1.14879	3.74705	2.07853	1.74266
2.56172	0.62422	1.84021	2.00237	1.5378	0.141695
1.77194	0.865717	0.664137	1.81118	3.56284	1.72042
2.15263	1.51984	1.15641	3.3701	0.862572	0.993984
2.27043	3.74705	1.22689	2.40937	1.75948	1.24976
1.70479	1.1823	0.576978	1.62003	3.7007	1.28321
2.26905	0.82573	0.0481812	1.38831	3.74705	0.92668
2.48218	1.93794	1.32041	2.08382	0.248983	0.94558
2.32294	1.32369	1.02523	0.0890856	1.1749	1.24393
1.89038	1.47485	1.63071	2.64418	3.09753	1.21927
2.3754	1.50409	2.22629	3.74233	0.342391	0.87768
1.62551	0.12085	0.729093	1.19228	2.08072	0.931204
1.91154	0.0574227	0.653949	0.571866	1.16772	0.76093
0.96866	1.72121	3.00988	2.73192	1.3106	3.06322
0.092555	0.525233	1.10002	0.743742	0.224068	0.182769
2.87494	0.298452	1.87468	0.364708	3.74705	0.0853686
1.8041	0.937304	1.26912	2.59633	1.62085	0.283296
2.12511	1.09374	1.45713	1.99319	0.919231	1.24453
2.50701	0.155222	1.69559	0.842768	3.17251	0.194257
2.30599	2.15119	1.65455	1.5885	2.89831	1.52018
2.50311	1.21056	1.27518	2.05184	0.202633	0.818547
1.52331	0.50027	1.2209	2.39294	2.30713	1.57717
0.963622	1.25858	2.27722	1.62677	3.22757	1.1539
1.89117	0.128567	1.63806	0.559226	1.17502	1.09427
1.38781	1.31278	3.67456	2.67197	2.81674	0.642968
1.89911	1.08126	0.80025	2.70435	2.77315	0.94702
0.0649017	0.432935	1.41138	2.33383	1.44519	0.864306
1.32725	1.04936	1.92814	3.302	1.53882	1.34412
2.06389	0.341375	0.540302	2.59892	3.07141	2.01978
0.727504	0.0738815	0.294333	1.33884	3.74705	1.60909
2.36585	0.81395	2.01233	2.15416	2.02715	1.01659
1.77228	0.289158	1.71759	1.38969	2.22862	0.93743
3.09096	1.50354	1.5301	2.55578	3.74705	1.61299
1.32995	1.04393	0.363796	3.74705	2.27807	0.740658
2.40147	0.195927	1.39575	3.00276	3.74705	0.974102
3.74705	1.77538	0.986953	2.73019	3.69398	1.03752
2.19297	2.66179	0.9542	3.03391	1.54343	1.45511
1.13751	1.22161	0.206271	3.74705	1.75554	0.856497
3.07783	1.63076	0.822238	1.80712	2.18944	1.37496
1.07671	2.66634	3.42381	1.92982	3.23356	0.418431
1.36361	1.24686	0.786386	2.72157	1.66565	0.0359148
2.13719	1.19768	0.952479	3.66021	1.61375	0.54527
0.936667	1.69584	2.02543	1.90291	3.74705	1.66566
2.44462	1.59629	0.641454	3.42509	3.50122	1.02619
2.02762	2.8251	1.58958	3.33733	2.70102	1.44333
0.11448	1.72338	2.15641	2.93313	3.74705	1.96571
1.39033	1.31394	0.727035	1.70392	2.15155	1.86743
2.16071	1.44831	1.43409	0.975681	3.03214	0.0178241
1.66446	1.56993	1.71371	2.85912	2.51115	0.896294
0.0904253	1.70363	1.26536	1.59518	1.68566	1.37554
2.3332	1.71001	1.79289	2.45994	1.71807	0.0578962
0.213141	1.3056	2.67198	1.65544	1.7431	1.29446
3.74705	1.27425	1.30139	3.74705	3.53129	1.30543
0.396139	1.2341	3.45051	3.05282	0.963806	1.20981
1.72714	0.113546	1.21675	2.34008	2.36055	1.50949
2.92092	1.31394	1.70527	2.47578	2.87436	1.02917
3.00353	0.438443	1.09955	2.00412	0.55146	1.65531
1.92968	1.65832	2.74372	3.07029	1.9478	1.43509
2.05769	1.1118	0.510857	1.79927	3.03458	1.159
1.7274	1.21663	3.57954	1.89581	3.74705	0.260853
2.22439	1.04228	1.71798	2.18292	0.505559	1.71379
3.74705	0.743095	0.71586	3.38465	1.3526	1.83902
0.28102	2.55116	1.6351	3.08592	1.60751	1.51673
1.96243	0.0493562	0.613787	3.42035	0.314105	0.942611
2.2139	1.55358	1.42997	2.6533	3.64397	1.63051
1.94904	1.41516	0.871697	2.79764	1.72979	1.13133
0.910416	1.94159	1.91159	2.69303	0.366238	0.763064
2.2801	1.29199	2.43147	3.74705	3.74705	0.720099
2.08783	2.06094	0.839629	1.68798	3.74705	1.12969
0.810503	2.0336	0.223417	2.21402	2.11097	0.583817
1.08249	3.74499	1.99001	2.80163	2.33445	1.39076
3.13806	1.10091	0.806444	1.54504	1.59701	1.31317
1.69719	1.17808	1.16748	1.29127	3.46012	0.382255
2.03754	1.32874	1.26586	3.07355	2.64847	0.916972
0.559988	1.47952	2.6565	1.72412	2.5751	0.506793
1.08719	0.872846	0.608062	2.43876	3.34042	1.46927
1.08541	1.72091	1.25634	3.16968	1.54117	0.708477
1.70087	2.03098	2.18399	1.61345	1.32612	0.69437
2.09797	1.24986	3.74705	3.36449	1.38419	1.12439
1.94274	1.16188	1.37961	0.376512	3.74705	1.46962
1.78645	2.45724	1.17627	1.61217	1.88739	0.675331
1.30552	0.83202	0.79495	2.75486	3.73664	1.63932
3.70849	1.24476	0.588866	3.74705	3.74705	1.39236
1.0174	0.351618	1.96542	2.9565	2.82056	1.68853
1.72879	0.866549	1.63358	2.8767	3.74705	1.04661
2.02664	0.874334	0.961796	2.62959	2.72922	1.12842
1.34983	1.07475	2.19077	1.89186	3.74705	0.33985
2.52866	1.25118	1.89647	1.42588	1.75472	1.74907
2.81643	0.330674	1.30867	2.61871	3.44001	1.0761
2.11117	3.4132	1.0103	3.0387	3.10342	1.66886
3.74705	0.445162	1.61708	2.4279	1.79708	1.02956
1.4804	1.30875	3.70407	1.16011	2.64653	1.09612
2.00037	0.429297	1.27901	3.55487	2.57763	1.55263
2.8358	3.16156	0.56219	3.0373	3.74705	1.35755
0.803935	2.54563	2.34636	2.25739	2.98877	0.861384
2.32362	1.06731	1.78599	2.61132	1.51871	0.960899
2.81718	1.68718	1.38793	2.0099	1.16864	0.855348
2.72339	2.09223	1.62537	3.52626	1.11494	1.12875
3.13998	0.886713	0.830472	1.43489	2.39428	0.772806
2.18084	2.01585	0.981289	2.00027	3.74705	1.22191
2.03157	0.236977	1.8097	3.40791	2.73265	1.02046
1.46759	0.802928	0.548954	3.15443	1.60238	1.47032
1.24565	0.33904	1.02172	2.91376	2.59546	0.327857
1.7521	0.428979	1.80752	2.9664	2.61903	1.31106
1.58247	1.90104	1.18287	2.75551	0.0528176	1.0594
2.19626	3.74705	1.16643	2.74949	3.27834	1.48757
2.71531	2.67712	0.0586387	2.33151	2.63169	1.40863
1.90169	0.118321	1.3577	2.12786	1.68137	1.28327
2.26138	2.25885	1.70856	0.876215	3.74705	1.67925
0.68905	0.831662	1.55081	3.74705	2.30542	0.771567
2.09104	1.4528	2.47374	1.88834	2.70739	1.15913
2.67891	0.0866984	1.49961	2.78273	2.72148	0.891562
2.62099	0.891692	1.62828	2.9279	0.649824	1.80929
2.9984	0.90499	2.06768	3.12007	3.62518	0.0601852
2.53885	1.31563	2.0471	3.04198	2.94401	1.83307
0.2974	0.723461	1.17767	1.93851	3.36712	0.557285
2.38718	1.55546	1.50949	1.70965	0.913063	1.57379
1.28057	0.0593892	0.699371	1.77848	2.95384	1.88628
2.72059	2.07606	0.838028	2.51238	2.38989	3.13942
2.56611	1.19172	3.54695	3.2828	3.19898	1.31316
2.67926	0.178936	0.424531	1.32832	3.74705	0.0524578
1.84634	1.07302	2.49578	0.352718	2.81526	0.0587728
1.76562	0.962267	0.492741	1.91687	1.92377	1.20132
0.584712	1.64809	2.13988	2.137	2.0868	1.58013
0.886785	1.35487	1.57761	1.86777	2.46492	1.41098
2.65164	0.902888	1.40344	2.2026	0.0789794	0.903361
2.27946	1.62886	2.17221	3.38829	3.74705	0.443918
3.23831	0.273275	1.03041	2.26609	3.34275	1.04901
2.54363	1.88058	1.54293	1.07184	3.74705	1.55049
2.39153	2.00139	1.06668	2.21072	1.6253	1.52775
3.74705	1.86433	1.82008	3.55007	3.74705	1.65391
2.42669	1.25034	0.914939	3.02761	2.97653	1.4869
1.92647	1.96038	0.742189	2.06195	3.58034	1.29311
0.471379	2.41413	1.10007	2.09023	2.31134	0.93835
3.68373	2.26824	2.28871	2.14983	3.63015	1.62297
3.37261	2.64205	1.40008	1.93319	0.0719978	0.686298
2.3642	1.58823	1.49963	3.74705	3.74705	1.59432
1.42617	1.51054	0.733187	2.07676	2.20307	3.37762
1.35543	1.77957	2.13462	1.9144	3.62564	1.11948
2.05193	2.49706	1.9134	3.42689	3.00456	0.933917
2.48654	0.265938	0.50627	1.64251	1.53513	3.73175
2.26162	1.6167	0.870733	2.93426	0.863304	1.63302
1.46671	2.50371	1.04662	2.51635	3.23504	1.44797
2.11312	0.947118	2.24183	1.93694	1.11346	0.628807
2.00179	0.211117	1.74318	0.903081	1.4372	1.76458
1.75813	0.320676	1.59679	1.5622	1.05688	1.02923
1.577	0.902291	0.0797104	2.01031	3.74705	1.19783
3.25245	0.526981	0.327556	2.07697	1.43499	0.720656
1.84887	2.16465	0.115529	3.02932	3.74705	0.609413
3.74705	0.811447	1.70622	1.26517	2.96745	1.17385
0.64674	1.21313	1.18448	3.74705	2.17782	2.07255
3.74705	1.12547	2.14465	2.13147	3.74705	0.923309
2.88554	0.606081	1.98214	2.96949	1.53247	0.984252
0.707997	1.13012	0.0166639	3.74705	3.52388	1.58966
3.74705	0.808809	2.28214	1.43502	1.56527	1.25288
2.25913	1.08587	0.310628	0.731264	0.289156	1.45489
1.95595	0.820236	1.44637	3.74705	3.74705	1.88515
1.25847	0.407909	0.975598	3.29143	1.14822	0.666382
1.00594	2.24301	1.28718	2.79702	2.15986	1.00127
2.078	1.45957	1.36554	1.7932	0.924739	0.0331768
2.02786	1.69169	0.409354	3.03588	1.99581	1.01103
2.36094	1.06369	1.39812	2.41936	3.15909	3.74705
1.25592	2.39341	1.45795	2.44626	2.30527	1.04035
2.24863	1.56068	1.3184	1.13171	2.67455	1.25205
2.51439	1.70616	0.551013	1.96407	3.47401	1.01423
2.46987	2.55744	1.69763	1.52821	3.74705	1.53453
1.67228	3.4779	3.16702	1.12839	3.74705	1.68706
2.05988	0.385567	1.95359	2.65978	3.06965	0.147274
0.927235	1.96183	1.9555	0.517843	3.31689	1.36712
2.51396	1.22569	3.39348	2.21922	1.05674	1.37635
2.11909	1.43819	2.84106	2.20425	1.37578	0.994912
2.08007	1.96415	2.31778	3.07965	1.38603	0.366062
1.14064	0.684377	1.04419	3.33044	3.74705	1.20499
0.396434	1.1039	2.10881	2.22901	1.98518	1.13076
2.64967	1.69032	2.15721	1.35125	0.897896	1.0344
1.68887	1.44716	2.83904	2.7485	3.74705	1.00602
2.41405	0.78652	0.920531	3.31616	3.74705	1.29865
1.63754	0.890801	2.86093	2.11584	3.74705	1.51168
1.82975	1.77665	3.74705	3.74705	1.23395	1.93885
1.57332	0.91334	1.69619	1.94019	3.74705	1.32103
2.75288	2.09311	1.78765	2.2777	2.13058	1.45729
0.972942	1.73449	1.64311	1.50381	3.74705	1.12271
2.57748	0.474851	1.75379	2.99995	1.17078	0.725627
1.46332	2.03164	0.0977036	1.53647	1.14228	2.08881
2.02419	2.09757	1.53816	2.99656	3.74705	0.953179
1.27686	2.17819	2.21605	2.75949	2.91311	1.43911
2.05171	0.665802	2.31285	2.1509	0.309717	0.673038
1.54901	1.42509	0.691738	2.12441	3.74705	1.49176
3.74705	0.887403	0.0935068	1.80993	3.29509	1.02323
2.75611	2.07182	1.45284	2.67122	3.74705	3.53434
1.88781	3.04591	1.10692	0.776168	3.68326	1.96758
1.10585	1.45917	0.171443	0.866314	3.48381	1.47141
2.66929	1.29222	0.50002	0.425433	2.58369	1.33427
1.84825	0.920225	1.50685	0.629396	1.66357	1.44732
1.29514	1.88588	2.84499	0.500335	2.4136	1.27875
2.14856	1.90467	3.74705	2.46828	3.74705	1.04307
2.23475	1.40869	1.32959	0.311877	3.74705	0.949016
2.82938	1.14718	0.0837818	0.60706	2.99984	0.685121
1.542	0.464833	0.426105	1.98183	2.76823	0.560732
2.91565	0.0925858	2.02529	1.27136	3.55768	2.08553
0.647068	1.20545	2.08996	1.11827	1.68878	1.42125
1.46071	1.05472	1.90535	1.31862	3.7454	0.630576
1.62201	1.61406	1.54216	1.34973	2.00591	1.05162
2.81448	2.98725	1.93746	3.36312	1.74461	0.0943021
2.06697	2.07043	0.713397	2.73916	2.01666	0.312508
2.18432	2.40267	1.52739	2.99568	1.30021	1.2908
1.71997	2.184	1.53148	1.93533	0.333587	1.40002
1.92176	1.3692	1.7497	2.67628	0.525358	0.776792
1.18335	3.13223	2.31621	2.34772	0.911041	1.39129
1.81767	2.89955	0.782995	2.13103	3.74705	1.3474
2.51947	1.36256	2.03981	2.94353	3.54396	1.73436
1.10938	2.2283	0.0191485	2.7275	1.53004	2.28192
1.84334	2.07437	0.139779	2.47519	0.722248	0.760187
1.89639	1.37421	1.69682	3.32815	1.60984	0.140124
1.22635	1.73714	0.284127	2.82835	3.34435	1.74462
3.74705	0.0419929	2.12553	2.5036	1.62869	0.796401
2.44924	2.19731	1.39361	3.14382	3.15548	0.913576
2.42527	1.86513	1.23032	2.80679	3.70096	0.715303
0.67164	1.17461	0.539981	1.40782	1.00446	0.955306
1.74295	1.31246	2.05392	2.96224	3.74705	0.135489
2.32066	2.17244	0.826156	2.63162	1.56105	0.595927
3.54983	2.29136	2.22796	3.03706	1.37787	1.29354
2.32953	1.23565	1.07645	2.59902	0.841472	1.44127
2.57336	2.50334	0.675584	0.891782	3.52955	0.464447
1.13823	1.90596	0.65062	1.43006	1.97927	1.3554
3.74705	1.82986	2.00527	0.973896	3.74705	0.447757
2.28175	1.5047	1.27195	1.90735	3.74705	1.19751
2.07554	1.39893	0.84186	1.74974	2.37057	1.87497
2.73773	0.145786	1.17728	2.02897	2.94977	1.05829
1.09128	1.91981	1.75988	1.99901	3.42945	1.49408
1.41779	2.97207	1.05693	1.41908	1.44893	1.50362
1.16942	0.968365	2.04589	3.74705	3.53436	1.3439
3.74705	2.38046	1.06545	2.14655	1.75139	0.869585
0.383974	2.07618	1.46094	3.50459	3.6346	0.709794
1.87183	0.957182	1.07337	2.03231	1.37353	1.13105
0.884044	0.58289	0.482652	2.35417	2.33955	3.1817
0.305302	1.0624	2.14492	3.15842	2.89182	1.3832
2.04367	0.900769	1.03374	0.0990259	3.39678	2.10616
1.279	0.943603	1.53152	1.89344	2.91334	1.40021
2.29427	2.43897	1.3517	1.22661	2.42399	0.840253
2.9779	1.49663	3.08938	2.34592	2.08828	1.15817
1.68609	0.300097	0.778942	1.5499	2.26683	0.832152
0.0862523	0.364897	0.446734	1.09087	3.01554	1.83285
1.19217	1.86599	0.639728	2.50077	0.83721	1.1415
1.79164	0.188382	1.17873	2.96687	1.92644	1.4203
2.08697	0.316741	2.06575	1.18623	3.0811	1.09721
0.0716815	1.60765	1.23277	1.96458	1.2893	0.924598
1.88703	0.725165	1.46026	2.11281	2.56745	0.235348
1.82129	0.456137	2.84098	1.50876	0.25748	1.02193
0.0888134	1.23251	0.145637	2.73623	3.74705	0.0890729
1.98436	0.622031	2.10157	1.80649	3.74705	0.769112
2.53382	1.72393	0.923386	1.11893	2.03769	1.54497
1.73751	1.64593	1.33269	3.37355	3.74705	0.165698
0.98796	1.94541	0.20312	1.27431	3.48161	0.857447
0.985882	1.23089	1.48407	2.22037	2.03591	0.462245
1.84284	2.69562	1.07551	3.16101	1.4874	1.39954
0.888798	1.78153	1.46307	0.533816	1.84629	0.0118392
1.527	1.84021	1.65926	3.44869	1.33433	0.952097
2.91542	0.985174	1.13136	2.16289	1.20405	1.10884
2.5499	0.154053	1.71189	3.02679	1.74603	1.11154
2.08641	1.5658	1.58577	2.71486	1.71523	1.6672
2.61552	1.81263	1.36073	3.26407	1.69332	1.29518
2.55097	2.24418	0.841283	2.95218	3.09676	0
1.81289	1.30568	1.13637	3.2672	3.04121	1.52185
1.46526	0.0474339	1.17124	3.74705	3.74705	1.79148
2.44323	0.246519	1.93702	1.74915	2.10753	0.98612
2.49631	1.36358	1.19025	3.5107	0.761757	1.63176
1.52307	1.18607	0.993439	2.74729	2.16116	1.41872
1.53904	2.48681	1.73101	2.02321	0.220542	1.22357
0.159687	0.893281	1.2636	1.80484	2.75883	1.48694
1.54117	1.16013	2.11021	2.78132	1.42095	0.00891245
2.13912	0.231836	1.47603	2.20096	1.74943	1.44055
2.39461	1.02753	3.68561	3.04799	3.08619	0.969435
2.23641	0.307807	1.01104	3.70682	2.67155	0.374049
1.54972	1.88262	1.24734	3.55823	3.74705	0.849979
2.88029	3.74705	1.23739	1.25502	1.72375	0.684863
2.56573	1.98985	0.818412	2.29667	3.74705	0.837737
1.39111	2.32495	1.063	1.3123	0.0563771	0.893521
2.01905	0.0746596	0.949117	2.95555	0.988697	0.15711
2.37283	2.32098	1.24678	3.74705	2.0174	1.02556
1.73667	1.50695	2.83825	2.47305	2.34026	2.07969
3.74705	0.451916	0.326381	1.18441	1.29948	0.587792
1.90037	1.07792	1.66801	0.947164	0.839831	1.73965
2.76298	0.449665	1.59179	2.2183	0.475078	0.00775923
2.76786	0.0394167	0.59379	2.77782	1.79327	1.66663
0.78529	0.983789	2.07589	2.15316	2.93551	1.49904
2.06464	1.92251	2.49129	3.74705	2.57601	0.517007
3.01127	2.73572	2.07894	3.60409	3.74705	0.69411
2.91534	1.40871	2.18317	1.72245	1.81255	2.11027
2.02497	1.4701	1.18487	2.41579	0.914318	1.15327
1.75511	0.296078	1.50633	2.16539	0.4226	1.38728
1.90716	0.433927	0.485438	1.19292	0.984263	0.766048
1.86919	0.565011	1.31727	3.18253	2.67182	1.04397
1.67672	1.09616	1.15595	1.80454	1.78148	1.82923
2.53006	1.4756	2.23423	1.50328	3.31788	0.166715
3.101	1.75837	2.57756	1.88361	2.21431	1.03312
2.55723	1.47014	1.32296	1.06931	3.27604	1.07816
1.71617	1.58778	1.73011	2.63309	1.8673	1.49814
2.23699	1.87851	1.10214	2.50138	0.845396	1.79527
2.52383	1.21992	1.41392	2.40268	1.18985	0.446727
3.44473	0.516885	2.15354	2.17005	1.04345	0.0147326
2.24255	0.279349	1.47775	1.26182	2.06617	0.328773
2.59237	1.26311	1.39061	0.670208	1.88355	1.24168
2.32247	0.849832	2.60866	3.48924	1.95055	0.251175
0.65559	1.41457	1.30275	2.96721	2.94693	1.00798
2.57709	2.03465	1.56069	1.88626	0.716499	1.62053
2.5642	1.15877	0.845746	0.435429	2.34811	1.61892
1.88011	0.915492	2.77571	1.49232	2.60561	0.543574
2.07826	0.958279	1.12815	3.34397	2.61303	0.847522
1.90874	3.54738	2.00344	0.816741	3.74705	1.92359
1.83802	0.841932	1.54354	3.03253	3.74705	0.486196
2.0416	0.887809	1.96699	0.67931	0.0781549	1.06968
0.854663	0.649256	1.38265	2.19395	3.26873	1.47861
3.74705	0.706355	1.11114	1.78954	2.41482	1.16474
1.98174	0.566205	0.832607	2.41882	3.74705	0.907924
1.19269	0.38676	1.34787	0.879562	3.11728	0.314048
1.67937	0.587512	1.70155	2.42348	3.74705	1.56344
0.838031	1.04054	1.92065	2.98091	2.03965	1.10041
2.70041	2.41436	1.16986	1.7365	2.62264	1.02445
1.52508	0.165933	3.74705	2.16731	3.07348	0.918027
2.11442	1.28	2.70373	1.83045	1.35204	0.247498
1.99415	0.0544266	0.0816625	2.0847	0.695138	0.808497
2.40307	2.66957	3.33051	3.6097	3.12152	1.50573
2.22741	1.1956	1.09681	1.62662	0.894184	0.72799
1.67274	1.41534	1.39127	1.81776	2.91907	1.40895
2.99294	0.0962612	1.24055	3.62761	3.74705	0.84131
1.19661	1.96015	1.72466	0.711093	3.74705	1.14098
2.59103	1.11998	1.98436	2.42472	2.13615	1.25676
2.23643	0.859806	1.60208	2.01153	2.36945	2.20235
1.53119	1.53929	2.00613	2.49223	3.26065	0.556074
1.8027	0.22612	1.72438	1.22202	0.714302	1.37201
2.22066	2.01093	0.659571	1.97632	1.86022	0.720425
2.24421	2.08504	1.23872	3.21771	2.7563	1.07998
2.92537	1.36802	1.37749	2.33845	3.74705	1.81488
1.42049	1.88611	1.04989	2.32501	1.82074	1.41874
1.1144	0.650874	2.09578	1.54544	2.07682	1.48585
1.64215	2.01823	0.0533451	3.11121	2.41629	1.44958
3.27029	1.43231	1.07923	3.14346	0.370731	1.69445
0.691156	1.19871	1.34049	2.86988	0.0652758	0.419617
2.6489	1.71593	1.91724	1.92533	0.0985458	0.0854345
1.07341	1.64804	1.19612	1.46057	3.74705	1.93171
1.92956	0.118321	2.09751	0.505267	1.44764	1.03479
1.53582	1.36977	1.01903	2.38096	1.55479	1.36114
2.20216	1.71493	0.959943	3.72991	2.08851	1.10184
3.01438	1.57676	0.586053	1.6432	3.30428	1.4354
1.49655	1.09206	2.64946	1.18356	2.82524	1.4273
1.2969	0.219943	1.37901	1.29795	1.10375	1.37233
0.946967	0.158999	2.43731	2.72297	3.6171	0.95236
1.88488	1.29703	1.15219	2.03859	1.13403	0.744383
1.99301	0.686218	0.954132	3.06039	3.56933	1.34552
3.22848	0.992661	2.5622	2.62924	3.35266	0.352674
1.94218	1.41756	3.74705	2.60798	3.37721	1.94082
3.24323	1.27615	2.03399	1.40997	1.05786	1.67412
1.15948	0.0498361	1.56718	3.39634	0.918731	1.09202
2.97927	0.6433	2.02969	2.82401	1.06617	1.47282
2.30498	1.97826	3.29854	1.71435	1.98596	0.247257
2.36053	1.94168	1.29871	1.71367	2.34423	1.12829
1.88016	1.17956	0.531427	2.59234	2.30576	2.1066
0.918447	0.895326	1.76156	1.83554	3.74705	1.18593
1.36885	1.51131	0.0522582	2.70139	2.7681	1.77307
1.32556	1.92238	0.856575	1.31223	3.65701	0.762418
0.321502	0.784635	0.50642	0.814413	1.13498	1.23268
1.92677	1.54993	2.12015	2.30514	3.74705	1.74375
3.12957	1.51571	2.30048	1.32241	3.40745	0.866067
2.63635	0.0416337	1.1687	2.43008	1.56233	0.8297
0.867014	0.548711	2.04327	2.23165	3.5116	2.00678
0.763819	2.24209	1.94987	1.17499	2.78448	1.81179
1.32631	1.48818	2.3981	3.22831	2.92616	0.66385
3.10437	1.85521	0.581914	2.1382	0.38707	1.87618
2.15611	1.38148	0.485556	3.74705	0.850452	1.39498
2.29734	1.17961	1.03902	1.90723	0.426611	1.41089
2.51474	1.6607	1.84032	1.01908	1.47948	1.69075
1.9008	1.95761	1.50142	0.10335	3.74705	0.471163
2.01655	0.728535	1.46568	1.42912	3.74705	1.3305
1.85263	1.7292	1.59257	3.15322	2.66668	1.37659
2.59705	1.61266	1.42968	3.74705	3.74705	1.3142
1.48381	1.23313	1.40673	0.768319	1.40239	1.73173
2.32712	0.746863	0.42432	2.36823	3.74705	2.44367
1.49177	3.71406	1.73573	1.78535	3.06728	0.85056
1.46199	1.89492	2.0851	2.56173	2.10602	1.6605
1.20418	2.93064	1.83788	2.01654	2.00924	1.04886
3.49006	1.75914	1.63339	3.74705	3.74705	1.0956
3.16181	1.16796	0.565065	0.352718	2.17656	3.53914
2.85195	1.94149	1.88732	2.86827	2.78645	0.0359148
3.32613	1.49439	0.243645	1.02082	3.74705	3.52541
3.32571	1.32613	1.8378	2.14689	2.23244	2.38102
2.21667	1.30395	2.42578	1.16074	1.78497	1.08444
1.11178	3.74705	1.97923	3.74705	3.74705	1.31903
2.37423	1.88925	0.0635035	0.564778	2.24172	1.42201
2.5899	1.62381	2.4452	2.75435	2.0351	1.25285
0.653844	0.225956	1.4864	3.38298	3.74705	1.55201
2.20626	1.95662	1.34155	1.99469	1.86255	0.747813
1.22744	1.75439	1.64578	2.2118	3.74705	0.247406
1.53807	0.173087	2.25056	3.74705	3.45902	0.501686
1.25893	2.17783	0.300153	3.74705	2.47023	0.582612
0.724503	1.40359	0.720685	3.09701	1.43481	1.20123
1.7401	3.64449	1.59597	3.55699	0.777542	1.61822
0.806018	2.5142	2.84098	3.16724	2.41983	1.47
1.28221	2.02724	1.86868	1.68083	0.917724	0.46137
0.86792	1.5477	1.26854	0.387421	1.77296	0.676645
2.8719	1.37768	0.993002	2.56331	3.74705	1.22417
2.77743	0.465329	1.57492	0.562762	0.847414	0.86401
1.67245	3.74705	1.11678	3.23556	2.57711	1.85602
2.43233	2.53976	3.74705	2.91395	2.15883	1.05543
2.40786	1.41501	1.52729	2.96818	3.65346	1.27781
3.29306	1.43884	1.06131	1.17433	1.41685	0.671838
2.37091	0.0796927	1.55585	2.23493	2.07883	0.571636
3.10655	1.83357	3.33752	2.9645	1.60806	1.53878
1.13818	0.145637	1.58346	3.29809	1.38637	0.425878
2.64656	2.1228	1.95251	2.45156	3.05972	1.19932
2.54348	0.955658	1.17257	0.325232	0.598434	0.499781
1.37987	0.949953	1.38552	3.74705	1.95451	0.757156
2.34839	1.98574	1.78073	0.420792	3.74705	1.08971
2.45167	1.74101	1.25082	2.54885	3.29986	0.603058
1.77257	1.86501	1.86869	2.50852	3.70276	0.544828
1.90757	0.893147	1.31947	3.09497	3.00767	1.70698
1.46296	1.63291	1.17181	3.74705	2.67328	0.811674
2.28528	0.632511	1.20119	0.879461	0.571455	0.830633
2.1427	2.67105	3.04272	3.74705	3.49771	1.02279
0.808832	0.484581	1.55493	2.39655	2.5669	1.11027
2.44322	1.09037	0.353832	1.69573	1.25784	1.00601
1.29001	0.671762	1.04831	2.46346	3.3459	0.559751
0.18773	1.38289	2.29591	3.22143	2.4514	0.586093
0.782491	3.74705	3.74705	2.68303	3.74705	1.01339
1.85221	2.75024	1.51005	1.62123	2.17845	1.87638
2.6009	1.06832	1.19368	1.96249	1.48569	0.528417
3.13709	2.55678	1.93914	3.61367	1.12127	0.808318
3.74705	0.251553	1.37599	0.851994	1.14829	0.471076
1.41256	1.84052	2.16912	3.12671	3.74705	0.925048
1.86222	1.58833	0.787339	2.51821	3.74705	0.997394
2.78618	2.37506	1.07391	3.14769	2.42876	1.03491
2.25966	0.983831	1.61882	3.02709	3.74705	2.09391
1.03146	0.980396	1.10079	1.19646	1.36704	1.08649
2.25792	1.34999	1.89489	2.28403	2.97968	1.16196
0.976465	1.60053	2.56824	0.692684	3.35144	3.27129
2.5399	1.2552	1.23119	3.46113	0.551184	1.4874
0.25078	0.647293	1.20898	1.44168	3.74705	1.28279
2.41874	1.86887	1.6008	3.74705	0.997135	0.0609325
2.2689	2.59927	3.39315	2.04938	1.55834	0.651281
3.68955	1.93291	0.841607	1.12735	1.20059	1.14866
1.15654	1.48016	0.786631	2.18911	3.03389	0.972534
3.39481		1.17117	1.0382	3.74705	0.288529
0.735852		2.63217	1.92271	0.378618	0.897259
2.21359		1.25989	2.59647	1.62865	1.81433
2.13225		1.70104	3.16325	2.64781	0.804472
1.81068		1.49773	1.9865		0.960784
2.25002		0.65336	1.56998		1.10254
3.74705			1.3774		1.27676
2.11654
1.9817
2.622
1.97944
2.12018

## Sheet: Adult
AST	ExNeu	IN	MG	OL	OPC	VASC
0.464878	0.51811	2.03146	3.17001	1.85524	1.18115	0.987612
0.272878	1.23522	0.359255	1.96466	0.873664	3.70899	0.827753
1.91786	1.2087	0.218142	3.31705	3.80192	0.824338	1.16672
0.888904	1.37227	2.53892	0.441542	2.37648	0.223499	0.532872
2.41129	1.49777	1.40962	3.48886	0.789047	1.27411	2.54579
0.669328	1.65102	1.03317	2.11849	3.3625	1.25154	0.112398
1.77031	0.707048	2.5127	0.847902	0.173569	0.841088	1.08426
1.89639	0.983328	1.81105	0.0104224	4.00678	0.761104	0.0422264
0.944064	0.291626	0.270137	0.703436	4.00678	0.354093	0.0675704
1.30564	0.229966	0.582909	4.00678	2.2943	1.42398	1.258
0.60528	1.22794	1.68476	2.00258	1.89622	2.51997	0.249471
1.082	1.87678	2.74171	0.466272	2.01462	0.603612	0.669627
2.15705	1.00015	1.94091	1.83593	2.28258	1.06839	0.137387
1.28991	0.0700244	0.991394	1.82418	4.00678	1.83754	1.21802
0.391157	0.218444	1.25961	1.7217	3.09189	0.90814	0.139373
0.10481	0.782729	0.629792	4.00678	1.72887	0.0442418	0.664034
0.597551	0.979436	0.893188	1.77319	2.70131	1.88047	0.311354
1.86408	1.61894	2.64551	3.49676	0.200794	0.194327	0
0.270371	0.530655	1.07079	1.99934	3.90631	0.250733	0.205091
0.572768	0.0994274	1.53821	1.88371	2.06902	0.591776	0.987559
0.476484	1.04893	0.408955	0.156341	1.79985	1.44045	1.26609
0.354871	0.989338	1.3906	2.765	3.73111	0.887307	0.980611
1.24019	1.6526	1.28611	1.81666	4.00678	0.405508	0.021306
0.975166	0.899547	0.0871036	0.885037	3.25614	0.071763	0.81444
0.0914573	1.15618	3.75131	2.59929	4.00678	0.790877	0.310889
0.300229	0.49735	2.84109	3.82709	4.00678	0.797834	0.267107
0.0925748	1.02998	2.2471	2.77684	1.36206	0.541434	0.502142
1.4193	0.435702	0.595515	3.08686	1.31426	1.21681	0.0189002
1.53334	0.632749	0.0512826	1.73419	0.334495	1.42725	0.619816
0.857451	0.617692	0.542123	4.00678	2.1733	0.0921936	0.636882
0.593057	1.50418	1.27007	2.06247	3.44323	0.325832	1.30635
1.04653	0.53908	1.17843	1.53012	4.00678	1.36571	0.0514185
2.04215	2.55719	3.27312	0.0560392	0.829141	3.46213	1.07903
1.68799	0.393782	1.98493	2.574	4.00678	0.873896	0.528645
0.646044	1.95629	0.392475	3.76807	1.31735	0.544071	0.45335
0.773729	0.310587	0.0308484	1.91954	4.00678	0.0329302	0.0143671
0.180085	0.985057	0.900773	1.08426	4.00678	1.0091	0.763426
0.433371	1.34492	0.138352	0.223495	1.28736	0.799984	0.562049
0.70861	0.39229	1.0858	4.00678	4.00678	0.618495	1.21049
0.759151	0.426572	0.659532	3.75328	2.95937	1.86787	0.985586
1.00557	0.0782042	0.102172	3.80508	2.66642	1.9927	0.483741
1.66697	0.639242	2.85151	1.6126	4.00678	1.25255	0.235744
1.04863	1.18143	0.619949	2.15607	4.00678	0.298523	0.992925
0.981447	1.02971	1.22176	1.26279	0.824484	0.889787	0.998924
1.03071	0.988163	3.65624	0.00580168	2.42485	0.636566	1.13544
0.846857	0.463513	2.58073	1.13443	1.90318	1.1993	0.157004
0.979169	0.991736	1.75306	0.413397	3.65576	1.50354	0.956774
1.35175	2.15027	0.517992	1.55665	4.00678	0.664203	0.114758
0.623563	1.5097	0.892	2.12695	1.15464	1.84156	0.212691
1.43486	0.989526	0.409545	2.32808	4.00678	1.10328	0.146136
2.23063	0.339067	0.509712	1.0033	3.02345	0.482196	0.240077
0.0647485	2.46405	1.93306	1.40725	0.456253	0.5323	0.212691
1.59216	4.00678	0.95174	1.78906	2.60605	0.550129	0.256664
1.87119	0.225446	0.518903	0.871275	4.00678	0.726075	0.482998
0.795958	0.51699	0.0532294	0.418288	0.0653737	0.447126	0.851534
0.263908	1.46242	0.984614	0.0841572	3.24452	0.223499	0.831513
0.308233	0.71949	0.127106	3.39956	4.00678	0.674772	0.975946
0.401932	0.0662167	1.10658	4.00678	3.67081	1.25649	0.648395
0.855237	0.570354	2.79705	3.81102	0.233569	1.0228	0.949652
1.21462	0.791708	1.93744	1.72633	4.00678	0.223499	0.732557
2.89992	0.253997	4.00678	1.96748	2.50099	1.14118	0.750382
0.316641	2.60945	0.864833	1.08479	3.26397	0.584508	1.01766
0.565258	1.72778	0.892951	4.00678	2.28624	0.120175	0.846937
1.019	0.1648	2.30417	0.131686	3.32441	0.479968	1.27001
0.968585	1.19009	2.10684	3.5298	4.00678	2.35171	1.25614
0.767036	0.0500105	0.775998	4.00678	4.00678	0.052763	0.173375
1.01108	1.52658	0.889647	1.84893	4.00678	2.43875	1.08728
1.01438	0.320049	1.67927	2.92926	1.1437	1.02507	0.866596
1.20058	0.599604	1.03999	0.00580168	4.00678	1.20213	0.850301
0.989188	1.37476	2.56483	4.00678	1.09981	0.204824	0.160405
0.0128107	0.168434	1.58809	2.62223	4.00678	1.81951	0.755223
0.967195	2.69516	0.877667	2.38645	2.87178	0.565284	0.986697
0.506802	2.15036	1.2559	3.96089	3.39494	0.319167	0.983367
2.70824	1.29966	1.40503	4.00678	0.754363	1.23794	0.991606
1.38376	2.81475	0.0938856	2.0518	1.77645	0.691151	0.921645
0.938461	1.60689	2.31424	1.05388	2.24901	1.05198	0.180374
1.10783	1.47509	1.28145	0.918281	0.467146	2.7696	0.364013
1.44154	0.0716908	2.6041	4.00678	0.48697	0.483462	0.0865271
1.2498	2.11287	1.44421	0.0163592	3.48311	0.850444	0.07479
0.560925	1.19683	0.510037	1.42633	2.77617	0.51033	0.719684
1.06017	0.0935581	0.99854	1.79137	4.00678	1.21514
0.78184	1.71673	0.436295	1.24007	2.83403	0.0416556
1.11126	1.87063	0.686964	1.31525	3.31549	0.199368
0.88994	2.44927	0.116585	1.30826	2.99746	2.06426
0.824533	0.523379	1.29476	0.0329278	4.00678	0.508066
2.4571	0.833499	2.54713	3.37413	0.683675	1.1842
4.00678	1.34617	0.684746	4.00678	2.19175	0.223499
0.121115	1.58431	2.73603	3.17088	1.6278	1.74175
0.0525958	1.1048	1.73113	1.33292	1.34863	1.07685
0.247378	0.107241	2.37482	1.8433	3.31962	0.762185
1.72729	2.01087	0.986174	1.27324	2.49888	0.685319
0.792412	0.823788	0.677207	3.26967	1.87182	2.33417
1.04912	0.782529	0.486042	1.52501	1.35833	1.57896
0.898083	1.07702	1.18831	0.682222	2.17736	0.93917
0.379995	1.13995	0.609415	3.35142	1.75212	1.44817
0.542066	0.390241	1.47855	1.50821	2.39391	2.16915
0.114143	0.636967	2.28317	1.63682	3.04253	0.232081
0.82195	0.801942	0.440527	0.479996	4.00678	0.758348
1.16688	0.321154	1.05337	2.02488	4.00678	0.49021
1.33395	0.337516	0.149103	4.00678	4.00678	0.930258
1.19592	1.19363	1.41119	2.77793	1.6729	0.919603
0.149911	0.246107	0.649787	4.00678	2.43291	0.637275
0.934996	1.11572	1.87389	3.31362	3.23454	1.70402
1.14179	0.0796179	2.03834	0.53751	3.95375	2.05606
0.959825	1.21788	2.30692	3.53852	3.19445	1.00965
1.78158	1.19739	1.20405	4.00678	1.98843	0.166035
0.840083	1.25981	1.25148	3.67346	0.799782	0.384055
0.704559	1.11386	1.47682	3.55177	3.41712	1.50426
1.05613	1.89965	0.253679	0.962555	2.35482	1.29356
1.07466	0.157164	0.0168092	0.475292	3.31383	0.635523
0.092429	1.60099	2.58204	0.226408	4.00678	0.857469
1.17885	1.61026	2.09281	1.75733	0.583303	0.455018
0.604786	0.251919	2.63248	0.184648	2.14407	2.01844
1.30695	1.46958	0.0954167	0.0918462	3.41251	1.00434
1.92887	1.64408	1.47822	3.09153	4.00678	0.318585
0.844554	0.369756	1.22398	0.646064	1.22162	0.0939219
0.519098	0.290921	1.81237	3.21275	0.781626	0.673138
2.57051	1.78842	1.72041	0.865214	3.62229	1.08225
1.13705	1.55665	0.895541	0.00580168	1.8084	0.362352
0.344857	0.692454	1.86124	2.58958	4.00678	1.40983
0.557802	0.118721	0.323785	4.00678	3.64371	2.30392
1.2777	0.411816	0.0387995	2.0217	2.07904	0.396315
1.31068	0.657101	0.846923	2.61283	0.759282	1.23403
1.42706	0.946228	0.328201	3.33642	0.867364	2.32186
0.824375	0.296028	1.12504	2.98326	1.4668	1.18569
0.501876	0.809121	2.22403	1.08338	0.744366	0.923048
3.45592	0.147853	1.87461	2.43081	3.23338	0.223499
1.56243	0.894414	2.11588	3.73292	3.09175	0.827614
0.887318	0.948262	2.7532	3.38711	4.00678	1.06048
0.093436	0.975871	0.899047	3.60849	1.85392	1.54775
2.2105	0.084499	1.21434	0.630196	3.30487	0.634269
0.202631	0.927968	0.9206	1.20102	4.00678	1.30125
1.32263	1.88746	0.377061	4.00678	3.77177	0.862277
2.99593	0.196811	1.71555	0.0918462	3.04714	0.370697
0.514876	1.38046	0.804199	3.52843	2.1279	0.689062
1.44059	1.38855	0.353991	2.69967	0.158349	1.76414
0.864772	1.08424	1.09824	1.24131	2.26176	1.42851
1.35851	0.917698	0.548849	3.72468	2.72432	0.905791
1.02759	0.282491	1.31732	1.12262	3.76273	1.45752
2.92658	1.1176	1.25837	4.00678	4.00678	1.15791
0.404513	1.08498	0.239395	4.00678	3.00959	2.03914
1.03162	1.21178	0.238712	2.31267	4.00678	0.789775
2.42954	0.0655811	2.00861	3.36933	4.00678	1.21797
0.678688	0.980367	0.538809	0.0191018	3.50308	0.245817
0.499518	1.33332	0.642287	1.16974	3.99526	1.23263
0.273378	0.660461	0.294692	2.92894	1.92358	0.349525
0.540511	0.28216	0.426816	3.34271	3.93306	0.664476
3.47835	0.983689	1.4008	4.00678	4.00678	1.92585
0.256604	1.26784	1.13696	4.00678	0.156995	1.69383
1.18183	1.00378	1.79381	0.794313	2.77888	1.02296
0.94103	1.88796	1.33532	4.00678	1.76253	0.769562
0.427685	2.16279	1.13763	2.11095	1.51181	0.990849
2.90582	0.824619	0.0551211	3.50281	0.337622	0.668841
1.17387	0.404305	0.220501	4.00678	1.96505	2.04475
0.180688	1.57519	0.332429	2.63375	2.56909	0.344958
1.36855	0.169685	1.01506	4.00678	2.79325	0.95861
1.63719	0.0172724	2.14048	3.80282	1.91785	0.358421
0.169957	1.50983	0.310691	1.02359	1.07227	0.2228
2.12331	1.71258	1.08348	1.71448	3.98825	0.246871
0.787449	2.62702	3.78001	3.96394	2.73763	1.25467
0.0431305	1.25015	0.10608	3.29843	0.0914114	1.35375
0.596759	0.106639	0.840765	2.70362	3.15218	1.47071
1.14192	0.713739	1.89208	2.97976	2.87121	0.182732
1.89982	0.204578	0.612634	1.22953	3.12203	0.312205
0.258271	0.356654	0.190584	1.22246	4.00678	0.965768
1.22115	0.793342	0.794409	3.17837	3.08967	0.328059
0.551954	1.41166	0.578999	0.153722	4.00678	2.34212
0.509813	0.509338	0.728263	1.28612	1.6848	0.805581
2.77442	1.81331	0.887463	2.63969	4.00678	0.485364
0.415381	0.908082	0.85484	0.660642	1.84804	1.14407
0.435913	1.48991	0.255313	4.00678	4.00678	0.506481
1.17096	1.47544	1.61372	1.61584	2.47763	0.118278
2.40704	0.1453	1.68806	3.86846	2.84427	1.09822
1.03148	0.0672972	2.34849	1.55233	4.00678	0.605543
0.456008	0.478763	1.71707	1.54184	1.47109	0.569481
0.530697	2.96885	0.861367	3.40552	3.31429	1.84595
0.206067	4.00678	1.87125	4.00678	1.03198	0.591059
0.356458	0.818439	0.986498	3.60744	3.11337	0.885537
1.27841	2.00092	1.38188	2.95212	2.7897	1.00348
1.17589	2.29954	1.41175	0.322742	1.32443	0.774273
0.183424	1.55806	1.97944	2.73678	4.00678	0.987512
3.31547	0.645124	0.960403	3.2655	2.581	1.15346
2.9262	0.925998	0.92771	4.00678	1.28728	0.392562
1.32925	1.12737	0.0764109	2.59116	1.65362	0.946858
1.19436	0.190451	1.0079	0.963694	2.38484	0.638983
1.13977	0.429188	0.961699	3.72511	2.85606	0.333286
0.846655	0.734062	2.14304	0.780796	2.15821	1.32092
0.629209	0.134903	2.24202	2.45315	1.59586	0.633888
2.18372	0.663804	0.985595	1.98354	4.00678	1.15598
0.0672722	0.864386	0.489995	3.49373	2.79372	2.39037
1.34309	0.282944	0.711326	1.40779	2.69703	0.916324
2.617	0.986637	2.28748	3.79972	4.00678	0.206547
1.23228	0.406507	1.43107	1.66171	3.8972	1.51941
1.70407	2.43946	1.2106	1.66815	4.00678	1.53179
1.0097	0.95309	0.956102	2.99743	4.00678	1.4214
0.688465	0.932176	2.35505	0.842043	0.922557	1.9727
0.73462	0.563885	2.81054	1.76951	0.835686	1.08983
0.156955	1.17876	4.00678	2.04435	3.60133	0.937495
0.535302	1.08456	1.61074	1.32627	2.15275	1.10497
0.503315	2.0548	0.437261	1.66042	4.00678	0.330848
1.38103	2.05636	0.819912	1.69883	2.14109	1.34595
0.523233	1.6347	2.37564	1.78636	0.879062	0.666667
1.17101	0.474008	2.43472	2.04421	0.0668266	1.30819
2.11484	0.272863	0.399711	3.45877	4.00678	1.38301
1.27157	0.201131	1.09482	1.71855	4.00678	1.03994
0.648121	2.22696	0.657417	1.57742	3.44077	1.82143
0.315015	0.671768	0.543207	2.44465	1.15959	0.705502
2.01001	0.936423	1.15951	1.6652	0.0274406	1.37273
0.318471	1.68051	0.594064	1.64681	4.00678	0.915585
2.20255	0.811365	0.382499	1.74107	1.92008	2.10929
0.970494	0.45004	1.07638	1.44136	2.42866	1.40584
0.682749	0.829042	1.89499	1.97654	4.00678	2.05395
0.131338	0.10593	0.179923	0.00337932	3.39465	0.728729
0.945329	0.500521	1.36673	0.710531	4.00678	0.282657
1.97283	0.0128949	1.55607	0.608369	1.56405	0.514102
0.383221	0.161651	0.760753	2.61537	1.67907	0.307775
0.690984	0.154569	1.24225	0.306442	1.58775	0.456187
1.52675	0.461488	1.71457	3.41888	3.04367	0.858269
0.867662	0.560815	0.0532294	1.74953	3.93986	0.91061
0.939296	0.758968	1.94665	1.18521	4.00678	2.09278
1.45349	0.342289	0.169881	1.33934	4.00678	1.19229
0.107122	0.443443	0.666605	2.84526	4.00678	1.63462
1.54703	0.140897	2.37182	1.09259	1.27369	0.814613
0.510471	0.256185	0.754055	1.32509	2.41867	1.5644
0.800096	0.187745	2.06502	2.43244	3.24614	0.775814
0.713847	0.44871	1.35976	2.27789	3.48298	2.45324
0.663007	0.665227	0.961484	1.31403	0.546863	1.18296
0.121515	1.25516	2.08928	0.132046	2.33204	1.33878
0.917438	0.182977	0.892262	2.97813	1.26036	1.58098
1.21214	0.92488	0.810504	1.27019	4.00678	1.05762
1.04279	0.0989389	1.61476	3.8249	1.65636	1.3773
0.0429151	1.35949	0.0739278	0.938175	2.02084	1.47968
1.16229	0.465585	1.45357	1.08332	2.34179	0.140823
1.0795	1.52454	0.704656	1.53385	3.41864	1.65563
0.23039	0.669488	1.03625	1.13775	3.04349	0.920068
1.72886	0.10624	1.8535	4.00678	3.77008	0.546324
1.82194	1.14868	0.755935	1.38295	3.04748	1.63284
1.24601	0.459955	0.431466	1.03895	2.548	0.49767
0.710015	0.0152374	1.2761	0.471172	2.67715	0.701074
1.06781	0.716995	0.304218	0.425589	1.34029	1.85713
0.121997	1.52642	0.567966	0.914831	4.00678	2.06846
0.254842	0.854935	1.78104		1.71378	2.78664
0.258128	1.64336	0.224259		1.43371	0.233161
0.975497	0.552677	1.73014		0.0449827	0.0740413
1.45392	0.0722631	0.249167		0.940509	1.44563
0.908725	0.27017	1.62262		2.09023	0.458287
1.04116	0.626348	1.55193		3.49839	0.384051
1.99963	0.936286	0.728231		4.00678	1.80603
1.19	2.24424	1.49342		4.00678	1.13703
1.03329	2.15128	0.761508		1.45448	1.76892
1.95809	1.23615	2.70153		0.336832	0.795958
0.371237	1.90491	2.18754		2.44672	0.0921936
2.62906	1.27632	2.51533		1.16581	0.956232
1.15977	0.824126	0.472266		0.454339	1.45126
0.948999	2.13547	1.00215		4.00678	1.15361
0.709772	0.0714636	0.443193		2.87594	1.92051
0.864727	2.75182	0.0840358		3.36491	0.189845
0.577887	1.71809	2.18085		0.865827	0.29454
2.68172	1.81528	0.264488		3.66671	0.178594
1.85978	0.0294757	0.974741		2.05821	1.51049
0.917841	0.906568	1.38528		2.09219	2.21817
0.0427466	0.995051	0.355369		4.00678	1.23248
1.14497	1.2798	1.09976		1.14164	1.19136
1.53908	1.24231	2.13404		3.91624	0.2918
1.20748	1.95807	0.178194		1.82285	0.921394
0.532656	1.87005	1.28496		2.29554	0.413664
2.36082	1.57937	1.58196		1.76295	0.40639
0.930286	1.49027	0.761469		3.04481	0.714531
0.823101	1.87161	2.53067		1.90851	0.484396
1.5008	0.700966	0.566862		2.36765	0.583666
0.809647	1.3462	0.600363		4.00678	0.782796
0.645758	1.81697	0.225573		0.386364	0.894335
1.22104	1.18976	1.01031		1.31293	0.253531
0.577065	1.37868	0.0336029		4.00678	1.59963
0.686657	0.089075	2.05668		1.01008	1.28284
0.669471	0.56754	2.6478		1.67956	0.0930482
0.763364	0.338929	1.05849		0.0202095	0.0862666
0.801807	0.475081	2.42154		2.80211	0.178968
1.00293	1.16209	0.404494		1.7159	0.312743
0.571005	0.0439872	0.847037		2.4767	0.647921
0.635823	1.76843	0.320014		3.34677	0.371001
1.00405	0.0604244	1.38777		2.15737	0.0779912
1.10977	1.20878	0.712911		3.56393	0.613091
0.87119	0.677594	0.191935		2.17671	0.604371
1.23766	0.377581	0.0519056		1.38354	0.808596
0.785322	1.35476	0.655922		2.86484	0.446522
0.654208	0.226255	0.998044		0.101143	0.687535
0.172433	1.43459	0.273648		0.418804	0.692198
1.16616	1.71978	1.33008		0.39109	1.13534
0.42344	0.258042	0.0603066		0.101143	1.23807
0.693222	1.71563	0.745557		0.213459	0.934922
1.10872	0.823878	1.72633		0.237436	0.853255
0.646378	1.1035	0.4719		0.0736459	1.22588
0.733298	2.00333	0.708228		0.819161	0.306749
0.0223789	0.844908	0.175247		0.337757	1.54245
0.449616	0.102838	0.544839		1.04965	1.30476
1.05555	1.29118	2.1385		2.33266	1.14952
1.47662	0.211642	4.00678		0.2622	1.13968
0.800094	0.645484	0.1648		1.69262	1.36673
1.36952	0.374754	1.41757		1.12395	1.24727
0.259821	0.570231	1.2697		1.25953	1.25405
1.28013	1.15184	3.00432		0.0523091	1.08919
0.844534	0.447102	1.19762		1.02225	0.89599
0.965323	1.69937	0.2305		1.1216	0.125973
3.25671	0.269026	0.305149		1.33482	1.30246
0.299833	0.391709	1.6138		1.76303	1.37318
0.739969	1.16431	1.8141		2.18882	0.250101
0.258964	0.262895	1.65679		1.45466	0.202717
1.11011	1.4431	2.49668		0.696943	1.21318
1.10808	0.673391	2.70955		1.7159	1.3267
0.209012	1.26617	0.0774754		4.00678	0.946557
0.224901	1.62107	1.14064		0.816004	1.44039
0.526938	1.85488	2.05776		1.27078	1.33302
1.7433	1.01177	0.73359		0.0616245	1.1899
1.16463	0.251712	2.88576		2.07398	0.370043
0.232809	2.37323	2.39625		2.27593	0.780187
0.455108	0.720814	0.398734		1.69122	1.58629
1.01305	0.711306	1.48324		0.0942198	2.01644
1.34167	0.532628	0.209145		2.85926	0.767436
0.571942	0.838766	1.03973		3.68014	0.140616
0.495716	1.48398	0.85933		4.00678	0.974818
0.81898	1.03747	1.159		1.29617	1.47602
0.028634	0.626562	0.432299		3.18579	1.03544
4.00678	1.13248	0.270571		1.96686	3.59587
0.971091	1.70173	2.40735		1.87175	1.319
1.25059	0.902886	2.73641		2.55573	1.88006
0.141884	1.92845	2.68008		1.59823	1.58721
0.429343	2.09662	0.853945		2.79697	2.88282
0.0113376	0.149856	1.87355		0.911701	1.49466
0.153052	1.72043	0.552789		2.00044	0.617766
0.934125	1.4129	2.44314		1.56981	3.72131
1.20259	0.136099	1.02489		2.41226	2.40043
0.214668	0.687448	0.626124		2.62428	0.0843528
0.4646	2.07308	2.35045		2.56704	0.415811
0.650313	0.63318	1.52009		3.46488	1.77595
1.30379	0.10698	2.05552		4.00678	2.30414
0.915594	1.38103	0.644332		0.818604	2.30114
2.97393	0.503383	1.50977		1.50916	0.656896
0.943207	0.888827	2.12987		4.00678	1.86415
0.764159	0.079692	2.77229		2.78708	0.362247
0.0525958	0.102838	0.973799		3.45224	2.10016
0.625842	0.509566	0.0802058		3.95352	1.04779
0.818378	0.214678	1.15489		3.64906	0.143569
0.919651	1.87809	1.31562		4.00678	0.845935
1.38559	1.17947	1.55978		2.75279	0.980814
1.96297	1.09032	1.45366		3.85403	0.0556959
0.202207	2.71498	1.08029		0.696069	1.14315
1.24014	4.00678	1.28265		2.48164	0.824015
0.396636	2.83197	1.15589		3.24286	1.38292
0.583712	0.0864997	0.711053		2.5812	0.481911
0.812164	1.51766	0.675621		4.00678	0.651168
0.966804	1.83957	2.33537		4.00678	0.832149
0.162	1.1341	0.0440388		0.828785	2.14772
1.62715	0.665598	2.17915		4.00678	2.55085
1.15554	1.23804	0.406255		4.00678	0.481149
2.32284	0.0634425	2.46644		3.97962	1.45714
0.396344	0.288266	0.27982		4.00678	1.32819
0.111712	0.576443	1.61173		1.00562	1.54393
1.45465	1.01355	0.662644		0.772721	1.45024
0.851644	0.825127	2.5249		2.42675	0.76052
0.561608	0.702876	2.1753		2.62366	1.43057
2.67472	1.61809	0.267596		0.998424	1.69546
0.515849	1.6519	0.723044		2.94277	0.143569
0.265891	2.00339	1.50999		2.2446	0.508003
1.16006	0.778214	2.31033		2.53251	0.448383
0.626139	1.18706	0.515968		1.61878	0.629
0.330485	0.0212107	3.48317		1.75257	1.51306
0.205227	1.12357	0.633999		3.85371	0.333572
1.69739	0.983328	1.51676		2.17761	0.573746
1.09656	1.52988	2.10809		2.68475	1.85696
1.72441	1.11332	0.0994274		2.97847	0.677665
2.22607	0.146136	0.47838		1.31049	2.28573
0.403836	1.42322	0.529642		2.3381	1.0709
0.822363	0.574336	2.37999		2.0639	0.984716
1.84743	1.13691	1.60889		1.58321	0.289
0.655042	1.15838	1.27547		2.82609	1.06574
1.34937	1.36038	0.326162		4.00678	0.444895
1.10864	1.79126	1.62977		1.90457	0.173308
0.11058	0.828983	1.24259		2.045	1.70303
2.31889	3.83588	0.952719		2.34608	1.08118
0.296745	0.716753	0.33092		1.75529	0.231311
0.741137	0.803317	0.185653		1.4405	0.375826
0.633747	1.81672	0.0306405		2.62204	0.912859
0.256755	0.665213	1.66788		1.51974	1.38006
0.2558	0.090788	0.433129		2.2042	1.59312
0.702771	1.22922	1.26123		4.00678	1.09032
0.0890921	0.605493	2.65224		4.00678	2.17762
1.22228	1.12737	2.19863		3.46167	0.822705
0.936208	0.934362	1.46102		1.06656	0.493525
1.05806	1.07934	2.36161		1.73795	0.0433129
0.875028	1.01932	1.04337		3.56161	0.921405
1.55804	1.02583	0.780889		3.24075	0.865361
0.0189398	1.11659	0.912344		4.00678	0.299915
0.496801	0.8669	1.43071		3.04252	1.29547
0.387223	0.7511	0.978297		3.52464	1.42715
1.03086	1.52223	0.39327		3.20796	0.913111
0.488829	1.16604	0.585884		2.62451	0.705551
1.01478	1.41041	0.143664		2.11681	0.446451
1.05847	0.190451	1.40788		2.98362	0.211872
1.06511	3.0193	1.98859		3.64809	1.01904
2.49239	1.73732	3.01214		1.88595	0.847735
0.128359	2.17463	1.62898		2.79564	1.00881
0.149937	1.19739	1.43862		3.2873	1.61359
2.21817	0.0439872	1.86844		0.786618	0.631317
2.75217	0.562355	1.45463		3.04519	1.28017
1.66468	0.0528813	0.672958		4.00678	1.28464
1.39993	0.730911	1.40616		3.76149	0.333105
0.986082	0.154512	0.230414		4.00678	0.462043
0.643507	0.264155	3.04535		4.00678	1.22451
1.92875	1.83114	0.023498		3.53483	1.36791
1.32763	1.24837	2.32927		4.00678	0.687915
1.0425	0.792823	1.08672		0.651799	1.07744
0.167768	0.433899	2.53057		4.00678	0.67627
0.798035	3.16811	0.998951		3.92802	0.911513
0.95769	0.140573	2.14538		4.00678	1.2816
0.524104	0.938354	0.350159		1.8836	0.473528
0.284516	0.817395	0.803497		1.65714	0.521055
2.17664	0.111295	0.182886		4.00678	0.127371
2.33005	2.24979	1.32506		3.44077	1.12449
1.21654	0.125621	0.375811		2.31662	0.928814
0.114242	1.36766	1.41027		3.61815	0.797357
0.715127	0.582285	0.687233		3.3466	0.376727
1.19055	0.618157	1.03664		3.16696	0.799693
0.753983	0.514252	2.03278		3.71721	1.15763
1.02163	1.68046	2.73349		4.00678	0.302681
1.62936	1.0921	1.78328		0.336336	1.37895
0.853536	0.32784	1.93415		4.00678	0.216455
2.29053	0.456387	1.37776		4.00678	1.22032
0.825561	1.48316	2.28872		2.35942	1.48165
0.65337	0.0827156	2.64923		0.932102	1.129
0.223088	2.90234	1.39695		1.62654	1.18733
0.774091	1.23994	2.51094		4.00678	1.03279
0.64199	1.55205	1.92113		1.46242	1.05891
1.43311	1.26489	0.604679		1.98097	0.374266
2.18756	0.0946187	0.754171		2.88922	0.484371
0.551954	1.15853	1.49836		3.8058	0.804018
0.838833	0.486113	1.6703		4.00678	0.59338
1.2377	0.396146	1.60952		1.89204	1.33704
2.62268	1.10934	1.00374		3.04941	0.947108
0.745696	2.43385	2.19664		4.00678	1.0224
2.2989	0.131991	0.35108		1.38482	0.690901
1.27749	2.31033	1.43084		4.00678	1.18013
2.32797	1.70886	3.44944		4.00678	0.550973
2.34585	0.134903	0.235371		3.53292	0.636732
0.455646	0.985161	0.228637		3.53976	1.31517
0.793375	1.79158	0.87081		4.00678	0.738463
2.27407	0.066841	1.55174		3.64301	0.530394
0.351628	0.370768	0.745836		4.00678	1.27316
4.00678	1.94308	1.79036		3.55233	0.714942
1.26988	0.988487	1.96323		1.33991	1.3295
1.25314	0.95628	0.842554		4.00678	0.768343
0.331842	0.0759685	1.69416		4.00678	0.298842
0.686693	4.00678	0.49999		3.44366	1.50925
0.264712	2.1481	0.974019		4.00678	1.03428
1.11159	0.34151	1.13936		4.00678	1.13592
0.551999	0.332145	0.0615384		4.00678	1.27268
0.949969	1.41048	0.78573		4.00678	1.28858
2.03657	0.168432	1.51887		4.00678	1.11234
2.41406	0.72299	2.21887		4.00678	0.86956
1.03583	0.497694	1.22547		3.33513	0.839918
2.14253	0.255494	1.34492		2.44008	0.969316
0.488386	0.605571	2.06807		4.00678	0.287651
2.45716	0.147853	0.140573		1.92714	0.499976
0.124246	0.540338	2.67656		2.84919	1.18307
0.881234	1.5264	0.975424		4.00678	1.09167
0.173026	1.97069	0.166438		4.00678	1.04447
2.99194	0.211659	1.13899		4.00678	1.24868
1.10163	1.06862	2.9502		4.00678	2.36195
0.0734545	0.792606	0.077901		0.659115	0.471584
0.00441661	0.645319	1.01104		0.934665	0.728569
0.956501	0.374954	2.29711		3.42802	2.78394
0.563461	0.327721	0.446592		4.00678	1.02905
0.39442	0.373798	0.979707		4.00678	1.27497
0.627432	1.09657	2.6159		4.00678	1.10832
1.37595	0.208779	2.2392		1.39491	1.76594
1.45158	0.315633	0.429084		2.10267	0.634609
1.41696	0.482818	0.723101		3.94174	1.1058
1.24485	0.777191	1.4232		1.52398	0.955421
0.221997	0.196222	1.99953		1.85401	1.76633
0.866658	1.40129	1.37505		4.00678	1.56272
1.76168	0.570696	0.270434		3.59944	1.59725
1.10475	1.91764	2.48291		3.51217	1.36179
0.571005	0.073482	0.55517		2.53491	1.3629
0.491984	1.56125	0.161192		4.00678	0.853727
0.788751	0.81657	1.13712		2.37295	0.839132
0.12906	1.06679	3.31991		1.59443	1.89096
0.0444208	0.0816905	0.523067		0.49465	1.31183
0.827565	0.56448	1.62602		3.08064	0.679829
0.0846297	0.690564	0.184883		3.35497	1.73899
1.09884	0.189963	0.0973353		2.9866	1.51296
1.42517	1.74653	0.596422		4.00678	0.0359484
0.570551	1.24117	2.17552		4.00678	0.146758
0.366044	0.993871	1.28727		1.78892	0.0711722
1.31947	0.518625	1.18663		4.00678	0.241267
0.972282	1.00403	2.15382		2.15645	0.24397
0.825612	1.55637	1.06256		4.00678	0.923197
1.01976	0.0320481	0.178911		0.993861	0.331494
0.363412	0.500521	1.22043		4.00678	4.00678
1.32157	1.3548	0.235262		2.03133	3.46213
0.549616	1.72338	0.668035		3.74893	0.679322
0.458524	0.329308	1.6735		3.80956	4.00678
1.32912	1.93524	0.492992		2.49271	3.46213
1.33574	1.2178	1.2921		1.42417	0.113363
2.10852	1.93299	2.23869		4.00678	0.178005
0.639529	1.37253	1.71284		0.838627	0.63953
0.777772	1.89041	0.120119		3.93405	0.237921
4.00678	1.23045	2.0358		2.69738	0.433686
1.275	2.10276	1.39085		4.00678	0.26252
1.19137	2.51833	1.07533		4.00678	1.78992
0.880482	0.805628	0.907074		4.00678	3.52051
0.452088	0.183743	3.36026		4.00678	1.43479
1.06751	1.95141	1.02718		4.00678	0.624038
0.921784	1.09011	2.35991		0.48697	2.33141
0.555321	1.38138	2.90788		2.05748	0.50419
1.3183	0.620128	1.13973		2.38519	0.273048
0.802362	1.78557	1.63375		2.05359	2.03113
0.0954937	1.57715	1.58507		1.97401	0.435837
1.49722	0.211378	1.07033		2.52696	1.39872
0.956904	1.10845	2.16683		0.454274	1.31569
0.81815	2.46516	3.49693		0.869766	1.4019
0.713262	0.413539	2.01782		2.20535	1.35983
1.41445	1.45614	2.29744		0.360242	0.623518
0.745879	1.13074	0.0162962		0.953326	0.664373
0.986792	0.786137	1.85015		1.40008
0.245763	1.16165	0.993316		1.41044
1.02893	2.16739	1.05146		3.17137
1.26412	1.97	0.174013		1.71194
2.2889	1.26916	4.00678		0.796288
1.15668	0.789534	1.08714		1.49529
1.40851	3.34386	2.19029		3.24742
2.93041	1.07735	0.889025		1.23002
0.88468	0.315347	2.62588		1.96645
0.207236	1.27489	1.44276		2.18114
1.02935	1.40875	0.363225		1.85331
0.623971	0.425365	0.715331		0.54477
0.0294063	0.196309	0.899218		0.672715
1.57066	0.862558	0.640327		0.673811
2.48528	1.41642	0.393377		2.26093
0.714287	1.03827	0.0963119		2.0845
1.36158	1.12072	1.55247		0.169044
1.41571	0.569498	0.0935262		0.918307
0.675429	0.071732	0.871292		0.953773
0.933241	3.06555	0.896224		2.39964
0.468731	0.0295794	0.494909		1.09417
0.963937	1.43123	1.30323		2.95464
1.3827	1.48243	1.67025		2.43734
0.203062	0.941692	0.923367		2.03753
0.00457195	0.456264	0.700072		2.34234
0.56025	0.11006	0.44766		1.4716
0.267892	0.57451	1.43445		1.72807
0.726648	0.41776	1.88746		1.22423
0.583278	0.971601	3.19846		1.40259
0.574638	0.345431	0.0656521		0.23561
1.6681	1.1851	1.05972		3.61878
0.896853	0.582459	1.34387		3.22283
1.10915	0.062087	0.238213		3.5234
0.491458	0.322101	1.32797		3.95356
0.390037	0.0294757	1.147		2.60989
1.06713	2.98495	0.10395		0.62267
1.05519	1.58583	2.79432		2.58496
2.89545	1.1835	0.270297		4.00678
2.43692	0.0426885	0.249575		1.28252
0.294613	0.943183	0.300033		0.164302
0.175587	0.10246	0.0688515		3.29729
1.04951	1.10908	1.6488		3.18787
3.02786	0.0923066	0.761783		0.645211
0.281627	0.482606	2.44759		1.32647
0.532595	4.00678	2.81417		2.38376
2.1518	0.0885754	1.1739		2.62252
0.974048	1.06483	0.991195		1.73507
0.320699	1.15073	0.567715		3.66624
1.14321	1.13936	1.52751		1.04887
1.26184	0.788625	1.89986		3.34091
1.67038	1.12766	1.50832		3.17732
0.998403	0.636604	1.81327		2.92965
0.157048	1.08285	1.81364		3.61749
2.61544	0.0994139	1.92222		2.23298
1.25309	0.727929	2.60473		4.00678
1.25166	0.900844	1.65988		4.00678
2.22403	1.49005	2.91613		3.33596
0.924601	0.0978326	0.633454		2.02649
0.313977	0.406717	1.42624		0.972068
1.16211	2.53146	0.61912		4.00678
0.475022	0.853494	0.037824		2.71399
2.97224	2.14648	0.221854		4.00678
0.402376	0.105967	0.187415		4.00678
0.467361	3.23433	1.01428		3.71444
0.986243	1.70498	0.396921
4.00678	0.268495	1.73682
1.06491	0.0826559	0.793265
0.398523	3.44566	1.04641
0.277107	1.64793	0.27358
0.590702	1.06755	0.665249
2.16278	0.770999	0.691225
0.553246	1.44992	0.176109
0.196552	1.09561	0.445577
0.173848	0.823743	2.66764
1.15084	1.95457	1.94652
0.577338	1.518	0.0111799
0.888104	1.3715	1.62738
0.167368	0.0604244	1.48202
2.26989	1.33359	0.620393
1.29108	1.3785	0.669318
0.205536	1.35981	0.241922
0.795935	1.322	1.52608
0.0908717	0.29022	0.651769
0.484121	0.0883759	0.76032
1.11632	0.0920481	0.763117
1.02396	0.236255	0.153368
0.600265	1.16068	1.56441
1.52514	0.349135	0.805896
3.28462	0.540453	0.439489
0.0866696	1.02519	0.114034
1.58747	2.08494	1.31837
1.54176	1.15328	1.48315
1.15113	0.0782042	0.0864997
0.277435	0.473189	0.376999
1.24158	0.941069	1.65223
4.00678	1.77746	0.378037
0.547455	1.18736	1.24886
0.363064	0.805442	0.439996
0.610323	0.310677	2.57653
1.04121	1.02271	0.974252
2.07739	0.76236	0.442072
0.256454	0.402609	1.88105
1.19609	0.913189	2.71344
1.12035	1.8281	0.679688
1.55469	0.701582	1.39911
0.668678	1.06889	2.67413
2.13136	0.217641	4.00678
1.41409	0.919106	0.0870247
0.341231	3.98361	1.64196
1.27494	0.0922669	1.03501
0.133154	0.310805	1.70021
1.57371	0.103247	0.230904
0.941784	0.517387	1.12866
1.59354	1.09826	1.19288
2.49155	0.559327	1.19539
1.27525	1.58724	0.779576
0.383861	0.148339	1.71932
1.27257	0.452013	1.47787
1.11306	1.00292	0.329837
0.932708	1.1357	1.54593
0.0673731	2.22855	2.35008
0.0495499	0.760811	2.75947
2.4773	1.11122	2.24439
2.99714	0.498869	1.86112
0.752534	0.0899503	2.68728
1.59761	1.24163	0.147929
0.553994	1.2109	1.70227
1.85462	0.816536	1.90958
0.857605	0.887406	2.33064
1.17571	0.329499	0.1839
1.20902	1.82735	1.81621
1.3208	2.12189	1.82457
1.68837	0.406451	1.10742
1.06562	0.085757	2.28738
0.647922	0.221864	1.68392
2.44518	1.8054	0.986474
1.28198	0.584649	0.322815
0.757409	1.28381	0.273427
1.17549	0.297527	0.345133
1.07751	3.59151	1.16363
0.946038	1.19739	0.692737
2.21229	1.4684	2.10727
2.09565	1.56348	0.364037
0.964221	0.19557	0.475144
0.499744	1.61923	1.79927
2.36294	1.02962	0.803947
1.15352	2.08229	0.912432
0.579145	1.8652	0.140611
0.055786	1.55143	1.90952
0.400469	0.588926	1.81261
1.15139	1.13948	0.785085
0.532648	0.983745	0.538429
0.082715	0.0969413
0.831922	1.40918
1.44	1.05231
0.99062	1.0089
0.206241
1.17135
2.60048
1.18574
1.36458
1.84125
0.635759
1.14755
1.17148
2.45984
0.707551
0.34965
0.23639
1.08158
2.8404
0.924876
0.316771
2.78491
1.64499
