# Supplementary material for: Shared genetic and neuroimmune architecture links type 1 diabetes with neurocognitive traits
Source: Nat Commun. 2026 Mar 13;17:4057. doi: 10.1038/s41467-026-70694-8 (PMC13139607; doi:10.1038/s41467-026-70694-8)
Supplement: Supplementary file 15 — Supplementary Data 13 [file 41467_2026_70694_MOESM15_ESM.xlsx]

## Sheet: Prenatal
AST	ExNeu	GLIALPROG	IN	MG	OPC	VASC
0.745613	0.924683	0.797313	0.779682	2.29125	0.285414	1.61294
0.225789	0.766245	0.664732	0.999903	1.18203	0.352656	1.23726
0.88961	1.04083	1.15463	0.229823	3.20001	0.19276	1.1009
0.650753	1.03039	0.786965	0.391519	3.83081	0.143068	0.688289
0.687758	1.32499	0.387374	0.568858	3.83081	0.07779	0.378975
0.83308	0.799013	0.271299	1.87323	2.42308	0.218471	1.02274
0.284739	0.502898	1.32294	0.386613	1.3273	0.29467	0.0299673
0.797686	0.623309	1.07804	0.0854394	2.70436	0.0544174	0.909383
0.57707	2.63924	0.267438	0.395746	3.68992	0.354024	1.22038
0.32149	0.0946541	0.810812	2.872	2.2197	0.239579	0.764445
0.859967	0.9862	0.436508	0.959832	0.0831242	0.0962912	1.2706
0.0953964	0.160508	0.730981	0.539006	3.83081	0.306388	0.692646
0.815184	1.62643	0.451578	0.651614	3.62651	0.318927	1.58331
0.297757	1.15532	0.455972	0.170982	2.68717	0.463777	0.648387
0.0641688	1.01511	0.481015	0.442776	0.781772	0.33859	0.840812
0.502922	0.737025	0.317804	0.633349	3.83081	0.55889	0.858719
1.08873	0.532028	0.531754	0.537458	2.11409	0.293345	2.29757
0.581473	1.28395	0.445934	0.23166	3.13234	0.138176	1.52095
0.25444	1.08999	0.296001	0.518153	3.83081	0.21412	1.27211
0.910949	0.829969	0.404332	0.980156	3.83081	0.201902	0.845587
0.39349	0.701275	0.484335	1.57986	3.83081	0.391974	3.3685
0.49491	1.08332	1.31788	0.825685	2.05348	0.505222	1.38572
1.03645	2.076	0.478256	0.584049	3.45622	0.201622	2.60485
0.175464	0.891022	0.180139	0.657582	0.237864	0.565468	1.2348
0.347346	1.23416	0.57482	0.534109	3.21349	0.332684	0.02526
0.405897	0.951492	0.104564	0.635554	3.83081	0.208371	1.00716
0.341522	0.544768	0.129924	0.882097	2.4238	0.311437	1.27467
0.767624	0.866231	0.488512	1.0268	1.32536	0.314654	1.1334
0.8156	0.435127	0.411447	1.02616	3.83081	0.455019	0.823942
0.26502	1.19956	0.923999	0.943917	3.83081	0.252024	1.12444
0.878423	1.4949	0.583577	0.771857	3.83081	0.0504754	0.736407
0.169968	0.0666894	0.402981	1.00126	1.93903	0.277086	1.18406
0.504084	1.56477	0.264224	1.94798	3.83081	0.50295	1.09784
0.385257	0.931541	0.539012	0.438656	3.83081	0.0544316	1.18656
0.442802	0.548134	0.746246	0.707624	1.72643	0.194775	0.802071
0.194652	0.850526	0.0259642	1.2856	2.33815	0.276482	1.19042
0.639027	0.792603	0.928456	1.3768	3.83081	0.402871	1.58664
0.715579	0.37235	0.899864	0.257605	3.83081	0.18626	0.941103
0.64156	0.710624	0.9418	0.861031	2.2173	0.286642	1.01127
1.36386	0.863259	0.320559	1.37851	3.83081	0.481217	0.926155
0.458548	0.910138	0.635198	1.2475	3.83081	0.678132	1.68024
1.23667	1.03216	0.341988	0.622371	2.15228	0.114165	0.890048
0.0435659	0.978072	0.30785	1.15211	3.83081	0.507952	0.90891
0.107558	1.36756	0.246807	0.655912	0.0553662	0.272551	1.40151
0.911905	0.500255	0.602864	0.49665	2.38054	0.587135	0.907196
0.510138	0.557077	0.704499	1.04888	2.11957	0.0553742	0.61744
0.821198	1.0153	1.14942	1.12589	1.86935	0.261863	0.574016
0.0674894	0.730913	0.445286	2.44244	2.44653	0.237372	1.67781
0.542979	0.501464	0.641584	1.21046	0.533542	0.321804	0.939169
0.0962083	1.11421	0.501467	1.42727	1.92658	0.192473	1.98224
0.311334	0.986237	0.821918	0.812728	3.55232	0.389111	0.39331
0.054238	0.540093	0.439514	0.87787	3.24793	0.253078	1.02222
0.540171	0.98104	1.36284	0.517724	3.83081	0.321246	0.930808
0.678842	0.84675	0.0858509	0.699699	1.23664	0.634076	2.43335
0.227093	0.384664	0.318467	0.639419	1.46624	0.157316	0.788877
0.601943	0.705254	0.631734	0.286755	3.83081	0.317651	1.04735
0.255733	1.05076	0.888534	0.887404	2.22529	0.184159	1.01712
0.15726	0.644141	0.695856	0.642568	1.16259	0.0967262	2.10365
1.19478	0.911614	0.130215	0.544587	2.8685	0.0792078	0.841762
0.530005	1.32141	0.341001	1.22723	3.83081	0.1197	0.986416
0.43228	1.19859	0.617365	0.921592	3.83081	0.0744245	1.67378
0.701745	0.954611	0.612505	1.45826	0.618186	0.122875	2.19555
0.684382	0.833588	0.255934	1.58605	3.83081	0.101768	1.47207
0.865446	0.377343	0.222125	0.789513	3.83081	0.242173	1.01807
0.460555	1.09057	0.844531	0.409075	0.518106	0.280995	0.920647
0.77986	0.590939	0.403469	1.31901	3.83081	0.118663	1.05343
0.437146	1.15609	0.857789	0.677043	3.16306	0.249709	0.874068
0.601532	2.80271	0.649687	1.08511	3.83081	0.122138	0.00515711
2.22536	1.19859	0.466092	1.61339	3.83081	0.301402	0.791066
0.41201	3.1355	0.393434	0.4861	0.783314	0.364746	1.00858
0.472751	0.971589	0.836696	0.897471	0.49183	0.431717	0.794721
1.92114	0.988989	0.642641	0.341217	3.83081	0.433368	0.484471
0.103087	1.38432	0.79232	0.541457	2.69347	0.437548	0.892944
0.827925	0.682286	0.641146	0.650715	3.83081	0.226591	0.641494
0.776552	0.706409	0.691702	0.0298502	3.83081	1.75497	0.557485
0.49613	2.82117	0.863864	0.877622	0.517486	0.058571	0.881704
0.681202	1.29736	2.13386	0.945841	3.83081	0.190497	0.87381
0.640366	1.09469	1.35432	1.07397	3.83081	0.344927	0.679608
0.778193	0.796029	0.851791	0.876644	2.52747	0.288937	1.82166
0.671215	1.7516	0.642745	0.608253	3.57588	0.17225	1.66562
0.350013	1.14469	0.288361	1.23979	1.06108	0.0425656	0.535276
0.732821	0.841641	0.474274	0.641282	1.13536	0.054031	0.818538
0.53614	1.44203	0.894366	0.79191	2.49048	0.0760701	1.89682
0.26909	0.452413	0.571889	0.927105	3.83081	0.297284	0.0780308
0.679729	0.752949	0.561774	0.745602	3.83081	0.255692	0.75428
0.435913	0.571262	0.258445	0.454719	3.81074	0.371071	1.78887
0.435637	2.82754	0.331269	1.18933	0.182189	0.318029	0.960352
0.634481	0.61784	0.726238	0.642466	0.266448	0.0391883	0.482374
0.753741	1.35019	0.55665	0.802916	3.75788	0.232574	0.612613
0.696973	1.10816	0.673081	0.482022	1.12722	0.307968	1.62288
0.423026	0.740224	0.103347	0.617212	2.06382	0.492477	1.11292
0.210052	0.653835	0.778043	0.733675	3.06261	0.310471	2.68526
0.0572713	0.416131	1.6878	1.86769	3.31111	0.233623	0.421452
0.424338	2.52388	0.715391	0.731135	3.34058	0.314509	1.88839
0.399309	0.889647	0.497526	0.114269	3.83081	0.525328	1.21982
0.408355	0.64522	0.635665	0.704449	2.30555	0.117571	0.53992
0.241911	1.2046	0.995408	1.18315	2.27743	0.0733877	1.27691
0.789855	0.922098	0.653932	1.32782	3.71928	0.232826	0.781584
0.427371	1.55821	1.79185	0.499839	2.45804	0.0468576	0.849716
0.37919	1.1941	1.22783	0.368498	2.32402	0.357754	0.607248
0.697709	0.75456	0.334945	1.15636	1.71757	0.458936	0.438043
0.609538	0.954785	0.0790073	0.735591	2.2265	0.107031	0.537108
0.408666	1.08793	0.70839	1.06945	3.83081	0.35549	0.818538
0.485818	1.8887	0.285926	0.831792	3.83081	0.217634	0.910852
2.02392	1.34384	0.712243	1.21539	2.6118	0.105634	1.81843
1.12704	0.976077	0.185687	0.457726	1.51286	0.0403049	1.10393
0.253045	1.52749	2.00395	0.307728	2.27357	0.305242	0.932736
0.437828	0.794892	0.502154	0.25981	3.83081	0.347868	0.992019
0.778395	0.625918	0.467508	0.71071	3.50295	0.144449	0.812402
1.72417	1.66193	0.453481	1.16567	3.83081	0.366134	0.241405
0.596474	2.07948	0.625967	0.641661	1.38464	0.330241	0.048967
0.642337	1.45271	0.712322	0.769439	2.60946	0.179694	1.33964
0.733795	1.19271	0.824044	1.49229	2.313	0.0992627	0.187909
0.380781	1.08935	0.583833	0.678526	3.21954	0.372191	0.515498
0.143808	2.15853	0.487626	0.553053	2.38309	0.27422	0.278984
0.201554	0.382986	0.691082	0.668596	3.83081	0.360858	1.10342
0.876864	1.24324	0.374976	0.578057	3.83081	0.170156	0.828308
0.495329	0.930756	1.08965	0.481438	3.26061	0.49635	0.87966
0.844876	0.741036	0.690697	0.859002	3.25202	0.390198	1.5384
0.79668	0.734883	0.128832	0.432971	2.14331	0.318207	1.21871
0.262251	0.473793	0.297486	0.271477	2.13098	0.370716	1.49536
0.472679	0.747776	0.571521	0.478254	2.02484	0.455343	1.1612
0.195757	1.5201	0.626843	0.381084	1.82459	0.163437	0.385348
1.12652	1.22698	0.0392099	0.744113	3.38034	0.329359	1.24397
0.483983	0.565174	1.76573	0.491261	1.98557	0.204029	0.841091
0.183444	0.729113	0.257638	1.00279	3.83081	0.365611	0.368049
0.826097	2.18255	1.51349	0.694839	3.03377	0.179574	1.79548
0.700051	0.843156	0.418778	0.78061	2.1864	0.0125989	0.0122509
0.377246	0.36188	0.425783	0.591905	1.33564	0.263969	1.5364
0.225046	1.75585	0.33785	0.913372	3.83081	0.221851	0.814419
0.900337	1.12259	0.79312	0.661236	2.81499	0.353919	0.658571
0.421292	0.665934	0.466039	0.618461	2.89214	0.26238	0.83542
0.314159	0.931443	0.839659	0.528441	0.122191	0.446172	0.986655
0.41982	1.21008	0.31122	0.877096	3.83081	0.576647	0.965325
0.403556	2.10264	0.322368	2.11434	3.83081	0.730011	1.1189
0.847677	0.654633	0.541877	0.253873	1.04058	0.466502	0.113909
0.386988	0.810114	0.450649	0.701492	3.83081	0.558566	0.755128
0.624703	0.61628	0.441498	0.659141	1.26306	0.125569	0.870369
0.898568	0.532013	0.287221	0.810731	3.83081	0.190686	1.57499
0.831214	0.969781	0.783702	0.468429	2.05589	0.12361	1.04825
0.443172	0.747381	0.630804	0.616109	3.83081	0.319893	1.14383
0.0772502	0.904941	0.258999	0.88422	2.44019	0.399314	1.94219
0.485077	1.03128	0.837941	0.455438	3.64288	0.262174	0.0883902
0.540706	1.32873	0.583677	0.974715	3.83081	0.260386	0.989685
0.860285	1.1577	0.0867881	0.758128	3.75048	0.388436	0.689824
0.866358	0.883784	0.488478	1.00075	3.83081	0.389291	0.84237
0.817453	0.263523	0.549986	0.938015	2.06026	0.316524	1.78935
0.490513	0.605149	0.469876	0.771264	3.83081	0.195073	1.28518
0.426509	1.13716	0.439001	0.50318	3.83081	0.0874887	1.37661
0.893174	1.59809	0.209441	0.386721	3.16194	0.205845	1.59165
0.33043	0.604219	0.492991	0.366563	3.83081	0.458071	1.01288
0.704695	0.397757	0.596569	1.48203	2.39946	0.356189	1.15801
0.0304952	0.366324	1.54837	0.594	3.83081	0.327013	0.00126602
0.943232	1.25502	0.29149	0.493361	2.35829	0.394468	0.573644
0.843087	1.66425	0.730239	0.705298	3.83081	0.429787	1.10779
0.909326	1.6263	0.297335	0.210362	3.11749	0.221452	0.595006
0.711982	0.850019	0.213174	1.40845	3.83081	0.294937	1.33823
0.58518	0.6075	0.717343	2.20017	3.83081	0.29032	1.17681
0.406861	0.297426	0.471759	0.31329	3.83081	0.184117	1.46832
1.1207	0.891623	0.343886	0.518104	2.42716	0.414888	0.925598
0.70738	1.34739	0.563766	1.60136	2.41009	0.0392441	0.940827
0.27448	0.803605	0.616612	1.24395	3.83081	1.62872	2.38805
0.613399	0.786377	0.958748	0.0282218	3.21252	0.0386409	0.0143745
0.374387	1.22544	0.620869	0.595568	3.83081	0.277652	2.77681
0.723937	1.18489	0.976803	0.953732	2.00147	0.191477	1.11027
0.715411	0.755588	0.535508	0.387136	3.83081	0.270487	3.27629
2.04449	1.25852	0.293462	0.722224	3.31948	0.732918	0.965012
0.605634	1.55517	0.162128	1.37563	3.83081	0.19226	1.24741
0.453284	0.15531	0.0693841	1.71129	3.83081	0.0154988	0.945414
0.669985	1.20415	0.623242	0.569552	3.83081	0.183508	1.24789
0.827996	0.445298	0.488877	1.08635	2.90584	0.302556	1.14694
0.795325	0.606393	0.464177	0.640478	3.83081	0.456362	0.275403
0.456804	0.539556	0.797428	1.0522	2.85992	0.252311	0.62311
0.318716	1.41507	0.00955588	0.880113	2.80084	0.232156	0.756019
0.425532	0.56136	0.450446	1.42589	3.53449	0.298079	0.828973
0.844096	1.45818	0.380397	1.88862	1.71871	0.11812	0.950486
0.671847	1.09602	0.697786	0.850295	3.81514	0.122135	1.32235
0.0122943	0.494604	0.450223	1.19386	2.25017	0.523598	0.74027
0.0188392	1.1998	0.785306	1.31815	2.67304	0.661642	1.45014
1.15157	2.61986	0.597406	0.800885	3.83081	0.27132	0.653112
0.421175	0.98368	0.30574	1.38074	1.81742	0.141261	0.530078
0.523337	0.483985	0.308073	0.479547	3.83081	0.396834	0.768039
1.79396	0.292602	0.135923	0.990061	1.2085	0.175713	0.702711
0.43268	0.624141	0.116346	0.528085	2.51739	0.25783	0.751799
0.401607	0.526066	0.60946	1.04036	2.29833	0.366495	0.861492
0.377073	0.803153	2.21519	0.27343	3.83081	0.460726	0.583742
0.397254	3.83081	0.417558	1.47018	2.36805	0.179118	0.977304
1.19777	0.363511	0.015447	0.642205	0.346851	0.326904	0.773075
0.391436	1.36448	0.54155	2.01623	1.05959	0.350164	1.38405
0.219459	0.213629	0.349116	1.03351	3.83081	0.103702	0.713595
0.113469	1.22187	0.918828	0.637971	3.31138	0.0202562	0.878344
0.75112	0.632502	0.535074	0.499807	3.83081	0.474124	1.31345
0.00043758	1.28064	0.424209	0.429956	2.31179	0.278995	0.00335303
0.75083	0.529531	0.694326	0.289085	3.74833	0.110292	0.785873
0.457651	0.581198	0.274848	0.64432	2.73693	0.05057	0.455627
0.24171	1.05839	1.17462	0.570115	3.83081	0.203263	1.64118
0.546452	0.392206	1.9057	1.18578	2.34524	0.191993	2.29122
0.491974	0.445839	0.362837	0.629467	3.09875	0.291266	1.81896
0.445178	1.01929	0.186123	1.00715	1.03939	0.476026	0.463232
2.26894	0.993545	0.385384	1.10434	2.35103	0.552484	0.77936
0.455004	0.369475	0.453838	1.08786	1.79395	0.250805	0.991836
0.292308	2.66136	0.282307	0.555785	0.471035	0.421265	0.420229
0.518851	0.613572	0.421343	1.03927	3.83081	0.135295	0.19757
0.696239	1.53025	0.15842	0.526625	0.892932	0.0762029	0.926197
0.331786	0.905609	0.495317	0.595044	3.83081	0.266733	0.654608
0.544489	2.47393	0.508754	0.773534	0.725213	0.357971	2.48226
0.833135	2.66636	0.695626	0.731631	2.38392	0.275761	0.338574
0.352706	1.19018	0.590804	0.670213	3.32354	0.194196	0.186757
0.452008	1.12915	0.640824	0.807911	3.83081	0.329035	0.832882
0.697535	0.501975	2.06961	0.186983	3.05989	0.40467	1.17672
0.443954	0.585664	0.678673	0.195415	1.36191	0.21564	0.226355
0.519643	1.40685	0.43066	1.15318	2.89695	1.54329	1.20053
0.737213	1.43704	0.579916	0.556488	3.83081	0.254536	0.501925
0.659917	0.330816	0.532288	1.06514	3.61276	0.249205	0.858558
0.18694	0.711762	0.863297	1.75131	1.57155	0.200063	0.754205
1.00926	1.0589	0.281132	1.26528	3.83081	0.232792	0.407592
1.23976	0.865691	0.129199	1.10445	1.42529	0.2782	0.567775
0.688508	1.09937	0.877127	0.635586	1.85836	0.314177	1.06427
0.924026	0.843671	0.365146	1.19543	3.83081	0.258834	0.880454
0.977192	2.81294	0.436769	0.681703	3.83081	0.587089	0.0641189
0.556505	0.629075	0.444112	0.570196	0.626697	0.458821	1.13998
0.624157	0.959371	0.780764	0.34054	2.68996	0.451643	0.417724
0.717213	1.20359	0.817631	0.40174	0.268366	0.31673	1.95852
0.581373	1.55555	0.538082	0.400202	2.97046	0.415288	1.09729
0.710757	2.02254	0.768257	0.845996	3.83081	0.0695155	1.74107
0.554026	0.769985	0.651063	1.18321	0.423915	0.239991	0.969567
0.893026	0.859803	0.909786	1.35186	3.54568	0.324694	0.581675
0.570424	1.07703	1.3165	2.89698	3.83081	0.301855	0.920841
0.668093	0.927621	0.716334	1.16347	2.11826	0.575426	0.772114
0.69748	0.380178	0.014879	1.38647	3.83081	0.154673	1.11737
0.809018	0.356402	1.14407	2.08816	1.39597	0.248612	1.77983
0.519509	1.00059	0.652319	0.88972	3.83081	0.100903	1.51793
0.18738	1.56336	1.2019	0.176007	3.83081	0.186536	0.986573
0.789545	1.00473	1.06108	0.609722	2.29065	0.242304	0.314006
1.5569	0.565743	0.732565	1.26204	3.83081	0.128758	0.777112
0.693142	0.931058	0.213156	1.39493	3.75792	0.192492	0.302358
0.888524	0.395372	1.16295	0.185293	3.83081	0.273721	0.439214
0.231826	0.847357	0.554663	0.357121	3.83081	0.322658	0.838762
1.18761	0.780099	0.518659	0.80297	3.83081	0.204574	1.79933
1.58408	0.629766	0.531744	1.09209	3.83081	0.301893	0.357616
0.908854	1.11222	0.435931	1.61119	1.9373	0.037155	3.24544
0.386692	0.542115	0.369509	0.686988	1.96206	0.0202562	1.01836
0.569428	0.973617	0.704355	1.14445	0.0919948	0.0814034	0.509721
0.731338	0.848916	0.755668	0.835533	3.49203	0.251637	0.291047
0.730698	0.995531	0.712467	0.44526	3.83081	0.346574	1.13089
0.723361	0.700282	0.504392	0.616367	2.39104	0.0757076	0.804549
0.358021	1.03785	0.475992	2.79005	3.1697	0.0885402	0.766014
0.349447	0.879527	0.783267	0.163984	1.42123	0.240937	2.12808
0.770449	0.772388	1.10239	0.711578	1.94424	0.421408	0.4165
0.458263	0.864304	1.10612	0.953004	1.36882	0.0620515	0.552766
0.587162	0.850645	0.696591	0.189524	2.65719	0.110209	1.24958
0.0541299	1.13911	0.293346	0.762293	2.33286	0.466659	1.79938
0.451734	1.41292	0.797782	0.892929	0.334896	0.342065	0.898258
0.159081	2.27742	0.741084	2.02972	3.05817	0.275962	2.13582
0.538501	1.00054	0.703575	0.249483	1.94371	0.356621	0.960762
0.780658	1.80923	0.215412	1.14412	1.88193	0.374406	1.10635
0.340531	1.53349	0.721681	0.455325	1.26028	0.326732	0.641341
0.340156	0.752987	0.433698	0.384112	2.25991	0.482967	1.0265
0.5531	1.88636	0.0209989	0.810224	3.0402	0.305756	0.365554
0.67627	0.176693	0.29251	0.391464	2.313	0.339587	1.20235
0.254183	0.987898	0.658186	0.828918	3.83081	0.383059	0.552766
0.594481	0.703257	0.998096	0.50255	1.16659	0.0951071	1.88666
0.288737	0.586795	0.0236941	0.168463	2.13538	0.365455	0.11714
1.02027	0.668643	0.730317	1.14856	3.31326	0.254176	0.821256
0.351081	0.956633	0.476986	0.575765	3.83081	0.348469	0.48475
0.390666	1.14053	0.460628	0.61448	3.83081	0.404697	0.407472
0.0918274	0.887816	0.459676	1.15734	0.780463	0.144256	0.777275
0.455491	2.36743	1.87983	0.685668	3.83081	0.501448	0.854678
0.967975	0.389505	1.33795	0.669156	0.721276	0.332951	0.149373
0.679445	1.2231	0.623044	1.1882	3.83081	0.291483	1.07506
0.354908	0.560942	0.132785	1.61065	3.83081	0.301213	0.883116
0.70342	0.111418	0.568025	0.301112	2.43283	0.356795	1.02724
0.501045	0.242697	0.227464	0.924806	2.18633	0.247324	0.367554
0.589249	2.84888	1.10551	2.04615	1.54845	0.115577	0.759113
0.702452	0.614311	0.841257	1.17575	3.81485	0.312597	1.59507
0.15214	0.998131	0.0997425	1.05017	1.47035	0.548761	1.18649
0.823534	1.03812	0.264448	1.21028	3.83081	0.323103	1.36694
0.493473	0.813054	0.376624	0.622569	2.17147	0.0405667	1.77298
0.736705	1.29768	0.622456	0.859982	3.83081	0.112429	0.904583
1.04918	1.906	0.435093	0.793262	1.38635	0.0308197	1.8802
0.328862	1.2275	0.606186	0.543437	1.50611	0.227032	0.890286
0.375246	0.718591	1.09682	0.791386	1.0673	0.563252	0.936452
0.980166	0.685773	0.857376	0.650994	1.19134	0.281338	1.09252
0.276867	1.51929	0.312273	0.979011	2.84505	0.459723	0.149373
0.758474	0.59635	0.543938	1.52575	0.682166	0.083861	0.96361
0.969908	1.40353	0.226076	0.507469	3.07781	0.412363	1.10112
0.438916	0.666428	1.52304	0.505176	3.83081	0.502699	1.19915
0.531138	0.811174	0.242621	0.78194	3.83081	0.0612879	1.21896
0.546732	2.8126	0.411626	0.317502	3.83081	0.285704	0.782123
0.458592	1.63447	0.401731	0.289506	2.22997	0.0725236	0.518992
0.455696	1.40997	0.776547	0.843709	2.76239	0.0958283	0.716288
0.59213	0.844716	2.41378	0.0255461	3.83081	0.613056	0.540666
0.547154	0.521609	0.460389	0.610113	3.83081	0.38699	0.858173
0.971734	0.811702	0.396964	0.6653	3.83081	0.234587	1.23174
0.275928	0.924683	0.777256	1.22999	1.75443	0.408685	0.667926
0.580738	0.808559	0.251338	0.927486	3.02832	0.453376	2.00167
0.513919	0.894636	0.874021	0.630823	3.22854	0.228544	0.623926
0.75402	1.59099	0.0697356	1.21965	1.80555	0.698838	2.97849
0.544507	1.11673	0.788741	1.17412	3.83081	0.485054	1.17279
0.397715	0.978921	0.339916	0.715271	2.92898	0.243905	0.890878
0.25147	1.28509	0.304301	0.770978	3.81908	0.405933	0.824206
0.405034	3.56303	0.694264	1.00128	3.83081	0.232687	1.0871
0.32329	0.608399	0.468801	0.180481	3.83081	0.391826	0.689522
0.631167	0.477421	0.849253	0.525495	2.19941	0.592618	1.09256
0.509989	0.859731	0.613277	1.13493	3.83081	0.485954	2.73
0.401448	0.968422	0.302324	1.66608	3.83081	0.424928	1.8671
0.236849	0.892565	1.04338	0.698541	3.83081	0.457339	0.501828
0.558402	0.473586	1.3394	0.429082	3.76176	0.458631	0.786544
0.709455	0.553729	0.791168	0.272372	3.83081	0.308369	0.533979
0.553131	1.39872	0.730326	0.845794	3.02086	0.207658	2.11242
0.635768	0.13752	0.57932	0.640949	3.83081	0.152557	1.43039
0.675945	1.12673	0.127804	0.697823	3.83081	0.19936	1.65656
0.465191	1.4111	0.18696	0.688644	2.96538	0.326595	0.967711
0.273166	0.704997	0.364394	0.815122	0.304734	0.389643	0.726765
1.0349	1.0695	0.0407169	0.738773	3.83081	0.555853	0.372791
0.965194	0.831387	0.158525	0.627181	0.809157	0.352751	1.60774
0.546363	0.781401	0.166893	0.745592	3.06227	0.446116	1.84198
0.695659	0.171688	0.485892	0.703487	2.07169	0.153641	0.801858
0.289095	0.588195	1.06485	0.725504	1.97574	0.360316	1.0661
0.390583	0.963123	0.448652	0.771833	2.19711	0.369749	0.677354
0.315176	0.598651	0.253486	0.764268	3.83081	0.389695	1.11829
0.432531	0.756822	0.516939	0.685896	2.98746	0.432882	1.2003
0.0861592	3.83081	0.722051	0.842727	3.83081	0.141563	1.13161
0.532236	2.06719	0.84371	0.406893	2.26724	0.126877	0.78851
1.11114	1.70141	0.294885	0.715714	2.45521	0.399219	0.516325
0.903161	1.55458	0.0327566	0.768923	0.0587432	0.205898	0.841598
0.413075	1.82593	0.782757	0.966084	3.83081	0.302184	0.520264
0.520136	1.4421	0.813793	0.539261	3.83081	0.239813	1.61359
0.25065	0.173984	0.464688	1.24037	1.84097	0.23586	1.17547
0.548976	1.31195	1.20339	0.562171	2.13349	0.113807	1.09632
0.120974	1.07762	0.630276	1.12847	1.02911	0.156126	1.07076
0.438863	1.42901	0.975213	1.06081	3.75011	0.164085	1.02124
0.610383	0.91443	0.536855	0.758724	1.48723	0.466366	0.421452
0.42206	2.21686	0.602705	0.256163	1.72235	0.606406	2.04714
0.654308	0.529385	0.654881	1.14642	2.10282	0.644455	1.17596
0.0645812	1.03228	2.26794	0.120088	3.83081	0.422176	0.67065
0.340765	1.28759	0.838245	0.865884	0.659229	0.292374	1.06744
0.764634	0.226763	1.24633	0.349422	2.57974	0.0332679	1.53493
0.724144	1.4253	0.216275	0.56348	3.83081	0.211342	1.23901
1.13741	1.32316	0.572192	0.407443	2.96948	0.0886546	1.16893
0.856274	0.634278	0.348642	0.444587	3.83081	0.290444	1.33224
0.225981	0.970648	0.536535	1.05039	1.88412	0.546689	1.01067
0.853863	1.2097	0.577371	1.94605	0.345594	0.629987	0.3992
0.545145	1.58093	0.601699	0.594771	3.83081	0.164425	1.30386
0.777758	1.54781	0.71315	0.135006	2.17841	0.372674	2.09139
0.593801	0.626846	1.51547	0.403588	3.83081	0.390426	0.276546
0.229079	1.19091	0.80417	1.1225	2.68616	0.341074	2.00241
0.299723	0.807631	0.478862	1.03313	3.83081	0.184927	0.592905
0.0237339	1.13054	1.89897	1.12138	2.4092	0.186605	0.416621
0.647754	1.16522	1.46573	0.573864	3.83081	0.266207	0.596342
0.980553	0.293774	0.738086	0.99228	3.83081	0.144695	0.669668
0.173179	1.06281	0.502198	0.347169	2.6369	0.266406	0.888864
0.836772	1.21307	0.100989	0.774365	3.78369	0.199768	0.0283661
0.483146	0.419815	0.334738	1.88181	3.06432	0.406817	2.0086
0.845758	0.964652	1.0233	0.331266	3.83081	0.325146	0.50655
0.225914	1.19859	0.457305	0.95919	2.15047	0.34998	0.802647
0.202059	1.09865	0.437595	1.69636	0.151397	0.2565	0.865614
0.373151	0.953928	1.07076	0.645687	3.83081	0.40366	0.731501
0.72831	0.740162	0.336443	1.65609	1.39799	0.373748	1.23046
0.556549	0.787731	1.27849	0.628749	0.346851	0.0139978	0.387848
0.10088	1.31016	1.15447	0.8335	3.83081	0.186428	1.11041
0.768053	0.979844	0.420875	2.03613	3.83081	0.0349492	0.580889
0.442023	1.08003	1.2745	0.438245	2.429	0.352631	1.30101
0.652404	1.40708	0.133576	1.22396	2.54457	0.519897	1.19567
0.201677	0.954495	0.784609	0.546171	2.64338	0.46156	0.86236
0.468952	0.790617	0.470797	0.979694	1.22988	0.259696	1.77717
0.107637	3.83081	0.447001	0.641794	3.83081	0.16929	0.488366
0.820609	1.42198	0.724016	0.602738	2.98795	1.8056	0.828532
0.247994	1.13335	0.645094	0.453604	3.66671	0.278605	1.44432
0.514496	1.5554	0.558275	1.3176	2.41809	0.168088	0.429156
0.658409	1.01437	0.684539	0.810777	3.52742	0.100195	1.6478
0.596865	0.855828	0.862419	0.740761	3.5169	0.15571	0.716845
0.712266	1.20655	0.939729	2.10861	2.83713	0.151236	0.798531
0.284598	1.9355	0.22593	0.271893	3.83081	0.121584	1.06764
0.294181	0.920623	0.32914	0.803978	3.43079	0.135971	1.56813
0.283434	0.477181	0.120734	1.34174	3.3605	0.229567	1.67564
0.19216	0.999674	0.513857	1.31277	3.52421	0.391799	0.679262
0.398735	0.208836	0.469226	0.547624	3.52405	0.213418	0.694443
0.681677	0.669944	0.818818	1.26928	2.79203	0.081485	1.72113
0.451756	0.87387	0.380716	0.802177	1.37887	0.519001	0.930892
0.118422	0.981393	0.584636	0.699451	3.83081	0.731465	0.724848
0.699619	1.11214	0.490491	0.668215	3.83081	0.166244	0.816463
0.321988	1.14598	0.23618	0.755961	1.02561	0.287304	1.36792
0.531881	1.1353	0.46617	0.763513	3.22138	0.222765	0.858204
0.383511	0.969342	0.571421	1.27235	3.83081	0.424462	1.40341
0.517479	1.22731	0.560333	0.333447	2.36221	0.351416	2.08616
0.540168	0.977335	0.523514	1.52041	3.83081	0.392098	0.674981
0.055213	1.00934	0.312621	1.12409	3.83081	0.0513999	0.946534
0.293196	0.721639	0.634736	0.684831	2.38341	0.901031	1.25036
0.180387	0.734024	0.922528	0.706643	3.83081	0.449783	0.429156
0.986364	0.679982	0.202112	1.81457	1.76107	0.144106	1.14584
0.628048	0.71762	0.567466	0.319825	3.83023	0.0503742	0.892944
0.797552	1.49108	0.724269	0.97396	2.08827	0.275072	1.72865
0.596411	1.46648	0.495187	1.12179	3.83081	0.118463	1.08367
0.555214	0.887709	0.785261	0.126626	0.986657	0.466417	0.498181
0.201301	1.39591	0.654979	0.975176	0.948428	0.230572	0.878052
0.637633	1.72581	0.763439	1.36334	1.86229	0.162063	1.73366
0.583574	1.26324	0.785546	1.43086	3.05944	0.108114	0.897369
0.73835	0.732034	0.362421	0.550683	1.70283	0.282171	0.752675
0.13987	0.574123	0.326114	1.07915	2.84486	0.327795	0.86072
0.584354	1.7311	0.63273	0.816033	3.04943	0.186014	0.670916
0.65822	0.519884	0.400256	1.37054	2.08964	0.065738	1.06118
0.358827	2.39274	0.275749	0.609809	3.83081	0.158553	0.98602
0.264665	0.845032	0.519978	0.659581	2.94099	0.137964	1.18838
0.944097	0.56383	0.797191	0.627958	1.68823	0.243458	0.749918
0.438621	0.392894	0.023169	0.635679	1.37413	0.207162	2.41933
0.745069	1.77571	0.195353	0.407308	3.83081	0.826827	0.503836
0.733015	0.704787	0.506444	1.09348	1.75371	0.473379	1.16897
0.622326	0.671946	0.716743	0.611434	3.83081	0.30912	0.967465
0.330821	1.059	0.499029	1.00357	3.83081	0.113571	1.64116
0.386607	0.236713	0.19846	0.501705	2.63688	0.263549	0.37806
0.950237	0.502022	1.49871	0.376453	1.06581	0.0387383	1.18395
0.664998	0.62303	0.822271	0.64296	0.153282	0.310141	0.896807
0.343411	0.298292	1.22655	0.822846	3.83081	0.231953	0.175446
0.464224	0.328711	0.526492	0.482077	3.83081	0.0434882	0.358092
0.551412	0.67328	0.925791	0.965903	1.82666	0.192425	0.684427
0.721656	0.278707	0.769216	0.702227	1.80821	0.295983	1.98341
0.133017	0.646564	0.627271	0.941167	1.78144	0.418363	0.316927
0.738698	0.814443	0.780115	0.497012	3.83081	0.0346352	1.24704
0.466169	0.769508	0.0798628	0.738491	2.32063	0.115446	0.750978
0.326048	0.235483	0.663509	0.352658	3.83081	0.310396	1.18533
0.801775	0.366782	0.440174	0.798598	2.41708	0.0419289	1.26607
0.456832	0.714058	0.533661	0.894103	3.83081	0.0556685	1.07761
0.375379	0.769622	0.428041	1.12652	3.51176	0.316337	0.0939266
0.0921553	1.02869	0.311155	0.827955	3.83081	0.290139	2.06098
0.241949	1.29656	0.64348	0.849604	0.213651	0.179249	0.986063
0.714428	0.852729	1.29148	0.55051	1.51128	0.181636	0.967612
0.912793	1.17732	0.195862	1.5479	3.83081	0.0293065	1.0567
0.721794	0.598577	0.805828	0.639401	3.83081	0.458407	0.671737
0.634392	1.41348	1.14472	1.01867	1.36123	0.0844078	1.67295
0.30356	0.371124	0.708188	0.756822	3.83081	0.147819	0.224164
0.273952	0.532908	0.416066	0.475989	1.75891	0.537928	1.2611
0.592786	0.390884	0.327242	0.585587	3.37716	0.0757775	0.735842
0.495259	0.470565	0.771914	0.709917	3.83081	0.325521	0.452573
0.401085	1.08014	0.305172	0.431489	3.83081	0.242378	0.619687
0.577591	0.633656	0.571977	0.576754	2.43014	0.249286	1.04206
0.674909	1.55011	0.753217	0.620076	3.83081	0.185339	0.800046
0.263196	0.39359	0.845369	0.470169	2.56154	0.395862	1.09049
0.20157	0.692576	0.91243	0.189075	0.911141	0.323787	0.420013
0.0152528	1.05361	0.848042	0.723356	1.92233	0.208165	1.34636
0.806691	1.04262	0.133713	0.423717	2.27541	0.441373	1.13606
0.480262	1.01347	0.501075	0.96959	3.83081	0.326457	0.881471
0.226594	0.618062	0.513318	0.633379	0.13893	0.00137146	0.783344
2.49338	0.837264	0.517326	0.388345	3.83081	0.41822	0.67173
0.338987	1.3595	0.704194	0.91314	3.61408	0.447784	1.68029
0.922328	1.12641	0.572836	0.698789	1.99136	1.32953	0.893588
0.666026	0.459828	0.0972168	1.15672	3.83081	0.464076	0.681548
0.336499	1.39702	0.490025	0.870846	2.87484	0.221007	0.686361
0.555679	0.242994	0.444755	0.518963	3.83081	0.0219313	1.32844
0.707156	0.691912	1.80118	1.23386	0.97981	0.167767	0.701743
0.949006	0.660369	0.705133	0.683607	1.93707	0.0422853	1.66318
0.830581	0.537686	0.357633	0.84147	3.66374	0.154209	1.49839
0.729572	0.760624	0.260941	0.673095	2.06932	0.283907	0.439191
0.251119	0.640047	0.440429	1.28801	3.83081	0.30861	0.932342
0.388853	1.04694	0.388922	0.495457	2.04457	0.0471007	0.376676
1.04665	0.907001	0.780243	0.473393	0.390789	0.319525	2.07493
0.544408	0.997428	0.524566	0.488946	3.83081	0.221082	0.783001
0.91218	0.747776	0.574719	0.767113	3.83081	0.139651	1.1428
0.142542	0.852848	0.657296	0.504017	3.30102	0.227428	0.60269
0.386537	0.426078	0.655996	0.525661	3.83081	0.386149	0.551019
0.558633	2.23159	0.833637	1.18348	3.70851	0.520221	1.72383
0.0496593	0.851323	0.201706	1.0457	2.32842	0.340789	0.607248
0.34154	0.953657	0.208705	1.14525	1.47687	0.145298	0.185494
1.87818	0.255406	0.906093	0.76597	0.294549	0.410628	2.14066
0.517998	1.09232	1.07122	0.607953	3.83081	0.278467	1.01983
1.2178	1.28601	0.666936	2.67986	2.15182	0.0685083	1.14693
0.27227	1.2648	0.185308	0.838601	3.66217	0.405372	0.621734
0.894234	1.67451	0.313794	1.18662	0.380238	0.300591	0.459564
0.714015	1.09209	0.660109	0.379801	2.19585	0.0325951	0.709493
0.166393	1.42565	0.548551	0.0737221	3.83081	0.283351	0.509778
0.623698	0.655274	0.63635	0.457622	2.88677	0.265511	1.58358
0.923835	0.288875	0.362113	0.696769	3.83081	0.0880117	0.931123
0.137363	0.988837	0.52378	1.25536	3.83081	0.124069	1.28189
0.260995	0.732283	0.453304	0.51972	3.83081	0.369639	1.98411
0.723989	0.997363	0.521177	0.840104	3.83081	0.415621	1.16285
0.640589	0.738382	0.550899	0.0859051	2.8209	0.0133819	0.607248
1.0512	1.1379	0.440999	1.46969	1.57587	0.4523	0.85202
0.402663	0.149014	0.610896	0.73008	3.36977	0.017892	0.49367
0.555961	0.943162	0.189079	0.696074	3.83081	0.250445	0.33514
0.667018	1.49514	1.43071	2.0143	3.83081	0.20352	1.42586
1.21957	0.573444	0.669765	1.57549	3.83081	0.0266775	1.1285
0.605953	0.918692	0.148618	0.977953	3.83081	0.277282	0.883794
0.451586	1.04402	0.492216	1.00009	2.43714	0.188626	0.535963
0.162944	1.42829	0.545017	0.637235	2.26042	0.138738	0.98434
0.711457	1.06175	0.5614	0.0217312	3.83081	0.346617	1.19978
0.70448	2.84941	0.426469	0.637453	2.33135	0.390228	1.13232
0.418722	0.165804	0.365041	0.546137	2.724	0.266386	1.11283
0.344623	0.799477	0.146014	0.38994	0.783104	0.211462	0.624816
0.404946	0.261141	0.486615	1.14947	2.31848	0.347328	0.782144
0.710736	0.711477	1.25524	1.13898	1.46784	0.19769	1.04669
1.02151	1.26343	0.481312	0.663867	0.88181	0.106797	0.970471
0.548112	1.42993	0.567525	0.463486	2.57355	0.285221	1.09256
0.30504	0.573463	0.371574	0.780518	1.81311	0.218785	0.475438
0.139971	1.19859	0.605997	1.021	1.59538	0.107354	0.640673
0.189918	0.566143	0.484442	0.680399	3.83081	0.165924	0.918372
0.725993	0.535271	1.36933	0.76703	3.10031	0.310994	0.562303
0.383479	0.573496	2.23351	0.869423	2.96087	0.0153953	1.13518
1.23665	1.8279	0.655308	0.968249	2.08488	0.347751	0.0383644
0.550498	1.41523	0.322836	1.02174	2.19345	0.204792	0.882171
0.350855	0.992096	0.523985	0.775999	0.249548	0.431352	1.18128
0.584338	0.492153	0.463948	1.13897	3.21425	0.0759683	1.70875
0.358686	0.475573	1.1717	0.468447	2.17686	0.57583	1.01317
0.815704	0.476956	1.24833	0.645587	3.1796	0.055979	2.86929
0.428287	0.888099	0.647299	0.839777	2.32372	0.0741993	2.24548
0.737941	0.600343	0.173426	1.19815	3.83081	0.0377892	1.30916
0.464395	1.45014	0.516794	0.315997	2.54758	1.15259	1.03129
0.132471	1.51816	0.511472	0.940958	2.79764	0.265777	2.15555
0.567749	1.53057	0.583032	0.685766	3.83081	0.203675	0.716672
0.425305	1.05858	0.534807	0.139837	0.515134	0.403661	1.03302
0.676325	2.74692	0.733517	0.614578	3.83081	0.0279718	0.184042
0.296292	0.943832	0.519146	0.526376	3.83081	0.254838	2.06332
0.413904	0.744391	0.235474	0.140733	1.5964	0.0620824	0.987957
1.09911	2.34559	0.932177	0.413465	2.35709	0.268187	3.17967
0.92458	2.53418	1.29185	0.451292	3.83081	0.00308073	1.03655
0.439335	0.716396	0.270415	0.654182	3.83081	0.218152	1.33525
0.464284	0.0636374	0.567946	0.0845045	1.00826	0.0767955	0.754822
0.170432	0.743609	0.788702	1.36336	3.53772	0.255102	0.893379
1.18402	0.781437	1.09677	0.681901	3.83081	0.561999	2.36503
0.89893	1.11719	0.538523	0.202965	0.22477	0.245129	1.94905
0.633309	1.30594	0.543822	1.3567	2.2036	0.105153	1.02331
0.268686	0.349559	0.444886	0.846482	2.42034	0.0228403	1.09625
0.423584	0.68133	0.401693	1.21749	3.83081	0.24735	1.0069
0.752079	0.407007	0.114037	0.562211	1.18368	0.332169	3.28053
0.765446	0.729245	0.523816	0.943569	1.68331	0.522203	2.22758
0.67443	0.385945	1.32657	0.451037	3.74746	0.215904	1.39756
0.658485	2.37201	0.581603	1.02551	2.48335	0.165924	0.601711
0.863165	0.174793	0.683363	0.551029	2.81045	0.074263	1.14417
0.137147	0.775011	0.20089	0.306685	3.31421	0.390164	1.16428
0.58032	0.841542	0.290428	1.1944	3.83081	0.438585	1.23615
0.254442	0.358129	0.633184	1.05433	3.83081	0.0873783	1.94213
0.394362	1.06588	0.357252	0.812386	0.272094	0.0143643	0.93155
0.562249	0.732982	0.467319	0.0743045	1.38212	0.361855	0.937734
0.783029	1.31617	0.386628	0.759252	3.30351	0.289465	0.138926
0.0839522	0.559679	0.394397	1.24102	1.10278	0.180138	0.665589
0.0813381	0.754241	0.662364	1.0113	3.78405	0.20276	0.770895
0.578419	1.63627	0.2174	0.707531	3.83081	0.708294	0.633142
0.029527	0.801553	0.695036	1.68036	3.83081	0.0879552	0.741172
0.644125	1.89497	0.428336	0.885236	3.83081	0.0725224	0.573752
0.891864	1.8884	0.190663	0.938299	3.83081	0.347635	0.853737
0.480211	0.416422	0.190826	0.567239	2.60244	0.1828	0.616403
0.673515	0.330625	1.11729	0.922733	0.130927	0.464746	0.227599
0.82619	1.35252	0.503123	0.669837	1.24785	0.43979	0.940036
0.675763	3.83081	0.761854	0.443445	2.25158	0.0241592	0.317858
0.192099	0.957426	0.674096	0.449956	3.83081	0.304115	0.811053
0.220283	0.854562	0.682037	0.211943	3.28219	0.388088	1.42983
0.745598	0.79712	0.724833	0.656616	3.83081	0.49719	1.42676
0.72459	0.461095	1.81827	0.211066	2.03936	0.452242	0.959376
0.688722	0.837736	0.55222	0.485178	3.83081	0.31394	1.36399
0.266407	0.690442	0.590487	1.09039	1.52301	0.306175	0.87153
0.739177	1.62137	0.665717	1.24659	0.0822836	0.158135	1.82864
0.225009	1.36097	0.421986	0.518523	3.83081	0.10111	0.249638
0.757787	0.199046	0.441906	0.377452	3.83081	0.375251	1.40858
0.227195	0.938	0.659647	1.14836	3.83081	0.151317	1.99042
0.442277	0.981228	0.713129	0.189874	3.05889	0.133432	0.626782
0.738486	0.41425	0.523209	0.201634	3.83081	0.0588895	0.877413
0.453222	0.51927	0.713478	1.38175	3.83081	0.059083	1.18164
2.19418	0.74236	0.592143	0.590351	1.25883	0.0577681	1.07079
0.663177	0.214713	1.38029	1.47282	3.68493	0.24002	0.694959
0.541256	0.599665	0.747506	1.97844	3.20878	0.205286	0.346391
0.171968	1.0701	1.26261	0.0332678	3.83081	0.200131	0.882246
0.455029	1.47378	0.651023	1.02567	0.391712	0.0318725	0.439589
0.341883	1.78669	0.657507	0.684857	3.83081	0.303544	0.887005
0.428604	0.752951	0.575526	0.0762553	2.7525	0.320011	3.40691
0.637678	0.965229	0.592724	0.547962	1.69517	0.395222	1.85354
1.04837	1.09373	0.274564	0.487917	2.03282	0.185275	0.94311
0.174439	2.78444	0.266849	0.373304	3.83081	0.458793	0.824919
0.442658	1.66865	0.163811	2.06022	0.24785	0.0361451	0.685012
0.701525	0.416656	0.741848	0.775309	2.87857	0.301364	2.20491
0.249421	1.16969	0.315854	0.237835	3.2752	0.282559	1.25269
0.725452	0.635119	0.535674	1.69322	2.15405	0.466633	0.616905
0.773881	1.00111	0.233671	0.656203	0.973927	0.28587	1.10597
1.14938	1.15489	0.372743	0.831189	3.83081	0.30824	1.13223
2.01798	0.526653	0.670348	0.339796	3.83081	0.302413	0.58324
1.11734	3.33678	0.434605	1.15035	0.450734	0.258253	0.402039
0.0969987	1.93212	0.200651	0.780888	2.2459	0.314145	0.734501
0.333722	0.786295	0.463217	0.884338	0.962273	0.291937	1.18678
0.836412	1.59898	0.495678	0.719651	3.18483	0.296506	0.953945
0.82178	0.685624	0.018155	0.942985	3.83081	0.194026	0.964975
0.545599	0.827092	0.401447	0.842063	2.40297	0.497584	1.12206
0.322367	0.284298	1.13145	0.497386	0.455577	0.187224	1.08383
0.864815	2.03574	0.46196	0.628924	3.83081	0.425313	2.07628
0.701465	1.39488	0.37008	0.415257	0.88055	0.135992	1.10175
1.34304	0.862804	0.380394	0.964992	2.19952	0.204133	1.11628
0.142695	3.71547	0.425251	0.765954	2.22614	0.191623	0.39167
0.810227	0.837171	0.311989	0.520557	2.20588	0.286362	1.34146
0.193222	0.952942	1.11439	0.351875	3.83081	0.152468	1.32727
0.31098	0.68609	0.338705	0.832487	3.38251	0.0504589	1.44856
0.385552	1.155	0.350462	0.749912	2.82455	0.171256	1.97071
0.87465	1.44264	1.20507	0.744134	3.83081	0.0369254	1.1308
0.603515	0.09395	2.51047	1.05842	3.3519	0.330926	2.52632
0.138322	1.74474	1.41135	0.815437	3.83081	0.47646	1.34268
1.15229	0.710029	0.638794	0.785048	1.93136	0.191986	0.741836
0.657656	0.629565	0.439809	0.89795	3.83081	0.420751	1.40206
0.625571	0.0893279	0.207499	0.479837	1.98165	0.499786	0.773109
0.374017	1.93343	0.524926	0.259527	3.83081	0.141808	1.40713
0.501723	1.85502	0.407797	0.94442	0.514326	0.572968	1.99401
0.258272	0.879681	0.377756	0.0165834	2.49217	0.556573	1.46177
0.763867	0.293841	0.593498	1.083	3.83081	0.173492	1.09245
0.505443	1.16315	0.294148	0.268386	3.83081	0.21022	1.80648
0.472434	0.727163	0.366817	1.26815	3.83081	0.362147	0.925544
0.653461	1.02862	0.32996	0.614903	3.83081	0.509079	1.0178
0.644412	0.382925	0.0965658	0.637334	2.61116	0.0474076	1.25325
1.10143	0.748565	0.642019	2.07884	3.8038	0.262188	0.522123
0.276838	2.5757	0.74626	1.60336	2.00628	0.220915	1.16285
0.538797	1.19281	0.303555	0.620038	2.29731	0.400973	1.14889
0.552311	0.691482	0.614806	0.642329	2.64129	0.70788	1.89802
0.651924	1.62073	0.712278	0.618453	3.83081	0.295263	0.969249
0.703122	1.36441	0.692817	0.569865	2.77988	0.483272	2.29403
0.719001	1.51867	0.580368	1.00368	3.59863	0.0609388	0.824011
0.0558442	1.71103	1.11414	0.737833	3.83081	0.257065	1.16613
0.412756	0.727053	0.713766	0.712822	2.42922	0.310554	0.765744
0.711076	0.307961	1.33516	0.915501	1.06786	0.165924	1.30968
0.339275	0.47501	0.551776	0.412732	3.83081	0.235123	0.537283
0.357164	0.699241	0.252187	0.575445	0.296218	0.439904	0.806827
0.21774	0.978854	0.635492	0.648392	1.0622	0.373207	0.488366
0.567837	0.406173	0.38091	0.630787	0.187589	0.464009	0.851263
0.622337	1.18245	0.357964	0.963404	2.62465	0.581341	0.459273
0.60171	0.717665	0.378466	0.68271	0.821902	0.0901777	1.34326
0.547478	0.476719	0.870825	1.25906	1.72003	0.353506	1.01982
0.761482	0.295563	0.555625	0.286986	2.93095	0.297436	0.614415
0.390693	0.716795	0.32948	2.34789	1.93722	0.149017	0.69939
0.637503	0.344289	0.385716	0.834905	2.32722	0.106688	0.803526
0.287182	0.232674	0.318679	0.575293	3.83081	0.00183026	0.702039
0.371884	2.21871	0.656439	0.73155	3.83081	0.067063	0.920269
0.871447	0.881278	0.348302	1.16775	0.731854	0.486521	1.81621
0.296415	0.476755	0.695203	0.490677	3.83081	0.0652236	0.580916
0.910675	0.953151	1.33035	0.562856	2.71008	0.221201	0.608433
0.584186	1.73445	1.21757	0.488874	3.83081	0.318095	0.31388
0.660501	0.655101	0.844117	0.541152	2.39523	0.448889	1.9626
0.16318	1.21608	0.276179	0.311557	2.0621	1.56199	1.80038
0.0965005	1.20359	0.17073	1.21572	3.20105	0.176378	1.81547
0.791879	1.06516	0.471319	0.0722226	3.83081	0.151798	1.01754
0.910981	0.692361	1.86944	0.866034	1.65323	0.177649	0.563183
0.261992	0.937027	0.511337	0.04986	0.794493	0.206123	1.55735
0.39879	0.734655	1.19589	0.69918	3.83081	0.0250357	0.0604346
0.640648	1.8478	0.697481	0.415304	2.86234	0.385783	1.76377
0.307494	0.79316	0.357658	1.40995	3.64915	0.383214	1.4939
0.0703637	1.52258	0.347601	0.360484	3.14861	0.00739053	0.226861
0.213225	1.06171	1.39249	0.472597	3.83081	0.420932	1.90861
0.484588	0.935773	0.574241	1.49331	0.403483	0.0610279	1.23258
0.744184	0.859702	0.536169	0.79852	2.67717	0.298054	1.64491
0.35613	0.928263	0.204982	1.16257	3.83081	0.454432	1.10664
0.676365	0.581852	0.0586534	1.00093	1.98032	0.0741849	2.00508
0.525013	0.438374	0.849673	1.92188	3.83081	0.530491	1.12904
0.336424	0.889215	0.0810959	0.610809	1.61192	0.258188	0.814999
0.89813	1.00009	1.01252	0.517265	2.7922	0.468296	0.640084
0.744134	0.664778	0.187925	0.817849	3.3208	0.170046	1.11855
0.730179	0.910609	0.702277	0.74796	2.21124	0.10438	0.907307
0.0649794	1.01186	0.839711	0.44086	3.83081	0.638858	1.06782
0.809276	1.07605	0.575934	2.1296	3.83081	0.0425656	1.19639
0.153682	1.34768	0.649778	0.670657	1.47399	0.10822	0.962108
0.674605	1.20034	0.687392	1.8433	2.59153	0.190455	0.661102
1.77083	1.57682	0.712209	0.847175	3.83081	0.525815	0.870407
0.349309	0.516386	1.25217	0.326046	3.52833	0.417355	1.02959
0.972934	0.69976	0.232538	0.595568	1.80928	0.410907	0.460264
0.546188	1.37557	0.294743	1.1764	3.83081	0.369658	1.12199
0.691933	0.575099	0.660432	0.664934	3.83081	0.480099	0.947925
0.0452506	0.438282	0.452719	0.452214	1.83199	0.226272	1.92041
0.129248	2.38571	0.7198	1.24004	3.83081	1.39212	1.38645
0.511446	1.16219	0.408751	0.576704	3.74148	0.153362	0.960286
0.471247	1.26221	0.74566	0.664689	3.83081	1.55108	1.47504
0.364905	0.794277	0.367126	0.424323	1.92774	0.74009	0.559934
0.198204	1.02756	1.25333	0.657434	3.83081	0.114995	1.13115
0.639104	0.67211	2.48725	0.722384	3.83081	0.419745	1.77115
0.305285	0.789242	0.772859	1.7721	3.23863	0.506342	0.507861
0.690721	1.63302	0.306872	0.512064	3.68687	0.536645	1.86208
0.686344	1.42832	0.900828	2.61375	3.83081	0.167614	1.61255
0.622879	1.3013	0.487209	0.343985	3.83081	0.153292	0.651592
0.438027	0.818665	0.335166	0.536249	2.17697	0.179271	0.975823
0.64101	0.467085	0.681221	0.676598	2.14814	0.0780253	1.17849
0.65567	1.75726	0.317446	0.940171	0.424458	0.52494	0.586762
0.343579	1.03316	0.602407	3.03994	3.83081	0.166938	2.46083
0.279559	0.981488	0.0866144	0.534182	2.12604	0.320336	0.453508
1.31152	1.0251	0.859793	1.1732	1.52703	0.168714	2.49167
0.673745	1.30593	0.439288	0.647099	2.43164	0.218671	0.656575
0.627745	1.4212	0.45044	0.640019	3.09329	0.301831	0.220254
0.546835	1.84624	0.670845	0.241113	3.64976	0.185469	0.620704
0.0522857	1.28114	0.414169	0.129951	1.77321	0.172042	1.15554
0.228969	0.767303	0.343297	1.13462	3.83081	0.265767	0.547009
0.62077	2.07659	1.04712	0.28757	1.76681	0.481016	1.22764
0.484154	1.03989	0.590082	1.06148	3.83081	0.210091	0.785315
0.0641593	1.27635	0.429243	0.564739	1.40821	0.423749	0.948539
0.368419	0.987356	1.03742	1.11852	3.31599	0.482698	0.110287
0.203306	1.04502	0.879683	0.587325	1.98402	0.142749	1.33454
0.125916	0.82938	0.848128	1.2453	2.20576	0.362397	1.92849
0.830961	2.40475	0.218729	1.03753	3.83081	1.87805	1.98403
0.58454	0.869285	0.507439	0.75574	3.83081	1.4974	0.783998
0.0402528	0.776947	0.652655	0.571955	2.04939	0.11539	0.330679
0.604636	1.13925	0.410739	1.94722	3.61726	0.144787	2.13815
0.882727	0.876251	0.25603	0.570275	3.18943	0.135219	2.26717
0.730232	0.74946	0.369224	2.54759	2.14838	0.155174	1.14601
0.335943	1.17424	0.0943539	0.497461	2.3354	0.102405	1.18373
0.974532	0.452756	1.08384	0.631615	0.330962	0.528916	1.28049
0.93223	0.654325	0.497053	0.330838	3.22605	0.302301	1.70712
0.681522	1.80191	0.795122	1.01539	3.83081	0.0513316	1.33755
0.623357	0.778024	0.411439	1.13544		0.13328	0.909974
0.0908391	1.95094	0.531137	0.351938		0.274963	1.08104
0.491732	0.914284	0.345165	0.781208		0.17782	1.11609
0.754525	0.445224	0.874774	0.733628		0.318542
0.388724	0.65158	0.351965	0.646002		0

## Sheet: Early_Postnatal
AST	ExNeu	IN	MG	OL	OPC	VASC
1.90241	1.63733	0.249485	1.7459	0.363608	0.829032	2.7313
0.28397	0.530773	2.75105	1.93999	1.48293	0.362555	1.09606
0.548639	1.70595	2.11862	4.44338	0.868636	0.253754	1.45375
0.930954	2.08501	2.3465	2.0898	0.885557	0.0624131	1.98293
0.089776	1.56777	0.122238	2.22449	0.875334	0.0609436	3.77357
1.08265	1.56605	1.77458	4.44338	0.825276	1.3607	4.44338
0.0182453	0.647011	0.673302	4.39138	1.81238	0.0338325	2.62708
0.535877	0.144487	2.158	4.44338	0.418965	0.781797	4.44338
0.169863	2.25956	1.34814	4.35875	0.649828	0.849059	4.44338
0.370954	3.19222	2.0095	3.43887	1.00586	0.640353	4.3953
1.06737	3.2645	0.967178	3.29841	0.505157	0.783249	4.44338
0.389518	2.11717	0.207969	1.50313	1.70643	0.805463	4.44338
0.0128055	1.97004	3.014	4.44338	0.790066	0.619383	1.3523
0.631277	3.53975	2.36335	3.5767	0.624158	0.470797	3.84582
0.135991	1.65752	3.11798	2.93701	0.922526	0.834854	4.44338
0.505245	0.428561	3.8803	4.02841	0.276561	0.925994	4.44338
0.11554	3.62563	2.53047	4.35041	0.155684	0.62787	0.267059
0.345209	1.93925	1.0665	4.44338	0.53554	0.12382	4.33864
0.125071	1.88229	0.497282	4.10358	0.879504	0.505823	4.44338
0.245114	3.21746	2.78963	0.694739	0.350336	0.753003	1.06805
0.951999	4.44338	1.42821	4.44338	0.490126	1.04711	4.44338
2.27992	4.44338	0.647053	3.9012	0.311503	0.608466	3.67777
0.337402	1.26263	2.69129	4.26184	0.288084	0.90288	4.44338
2.17832	1.44198	2.10207	4.44338	1.06024	0.249269	3.56377
0.821147	0.971047	1.44824	2.88987	1.57555	0.422706	2.42124
0.122599	1.2865	2.69751	2.0214	0.230844	0.569599	4.44338
0.0472639	2.08501	1.38306	2.45886	0.76259	0.149462	2.07502
0.287076	2.34345	0.505487	3.16292	0.958152	0.296779	4.44338
0.312368	1.58844	1.47347	3.05923	0.904745	0.575171	4.44338
0.466076	1.57716	1.8353	1.86637	0.253975	0.646458	0.36793
0.354873	1.63518	2.11596	4.44338	0.388406	0.515182	4.44338
0.58938	0.553165	2.49723	2.86642	0.628327	1.31138	4.12779
0.258847	3.6173	2.37641	4.32742	0.942347	0.859346	0.791332
0.108681	2.34433	1.65504	4.44338	0.143329	1.12675	4.44338
0.525539	3.61048	0.389112	2.69485	0.869762	0.0711028	4.44338
0.104057	0.759313	2.21347	2.84325	0.625728	1.17909	4.44338
0.242692	1.06574	0.898519	0.19522	0.984735	1.19582	4.44338
0.0696157	2.1422	2.63102	2.72529	1.03265	1.1031	3.80508
0.0527809	1.96036	2.63417	2.01091	0.818684	0.376338	3.34174
0.20782	0.162731	1.34727	0.2262	1.04023	0.712613	4.44338
0.542651	0.524971	1.64725	4.44338	0.176883	0.0635151	3.09827
0.108273	1.20379	2.27983	3.51771	0.0845135	0.662624	4.44338
0.0835083	2.03976	1.77541	4.05038	0.143268	0.887747	4.12312
0.329071	1.70177	1.48045	1.8144	0.254514	0.0663644	3.48444
0.229694	1.64819	0.562273	1.5284	0.452407	0.883293	4.44338
0.230203	0.354727	2.45739	4.26751	1.73099	0.679803	4.44338
0.39514	1.14376	0.891182	4.44338	1.0501	0.338063	4.44338
0.934245	2.2442	4.08745	4.44338	0.688996	1.15685	2.99808
0.0444224	1.57536	1.52049	2.79338	1.56744	0.167293	3.18953
0.530157	2.90338	0.543595	1.7389	0.412833	0.245304	4.44338
0.0427207	4.44338	2.08065	3.55156	0.746274	0.924174	3.04001
0.0956588	1.92159	2.69686	0.739023	0.937955	0.00418785	3.36456
0.528017	3.90991	2.35867	2.35138	0.984514	2.69907	4.44338
0.696126	0.89322	2.13987	4.44338	0.457615	0.897199	4.44338
0.040735	0.0962658	1.92388	2.04534	0.351354	0.88161	4.44338
0.792541	1.03424	2.49823	1.29342	1.39767	0.525495	0.359843
0.890301	2.30081	1.94351	1.47465	0.671604	0.653815	4.36542
0.27004	0.424278	3.19139	4.44338	0.647123	0.981375	4.44338
0.0889869	2.91185	2.73415	2.63462	1.93837	0.967914	0.00681492
0.0149016	4.44338	2.44566	1.32834	0.626137	1.07412	4.44338
0.156707	4.44338	0.131105	0.286056	0.407061	0.274143	4.44338
0.533373	3.75208	2.38915	3.39417	1.97234	0.682637	2.57167
0.191526	2.02443	2.62801	4.44338	0.424952	0.909295	3.78351
0.0120445	0.123034	1.17521	2.70646	0.718118	0.166268	3.12371
0.0096292	2.0518	2.16407	3.49484	0.380946	0.724171	2.55463
0.0047298	2.14812	0.639424	4.25931	0.692899	1.01078	4.44338
0.214829	4.26852	2.01393	4.11549	0.535809	0.319279	4.05544
0.351281	1.18485	3.33876	4.16496	0.164917	0.449717	4.44338
0.21672	0.826498	1.98497	1.54443	0.534376	0.468045	4.44338
0.318606	1.01395	2.6757	1.29081	0.517824	0.585597	4.44338
0.761359	3.10162	0.900337	1.44851	0.652834	0.692662	4.38385
0.303501	0.71987	2.92182	2.12247	0.485936	0.570664	1.40814
0.0353779	2.79904	2.7527	2.82079	0.407974	0.00343934	3.60143
0.317458	1.7832	2.12062	0.420712	0.489826	0.673439	3.37735
0.52193	2.31156	2.84798	3.6292	0.76283	0.888898
0.647124	0.916349	3.13061	4.44338	0.891357	0.334262
0.134062	0.865546	2.79321	4.30775	0.198243	0.143721
2.13197	3.09936	0.347211	3.35066	0.911504	0.563596
0.903356	1.44262	2.69827	0.32228	1.94812	0.847186
0.136384	2.10765	1.72705	1.32259	0.553679	0.0478714
0.455357	3.2616	1.66754	3.65062	0.9635	1.10119
0.511273	1.39703	2.53145	4.03253	0.483635	0.827898
0.170982	1.28719	2.09906	4.02749	0.978336	0.529495
0.370686	0.816155	2.37498	3.95739	0.694657	0.667982
0.222006	2.9405	2.09516	3.90066	0.39755	0.443997
0.551767	2.50851	2.5408	4.44338	0.852143	1.01399
0.647683	0.862703	1.48267	4.15966	0.651136	0.881306
0.531906	0.91091	2.5841	4.44338	1.06794	0.63012
0.54369	0.102509	0.628776	3.8236	0.613985	0.435943
1.02933	1.80027	2.61738	4.26027	0.963188	0.606063
0.149636	1.27566	0.934504	3.05112	0.117181	1.08944
0.216872	3.58365	3.61878	1.39994	0.890559	0.779595
0.0500255	2.85505	2.6522	3.50037	0.47877	0.864042
0.450166	1.62581	0.405467	2.58714	1.28069	0.744381
0.0350183	1.21892	3.09318	4.44338	3.47926	0.785618
0.0494189	1.53596	2.65636	2.71591	1.85139	0.143743
0.233983	2.31823	2.82331	1.75028	0.327772	0.0627714
0.7543	1.62929	2.85227	0.135443	0.811293	0.890695
0.794197	0.826288	3.98887	2.81467	1.29741	0.33104
0.325234	2.11702	1.163	4.44338	1.07321	0.795338
0.613541	0.991467	4.44338	3.6035	0.525091	1.0027
0.674196	4.10241	1.93054	1.93865	1.43701	0.497492
0.322219	2.53929	0.29979	1.3536	0.517145	0.756521
0.425713	3.74643	2.33818	3.85919	0.895851	0.872753
0.19244	2.24554	1.24104	3.58568	0.828125	0.649181
0.467319	1.7894	2.95332	2.10219	0.810114	0.834599
0.04684	1.88644	0.340043	2.78717	1.58018	0.416576
0.671265	1.71507	2.05249	2.75546	0.907164	0.541936
0.152996	1.60486	0.870075	2.54416	0.0882009	0.471805
0.15655	3.10734	0.312832	3.26396	3.18909	0.455496
0.747177	3.61457	1.81518	3.36939	0.58469	0.461532
0.175165	2.4644	1.88293	3.68463	0.855853	0.642516
0.633193	1.02725	1.55502	2.23588	0.748262	2.9349
0.12804	3.83519	1.91566	4.44338	0.525283	0.627293
0.264582	2.12885	3.00825	4.36797	0.78081	0.982182
0.100813	1.68504	2.50906	3.26962	0.713536	0.810483
0.0958476	3.23132	1.6191	3.52875	0.514455	0.377284
1.04213	1.11913	3.23775	3.48165	0.915173	0.318375
0.420718	1.16916	1.49061	2.8033	0.481778	0.521994
0.265435	1.53051	2.36459	4.44338	0.446257	0.789833
0.415913	1.90051	2.78799	3.80759	0.204523	0.0571493
0.122322	1.71804	3.89557	3.60277	0.891365	0.685593
0.311312	2.39186	2.63217	4.44338	0.0610473	0.322682
0.741865	1.89607	0.0659313	3.242	1.66128	0.647029
0.889914	1.14253	2.15222	3.08937	0.881845	0.82598
0.145769	2.63676	2.1241	1.75636	0.469272	0.608021
0.226061	1.2964	0.153951	3.45288	0.933415	0.533444
0.198896	0.454028	0.28211	4.44338	0.983728	0.0975866
0.423364	2.89943	2.90059	3.58454	0.892717	0.643164
0.574717	1.14652	1.77325	4.11824	1.06023	0.832985
1.01449	2.2028	2.03351	3.43737	0.844786	0.614874
0.476774	0.950989	0.155927	1.26523	1.47476	1.69178
0.421918	3.40133	4.44338	3.85096	0.79222	0.886389
0.769414	2.05844	1.91553	2.53211	0.34221	0.224099
0.694266	1.65012	2.91715	1.0766	0.182687	2.57817
0.204914	1.77846	0.0127188	3.77458	0.382283	0.188806
0.621154	2.916	1.80686	0.359843	0.215874	0.438325
0.044215	0.0913497	1.86523	3.92202	0.188189	0.888702
0.527158	2.57995	1.36371	3.55196	1.13675	0.855503
0.0216642	0.666185	1.39584	1.95412	2.86576	0.567416
0.165037	2.75934	4.25413	4.15141	1.02015	0.934954
0.321919	2.05276	2.9824	1.36735	1.70811	0.269064
0.391523	3.14499	2.07461	3.77502	1.62677	0.710135
0.253707	2.21771	2.25254	1.98894	1.10984	0.0303144
0.226282	1.30698	0.954049	1.42538	1.02752	0.60274
0.317354	1.73737	2.40853	3.37774	2.52398	0.489482
0.252702	3.58962	1.18377	0.420712	1.81287	0.453172
0.610773	0.943556	2.53881	4.44338	0.455838	0.736226
0.696126	1.37694	2.96094	1.64435	0.618565	0.704368
0.223578	1.75845	1.73594	4.44338	0.952074	0.78304
0.144085	2.06405	2.46509	2.13088	0.414512	0.928085
0.203843	1.32015	0.409262	3.49591	1.62814	0.939561
0.503063	2.27916	3.6368	3.92383	0.529898	0.932449
0.42637	3.65033	4.01568	3.90855	0.237079	0.972051
0.299724	2.57104	3.00843	1.80933	0.286516	0.835553
0.202712	0.670942	1.43264	4.44338	0.644474	0.493799
0.605989	1.61517	4.44338	3.48468	0.531678	1.04457
0.885429	0.234431	0.955297	3.61608	0.373042	0.36436
0.263679	0.0837266	2.78438	1.44221	0.467192	0.614337
0.284258	0.688126	1.43669	1.05649	0.275048	1.00565
0.360805	1.41755	0.811536	2.60721	0.447366	0.372321
0.0561731	0.354593	4.44338	4.44338	0.424476	0.496851
0.0565009	3.63385	1.21127	1.0916	0.519198	0.0269383
0.203425	1.28201	1.42467	4.44338	0.511318	0.634624
0.382324	0.571787	2.25356	2.03543	0.403295	0.0474229
0.529189	3.05599	1.07855	1.29407	0.489358	0.857983
0.662702	1.54147	3.06305	2.10693	0.516147	0.847482
0.265679	4.44338	2.1575	4.22835	0.554106	0.129708
0.224441	1.82626	0.16777	4.44338	0.4381	2.69791
0.0589595	0.498892	2.54712	3.55035	0.481845	0.752655
0.531726	4.44338	1.56912	4.44338	0.479168	2.12745
0.400702	0.698173	2.45087	0.459945	0.552462	0.680159
0.161374	4.14959	1.10872	0.730718	0.141624	0.999275
0.161114	2.42344	0.614385	2.3704	0.497584	1.30634
0.313617	2.36413	2.92272	0.267165	0.188869	0.508738
0.133932	2.48959	2.15244	3.48876	0.301322	0.225425
0.719073	1.12937	2.86009	1.42147	0.50992	2.63273
0.370042	0.0469479	0.65339	4.44338	0.388175	0.733143
0.237906	1.65888	1.28893	2.97745	0.553173	0.93906
0.150024	3.05194	1.75364	3.9784	0.350935	0.157943
0.0773055	3.79405	1.82233	4.17364	0.0864944	0.492962
0.821717	0.271217	0.80783	4.20455	0.721971	0.645529
0.340612	3.13149	2.63457	1.91704	0.678855	0.0267696
0.143434	3.119	1.73657	4.44338	1.07023	0.704193
0.0514251	1.3117	3.74431	2.61933	0.0864944	0.322587
0.420315	2.0394	2.2411	4.34951	0.399535	0.0124205
0.0619566	3.14783	2.28612	2.59827	1.82824	1.01344
0.392256	0.817614	2.18102	3.54315	0.729768	1.09768
0.0991337	2.45329	1.08476	0.876546	1.38113	1.23777
0.149646	0.582117	1.73272	4.44338	0.440218	0.28528
0.206629	4.13521	1.77038	3.82608	1.52156	0.823003
0.148763	4.44338	0.813974	0.385921	0.931052	0.675394
0.306651	2.03567	1.83563	3.04092	1.53923	0.358377
0.343896	0.813111	2.69437	3.36391	0.667058	0.958537
0.534744	1.3101	1.87282	4.02028	0.870114	0.661726
0.187554	0.755302	2.85488	0.832564	0.712947	0.65153
0.335386	1.04767	0.856439	4.44338	0.980191	1.04232
0.402886	2.92711	1.7681	3.59905	1.19892	0.384514
0.150989	0.535788	2.34759	2.00693	0.468336	0.247561
0.553078	4.44338	4.44338	3.4897	0.780792	0.121264
0.456977	2.73905	0.315888	3.21122	0.978171	0.236665
0.655015	3.79855	2.88255	3.56876	0.418728	0.942612
0.0558046	0.67524	1.5371	2.90952	0.456103	0.698247
0.0414957	2.81587	2.72085	4.44338	0.692653	0.0372325
0.15023	2.51313	2.59697	2.36948	0.974838	0.749605
0.230579	0.813686	2.08099	2.75448	0.758714	0.490757
0.0234761	0.917483	2.5735	4.44338	0.829389	0.233081
0.654015	0.735273	3.57803	3.94663	0.334009	0.156399
0.663009	0.995431	1.8161	1.92808	2.47301	0.625784
1.18191	3.68409	1.35019	0.279492	0.532089	0.848945
1.01505	0.224343	0.534784	2.69074	0.686869	0.666072
0.276005	1.25753	2.80388	2.37554	0.628754	1.10973
0.640407	3.13547	1.13785	4.44338	0.892099	2.56634
0.366136	3.35083	1.78265	2.38302	0.533657	0.645771
0.775588	2.2152	3.88019	3.58853	0.85238	1.27183
0.290957	3.5662	1.64125	4.42591	0.85332	0.771794
0.417634	0.411522	2.40974	4.44338	0.129943	1.15029
0.781382	1.40726	3.37445	0.163948	1.04588	0.0243631
0.100555	1.53781	3.69672	4.0173	0.731674	1.06661
0.186426	2.49839	2.77891	3.57972	1.03777	0.678314
0.104644	1.69648	2.70839	3.99426	0.960361	0.77114
0.366738	1.19826	2.18005	2.7425	0.921543	1.12379
0.433361	1.97025	3.25036	2.58753	0.473833	0.558116
0.169091	2.68357	1.88109	3.40808	0.977182	0.905163
0.00966021	2.11675	2.30257	3.29774	0.80276	0.529142
0.254769	0.217334	2.79806	0.939359	0.0817367	0.50783
1.05052	2.31086	2.14274	3.04001	1.29362	0.119235
0.0855404	1.43446	2.29894	4.28825	0.368467	0.499616
0.173608	0.345152	1.81164	3.7711	0.115201	0.874366
0.74673	1.01771	2.50651	3.99967	1.55879	0.795443
0.0261269	3.47698	1.84187	1.14765	0.205482	0.44508
0.347721	4.44338	0.795165	4.44338	1.30482	0.901949
0.103531	2.66868	1.86959	2.74986	0.313185	0.645556
0.537985	0.424052	0.810302	0.999484	0.443178	0.931092
0.174722	1.32745	1.55607	4.44338	0.798448	0.811956
0.0795252	4.23254	2.5216	4.44338	1.86229	1.02722
0.252858	1.17935	2.14377	3.90625	0.765088	1.22038
0.670736	2.18509	0.21601	3.07281	1.58167	0.867591
0.396579	3.03967	2.36217	4.21326	1.5352	0.334521
0.893481	0.0279838	0.889964	0.506541	1.32292	1.07346
0.568244	2.77302	0.895289	1.6576	0.113531	1.16053
0.177387	3.41488	1.84512	3.9027	0.743416	0.709563
0.673662	1.14745	1.81747	0.734533	0.258892	0.891845
0.716481	3.20639	2.76766	3.76952	0.840119	0.298908
0.251923	1.66155	1.21183	3.81978	0.848287	0.113388
0.224206	0.305709	4.44338	4.10685	0.206467	0.855084
0.752313	3.65483	1.22847	4.44338	0.695286	0.543397
0.0781995	2.08317	1.63287	3.389	0.403868	0.539109
0.830985	1.70387	4.10493	1.58592	0.716852	0.233495
0.434165	2.06968	3.30342	1.58289	0.931115	0.688275
0.503159	2.51327	2.44075	2.03091	0.921609	0.216607
0.467396	0.162377	1.63241	1.14529	0.446866	0.740376
0.455663	1.97342	2.22464	3.59716	0.280688	0.511014
0.751076	3.08174	0.26885	1.33564	0.73445	0.432479
0.300317	4.44338	1.66847	4.44338	1.29809	0.877232
0.158024	2.53699	2.29763	4.31639	0.0268269	0.659922
0.297705	3.005	1.26194	4.25813	0.764476	0.618662
0.493067	2.52823	2.98325	4.44338	0.213682	0.625395
0.247395	2.30538	2.35601	1.39002	0.904538	0.651856
0.0948912	3.15824	0.834591	4.44338	0.29075	0.4415
0.174775	2.97198	2.42179	4.44338	0.676644	1.5976
0.267344	1.82425	0.243429	4.33794	0.901878	1.4088
0.73672	1.75998	2.7532	3.80113	0.729154	0.331334
0.0960616	0.572991	1.34059	4.44338	0.912914	0.512946
0.277432	1.26293	1.38427	3.20948	0.976396	0.482126
0.137188	4.44338	0.316886	1.32766	1.02205	0.83199
0.0263027	1.61058	2.25451	3.36465	0.790153	0.938986
0.0444941	1.32429	1.63625	3.87607	0.966451	0.436667
0.261127	1.32044	3.03175	3.90056	0.809446	0.812573
0.167164	3.51845	1.45639	1.39319	0.769232	1.15971
0.23718	3.571	0.462878	3.91475	0.978059	0.710934
0.380085	2.15482	1.0473	4.44338	2.61437	1.25851
0.0965136	1.44785	1.77805	3.37105	0.937447	0.794282
0.175296	0.777173	2.09963	3.64074	0.748635	0.242743
0.258665	0.988074	2.48291	3.45627	1.02048	1.33382
0.154322	0.473097	1.6191	2.52786	1.00947	0.997551
2.71523	4.44338	1.28095	3.07519	0.881721	1.10147
0.889886	1.26361	2.0639	4.44338	0.925755	0.866271
1.00886	1.78335	2.13285	4.19557	0.839423	0.127095
0.499455	1.00591	2.1279	3.66687	1.06571	0.6485
0.60467	0.791852	2.82511	1.14298	0.548604	0.0393859
0.299483	2.12801	1.93128	1.80684	1.03722	0.69265
0.208338	1.53781	0.184879	3.66966	0.858626	0.423635
0.117778	4.2965	1.8951	4.44338	2.58078	0.543477
0.819096	1.03338	2.06766	2.95742	0.626343	0.272667
0.656533	3.04542	1.70434	1.30518	0.734339	0.658673
0.0835083	0.999213	1.39394	2.86667		0.821205
0.348276	2.72393	0.0284094	4.40484		0.896106
1.21278	0.404382	4.44338	2.18107		0.673528
0.390763	2.34322	2.43839	3.1055		0.922396
0.31785	3.049	1.75992	2.43305		1.05264
0.0175026	3.42936	4.44338	3.89639		0.722341
0.048386	3.785	1.01109	4.00107		0.448635
0.572046	2.47203	1.65758	2.91107		0.854042
0.171497	3.2825	2.17961	4.24729		0.611186
0.65022	1.4753	2.6708	3.01133		0.933244
0.330893	2.59427	2.27322	4.44338		1.1836
0.592977	1.23281	1.1029	2.10219		0.653835
0.628336	1.21659	2.4528	3.67922		0.769504
0.0767219	2.86314	1.76847	3.64677		0.263729
0.46889	1.37921	3.03537	3.77271		1.17504
0.0117021	0.838865	1.78564	3.5177		0.628
0.446009	0.400416	1.97043	1.97452		0.852833
0.831511	2.5409	1.57241	2.6914		0.0322899
0.0337776	0.140616	1.89049	1.60738		0.68482
0.247801	1.20734	2.35336	2.38908		1.17372
0.669832	2.38435	1.66471	3.32439		0.858373
0.878112	4.11612	2.07881	2.45806		0.959759
0.832797	1.01593	1.9876	2.62627		0.585139
2.0059	3.29179	2.35572	1.80967		0.175834
0.228819	0.519072	0.775965	3.5247		1.14479
0.436467	3.51278	1.54367	4.44338		1.05476
0.0979826	2.16047	2.19112	3.0197		0.328071
0.0488692	1.39142	1.84977	2.36906		0.549366
1.01019	0.99897	0.494467	3.87791		0.828949
0.551285	0.18635	1.98965	4.44338		1.21986
0.0465552	2.24415	0.712635	3.83004		0.638559
0.973538	3.37645	1.22891	3.16553		0.386241
0.110911	0.592617	2.53563	2.92723		0.808546
0.0904526	2.37763	2.48719	1.85952		0.148032
0.0467519	2.65215	2.56858	3.22112		0.646302
0.444247	2.22321	2.53099	1.6884		0.349175
0.304209	1.07692	1.98105	0.142225		0.902889
0.117476	0.96132	2.55554	3.88439		0.660904
0.319789	0.339019	2.0907	1.54584		0.24314
0.443666	2.89281	0.986706	3.27948		0.820557
0.109672	0.251292	3.97887	4.27678		1.51324
0.623734	0.8294	2.52631	2.64956		0.664385
0.578096	0.793064	1.41494	4.11178		0.02403
0.319763	3.62307	0.927267	4.26047		0.513231
1.24712	2.84122	2.6493	3.85397		0.197753
1.05011	2.08136	0.935197	1.32525		0.0820266
0.576403	2.09389	1.58528	4.44338		0.332018
0.0127235	3.28225	1.31348	2.08912		0.317628
0.757464	1.2348	2.2126	3.90556		0.849684
0.0980361	3.52305	1.1356	4.44338		1.0282
0.506559	0.0588953	1.11896	1.66763		0.0294079
0.119873	3.44968	2.56397	1.82225		0.52512
0.0196554	0.813777	1.60746	4.44338		0.660927
0.117282	1.86668	0.662145	2.41974		0.606062
0.0454547	2.84057	0.145634	3.28186		0.936058
0.580597	1.75442	1.25228	3.29981		0.669896
0.240574	0.156172	0.764979	0.163394		0.291331
0.133282	0.185924	2.21917	4.44338		0.776874
0.388918	1.37372	1.48463	2.26608		0.958698
0.0316693	0.571822	1.62888	2.20984		2.28549
0.326424	0.939693	1.66566	3.38855		0.353244
0.181155	2.26691	1.03486	1.02965		0.606622
0.360755	0.554224	2.4921	3.17881		0.402463
0.688091	1.478	3.04575	4.44338		0.863086
0.311887	4.44338	1.81122	3.28159		0.887891
0.0689736	1.28922	2.82576	0.432905		0.416684
0.41332	2.14605	3.25834	4.44338		0.605583
0.741193	2.37039	0.177219	2.72281		0.572095
0.5231	1.02554	2.71494	1.00558		0.676917
0.435471	1.28629	2.58882	1.27985		0.151598
0.710046	2.72279	1.79922	3.79912		0.66039
0.491933	2.18981	3.0742	2.21329		0.727669
0.295779	0.845917	1.88492	4.44338		0.396653
0.15527	1.18046	2.28219	4.44338		1.09558
0.0444941	1.23502	2.4606	1.68373		0.620966
1.0893	1.97869	1.81436	2.60703		0.84084
0.433782	2.77852	1.76243	3.79624		0.371831
0.276602	1.06663	2.6432	3.27821		0.483242
0.358254	1.27581	2.36392	2.92675		1.28095
0.0220262	1.96304	2.64334	4.01341		0.453162
0.525665	1.95244	2.384	3.31431		0.39396
0.5149	3.57704	4.44338	4.44338		0.98506
0.299293	2.14474	4.44338	1.84358		0.722758
0.395414	0.532051	2.46317	3.47425		0.843554
0.344927	1.09492	0.551764	3.49735		0.905521
1.15452	1.73077	0.157084	4.43904		0.94221
0.0180909	2.35851	2.08662	1.3766		0.94737
0.571754	1.74653	2.25991	4.44338		1.10557
0.257421	0.807813	2.7515	3.28577		0.501615
0.639183	2.6503	2.27653	4.26343		2.42648
0.0556597	2.52456	0.0868333	3.23138		0.637103
0.025307	3.90143	2.53099	3.42762		0.538079
0.338319	1.72037	0.23602	3.33939		0.780929
0.484587	3.20664	2.53883	4.22817		0.557811
0.372065	2.43366	1.98165	2.91792		0.556725
0.372824	2.01825	2.31245	4.42744		0.904705
0.406012	4.44338	4.44338	2.21885		0.585778
0.147446	1.00149	0.0341731	2.59617		0.866186
0.380512	2.64817	2.77162	2.07999		0.762484
0.615927	1.83463	1.81624	1.56137		0.765082
0.239044	3.36412	0.406968	4.44338		0.559958
0.768617	2.80536	1.0709	3.04744		0.267174
0.526553	0.573268	4.4417	3.86041		0.477222
0.0499669	4.22289	2.47866	3.9134		0.835794
0.202462	1.42026	2.36775	2.13272		0.140007
0.181369	4.44338	1.07253	0.76178		0.0307725
0.729905	2.15035	4.44338	2.35084		0.988988
0.224317	0.132935	0.56416	4.33222		0.784916
0.764798	2.60295	1.64668	0.698574		0.79231
0.0612147	0.57956	2.06023	4.44338		1.03624
0.511632	0.282811	3.34593	4.07711		0.00876711
2.88528	1.28488	4.44338	0.950145		0.140681
0.343542	2.41242	4.44338	3.83678		1.10149
0.184586	2.88492	4.44338	4.18527		0.202223
0.0517715	0.625371	2.13298	2.52198		1.22293
0.289837	3.11816	0.410298	1.59619		0.516618
0.0288493	1.41295	2.44803	4.38506		0.310362
0.317386	1.2	2.09478	0.429943		0.562888
0.597988	0.195225	4.07542	3.70648		0.434782
0.162562	0.0691368	3.79545	3.50442		0.96694
1.13586	2.11881	3.11929	2.2819		0.0580713
0.784644	1.43046	1.2868	3.20352		0.617339
0.199707	3.1565	2.19281	1.53423		1.02077
0.53134	3.94164	2.87108	1.70817		0.438824
0.648437	1.66488	1.71797	3.81224		0.46236
0.135154	3.43197	3.12104	3.41997		1.17453
0.0428015	2.58371	3.23426	0.813991		0.0134866
0.480436	1.18171	2.64196	3.13238		0.00418785
1.03861	1.82406	1.10695	4.44338		1.00812
0.258743	2.15928	1.37099	4.44338		0.89743
0.369698	3.39871	1.64876	2.94764		0.69806
0.162446	2.01965	0.145484	3.09928		0.623151
0.112377	2.65456	3.10896	3.58297		0.669158
0.0407522	0.0355565	0.751673	1.74574		0.672208
0.511492	4.03306	2.16277	3.23797		1.05769
0.395565	0.689615	0.395259	1.8674		0.76566
0.702929	2.91295	2.71422	2.99992		0.0627714
0.75602	2.41217	0.16215	4.44338		0.804562
0.237891	1.69593	3.09614	3.94649		0.0300488
0.333299	2.30152	1.39321	0.470728		0.603828
0.233963	1.96423	2.38424	2.35033		0.772428
0.165389	0.840053	1.39276	4.14967		0.558314
0.699885	0.808965	1.11781	3.38856		0.409373
0.124654	1.36275	1.67788	0.755313		0.354047
1.19486	2.26931	2.69397	2.18549		0.969402
0.210323	2.64877	1.72116	4.44338		0.667153
0.216313	0.535621	2.56336	2.71576		1.08014
0.316629	1.53482	3.15808	4.44338		0.5291
0.249543	0.216343	2.60971	3.23838		0.946496
0.0548563	1.16192	2.17582	3.91952		0.062739
0.22926	0.503382	0.726319	3.00687		0.448391
0.406298	4.44338	0.888323	3.47298		0.309311
0.253728	0.525997	0.728913	3.59049		0.537318
0.0877398	2.14515	2.2976	4.44338		0.514934
0.571852	2.41528	2.47621	0.177279		0.854466
0.112099	1.67588	0.771483	2.9825		0.654381
0.159862	3.48215	3.29731	2.47006		0.0269383
0.333069	0.234421	0.789277	3.79324		0.28622
0.730897	2.9079	1.82316	1.53579		0.052817
0.604584	1.3078	3.4031	3.59609		0.596766
0.122419	2.65864	4.14811	3.97182		1.03172
0.135087	3.99957	1.73117	2.53758		0.727522
0.084774	0.314276	1.31067	4.39923		0.499135
0.399552	3.32773	0.145484	2.91169		1.0453
0.719234	0.176466	2.48083	3.65407		1.11866
0.69314	4.1267	1.32962	2.76182		0.250075
0.4951	2.41537	0.750618	4.44338		0.435943
1.01793	0.879178	2.60438	1.68361		0.569214
0.0251397	1.15451	0.971897	4.17882		0.488452
0.340648	1.43534	1.84003	2.93382		0.52284
0.340351	3.07295	3.46756	1.04475		0.653259
0.449192	4.44338	2.42931	1.13662		0.753197
0.724624	0.142513	1.56924	4.44338		0.913596
0.736108	0.926876	1.45146	4.44338		1.19433
0.981294	1.97501	1.21451	1.96307		0.35923
0.296544	1.95406	2.40445	4.00935		0.556514
0.0269854	1.48866	0.176553	0.852737		0.779566
0.1687	0.778321	2.05186	4.44338		0.564432
0.0888524	1.54457	2.50717	3.04537		0.588207
4.19495e-05	1.74998	3.83873	4.18622		1.32343
0.335087	1.51506	1.48805	3.63055		0.504337
0.312395	1.52918	2.11721	3.56826		1.0762
0.26604	0.372221	2.94528	0.300228		0.63775
0.161081	0.910476	0.0145944	0.420521		0.698352
0.381959	1.52281	3.46756	1.87478		0.13742
0.198189	1.01248	2.32179	0.691893		0.0556362
0.7093	0.314276	3.79932	1.46834		0.589336
0.422171	0.992067	1.02142	0.548574		0.793121
0.719975	0.881531	0.531926	2.32204		0.621334
0.202323	3.73681	2.13813	0.133958		0.862169
0.116006	2.3269	2.83955	2.96542		0.94221
0.206457	2.26124	2.41592	2.46672		0.435862
0.253311	0.961995	0.911099	4.44338		0.860489
0.197475	1.18781	0.7789	1.04034		1.18531
0.0930303	1.38771	1.11761	1.28209		0.457763
0.473734	1.26136	2.51303	2.88101		0.155151
0.258553	2.64358	3.38905	2.75019		1.00708
0.0261767	1.67499	3.23963	3.55465		0.250655
1.06315	4.29372	1.41218	4.44338		1.14334
0.172636	2.13363	2.09418	1.12261		0.934252
0.0167589	3.55041	0.474468	0.152973		1.12993
0.254436	2.25858	2.25114	2.08621		0.911574
0.717128	3.16704	2.50226	4.44338		0.606595
0.713145	2.50341	1.81416	1.54916		1.01276
0.337632	3.34231	0.638169	4.10545		0.522397
0.102598	0.342929	2.21521	4.44338		0.707089
0.00014605	3.13457	0.953072	4.44338		0.647317
0.22613	2.12253	1.95115	0.459945		0.852525
0.0769454	0.908486	2.70584	0.940588		0.654548
0.0273471	1.39569	2.54344	3.94805		0.382662
0.501844	0.275004	2.6157	3.78715		0.298074
0.725602	1.16939	2.24386	2.93391		1.11394
0.177555	0.651238	3.29139	3.43156		0.223549
0.307464	0.239765	1.30186	3.29177		1.28223
0.239181	1.36913	2.16779	4.42334		1.0916
0.285693	2.76704	2.6448	2.61239		0.590534
0.330658	1.31422	2.73951	3.88262		1.2562
0.318927	0.476674	1.99381	0.336942		0.697589
0.114046	1.03906	0.901183	2.78598		0.64075
0.180536	1.70599	2.40747	3.93325		0.5967
0.1904	1.59947	3.34847	4.44338		0.398981
1.16812	1.73502	2.43755	2.80108		0.811985
0.881284	1.5866	2.30086	3.91985		0.384832
0.513199	2.47857	0.957484	3.57734		0.880103
0.122976	2.95847	2.38809	4.44338		1.02116
0.527129	2.9439	2.47621	4.44338		0.667443
0.0485569	4.1774	1.67381	4.44338		0.146886
0.123812	2.41664	1.40915	3.52981		0.0765077
0.215797	1.11669	0.798518	4.44338		0.573354
0.719018	1.24142	3.22326	4.44338		0.915398
0.453282	0.216343	1.63525	3.96911		0.938265
0.0455653	1.50985	0.156643	3.92585		0.750724
0.503221	1.91045	3.81608	3.28712		0.690733
0.308712	0.162731	3.72234	2.51224		0.622874
0.148441	1.9787	1.31513	3.17562		1.06738
0.215126	0.927535	2.04257	4.14773		0.39946
0.160725	3.82689	1.39963	4.17509		0.371842
0.713711	1.61905	2.28913	1.98618		0.843069
0.18182	2.35407	1.29095	3.11476		0.749167
0.0331281	3.03981	1.85661	3.35436		0.753541
0.0641104	0.873225	2.72859	2.01307		0.707146
0.867975	0.780316	2.19767	4.31248		0.824285
0.498152	1.20178	2.1209	3.47116		0.590875
2.32961	0.629509	1.25625	2.23239		0.154156
0.409945	0.430367	2.18838	1.531		0.7084
0.491444	1.8472	1.66534	1.54788		1.96633
0.290311	2.67328	0.317069	4.44338		0.66138
0.188582	4.44338	0.516278	2.18072		0.906081
0.0961149	2.14153	4.44338	2.29092		0.0422028
0.196303	1.01439	2.37652	2.10606		0.823852
0.428003	0.653419	3.72918	0.349946		0.685806
0.0355232	2.43899	2.39652	4.09548		0.497661
0.772357	4.05233	2.57856	2.32765		3.06441
0	0.759626	2.60759	3.83657		0.674045
0.570827	0.0279838	1.42863	0.639785		0.628996
0.00150297	1.8594	4.30899	4.44338		0.739207
0.0489025	0.268571	2.21639	3.54354		0.801693
0.293421	0.0733405	2.14728	2.21102		0.915326
0.0528237	1.20677	0.713708	0.830937		0.956114
0.296498	0.940639	1.11485	3.88442		0.900753
0.84793	3.90652	1.33312	2.44967		0.622186
0.210393	2.19191	2.08674	3.67042		0.901308
0.524053	2.91252	1.58603	4.44338		1.3972
0.125168	0.281127	2.52504	2.58497		0.640065
0.2127	2.30546	2.69741	1.44725		1.10041
0.311713	1.71465	1.15235	4.17708		0.397081
0.0545668	1.92483	0.726036	2.83145		1.20652
0.620193	2.1888	3.51809	3.67524		0.741995
0.328261	2.498	4.35895	3.55378		0.0812299
0.0375795	0.951717	0.261893	1.65357		1.09793
0.0117546	0.645914	1.62436	4.44338		0.632639
0.450564	0.808334	1.80926	4.44338		0.445743
0.0321047	0.988348	2.50022	2.04527		0.664623
0.201109	2.59063	3.76226	4.28091		0.240031
0.918621	1.94544	1.41231	3.91264		1.09586
0.354751	2.49916	0.805364	1.57572		0.312611
2.06665	4.44338	2.82106	4.44338		0.660847
0.506217	2.14098	1.9337	4.14085		0.768192
0.0369652	2.73785	2.05136	1.39436		0.974329
0.352893	1.85363	2.26552	2.71549		0.405305
0.965272	3.11027	2.33356	2.66614		0.842518
0.44781	0.368906	1.85807	3.51183		0.60362
0.384586	1.46219	0.435943	1.84778		1.08417
0.270761	0.602869	1.06887	3.71339		0.675209
0.634404	1.66476	2.52737	3.8831		0.666279
0.0757069	0.368333	1.40718	0.741824		0.665207
0.708767	4.44338	2.69119	0.932084		0.417151
0.595514	1.29862	2.2793	3.53131		0.46953
0.547007	0.275004	2.83861	2.37867		0.596665
0.0264562	1.17262	0.54232	4.44338		0.0371382
0.313562	1.59097	1.44297	1.34347		0.447918
0.517609	0.813371	3.41739	3.72989		0.579442
0.419639	2.39211	0.206906	2.25725		1.88419
0.0313845	2.12133	1.71196	2.0821		0.632771
0.619235	2.31154	3.39411	1.92653		0.989218
0.431355	4.17303	2.64883	2.78606		0.883447
0.249505	1.23913	1.91624	2.67687		0.247906
0.111633	1.02464	3.15594	2.73896		0.318541
0.397833	1.9758	3.84453	2.76955		0.182987
0.857089	2.93514	2.26472	2.1014		0.646822
0.843528	1.6585	2.11925	4.44338		0.487065
0.503491	4.23871	2.78811	2.63069		0.444208
0.695117	0.221307	2.62587	1.53463		0.347945
0.272399	4.44338	3.87537	0.493608		0.982738
0.801016	2.50037	1.5939	3.79211		0.69985
0.0362806	2.14499	3.03468	3.10571		1.07437
0.160836	2.31629	4.08182	2.18846		1.04924
0.213175	0.653226	1.80137	3.89342		0.263347
0.533333	1.50708	1.98234	3.45627		0.320917
0.0158003	4.44338	1.85329	1.54799		0.98787
0.134785	0.921701	1.86033	3.76016		0.529774
0.358919	3.28707	2.42831	3.47215		0.392248
0.379016	0.532569	2.97715	2.54805		1.02058
0.121622	2.36141	2.13335	1.69091		0.919705
0.0290403	0.878969	1.8108	1.98918		0.201214
0.0964947	2.51408	0.798499	1.57855		0.623786
0.286605	4.44338	2.14159	2.23881		1.05751
0.485896	1.37304	1.56344	2.59477		0.867839
0.011308	0.842003	0.721674	4.44338		0.876507
0.0454903	0.197947	2.4949	1.25471		1.1592
0.656599	2.43152	1.72246	2.06768		0.0461207
0.110536	0.944649	0.773073	2.75216		0.326731
0.32394	1.63327	2.67138	2.03978		0.074472
0.827722	2.08153	1.54461	1.19466		0.451265
0.123406	2.04092	3.14559	4.44338		0.635489
0.101566	1.39766	1.61193	3.03479		1.00698
0.317085	0.154145	1.87256	3.62723		1.21393
0.503732	2.04894	2.33844	4.44338		0.67616
0.578711	1.34555	3.63516	3.58697		0.828268
0.390027	0.167134	2.39858	4.02697		0.862273
0.706996	1.73705	1.33383	2.23395		1.10239
0.263133	0.145218	1.37656	1.89731		0.121656
0.660757	1.57412	2.5842	0.663889		1.55068
0.446603	1.7089	2.41609	4.44338		0.338061
0.573596	0.153373	2.18967	0.992149		0.401591
0.288146	2.12958	2.79943	4.26416		0.315895
0.592067	1.69212	1.58594	4.44338		0.92722
0.339281	2.14106	1.48391	4.44338		0.821876
0.616174	2.6812	1.71053	4.44338		0.315326
0.0247255	2.45989	2.17137	3.58435		0.202221
0.579297	0.239765	1.02837	1.77766		0.778026
1.17622	0.335314	2.26866	3.73428		2.14695
0.0288493	1.59251	0.589584	0.434315		0.170525
0.224602	1.3078	1.83754	3.26973		0.87039
0.529724	0.988618	2.03995	4.31129		0.272427
0.436231	1.05824	3.11036	4.44338		0.715615
0.251888	0.0305924	0.589888	4.16764		2.04753
0.564805	1.52347	1.0715	1.95059		0.756197
0.28324	4.44338	1.5423	3.57624		0.59597
0.201476	0.0945241	3.3125	2.36254		0.242493
0.105937	4.04918	1.8172	3.23244		0.806069
0.129902	2.23794	2.5706	3.74066		0.525404
0.036751	2.68426	1.4651	4.44106		1.00252
0.280338	0.791824	1.14552	3.08955		0.984029
0.752054	1.35659	1.30745	1.95248		0.954753
0.143568	0.752272	1.74669	4.44338		0.88166
0.295016	1.75905	3.86783	4.35551		0.999488
0.530579	2.483	2.03662	4.26759		0.60368
0.1625	3.12438	1.44744	1.13146		1.11743
2.20397	0.923717	2.69856	2.0679		0.583986
0.323838	0.871762	0.650981	3.57319		0.743223
0.0827609	0.728163	4.44338	4.44338		1.03369
0.181261	2.62121	1.06194	3.91027		0.566483
0.369531	1.01202	1.06715	2.21234		0.157639
0.0928535	1.16166	2.38914	4.44338		0.0066658
0.0996883	1.35823	1.8518	3.43147		0.129877
0.588995	1.94487	2.64952	4.25293		2.21339
0.36829	0.0785928	2.37041	4.35066		0.955977
1.06733	0.198401	2.84869	3.32324		1.217
0.411477	0.331302	1.7803	2.28176		0.527963
0.00665611	0.719229	2.32599	1.51282		0.0975866
0.319484	2.66352	2.3784	3.82869		0.89851
0.542084	1.53522	1.67025	2.02125		0.985128
0.45391	3.42349	2.05089	4.44338		1.06932
0.199526	2.94847	1.48442	4.44338		0.0380895
0.17305	0.214758	2.84671	2.02139		0.361015
0.360824	1.94239	2.12446	3.49495		0.0407843
0.433281	0.394803	2.39356	4.44338		0.954492
0.593012	0.721678	2.3546	1.36113		0.718324
0.195745	0.856832	2.51237	4.44338		1.14338
0.25618	4.31867	4.04565	3.59769		0.600932
0.6887	0.469242	0.681566	0.894562		0.856017
1.1044	1.7492	0.0700982	3.96286		0.933239
1.07612	1.9282	1.70002	3.03437		0.781569
0.0486267	3.16521	1.93308	1.76249		0.640322
0.498142	1.63147	2.62523	4.41837		0.485314
0.137045	0.202841	3.08951	2.45622		0.856915
0.74115	2.28064	2.49508	2.9805		0.306193
0.278792	1.38652	2.48198	3.29356		0.24879
0.024504	0.129902	3.02815	4.44338		0.74827
0.0371207	1.17804	2.37368	3.13192		1.11706
0.970229	2.5598	2.03664	1.69169		0.314923
0.337696	1.86982	2.54116	3.64058		0.495665
0.00723084	0.949188	1.53817	0.869399		0.78386
0.407287	2.17235	2	1.76905		0.870152
0.245265	2.71882	0.914984	3.46456		0.0220668
0.0406241	1.94969	2.16007	2.82504		0.874432
0.865144	4.44338	0.00620734	0.197384		0.300805
0.066282	1.1819	1.36192	3.4985		0.502366
0.537625	2.16672	0.909972	4.44338		1.08427
0.124173	2.41004	2.21136	3.40717		0.0423381
0.0202426	0.543105	0.82	0.413285		0.332018
0.19365	2.52293	2.26856	3.63561		0.82881
0.14697	4.44338	1.52927	2.89214		0.648456
0.17501	0.158549	1.53201	4.05019		0.6368
0.0972428	2.55077	2.66512	4.44338		0.502454
0.581082	0.125516	2.46548	4.44338		1.19141
0.690197	2.16844	2.357	3.97926		0.603995
0.0322028	0.935653	1.71821	1.47465		1.41728
0.0198107	3.07066		1.49265		0.649632
0.485462	4.44338				0.738736
0.452676	0.979131
0.303854

## Sheet: Late_Postnatal
AST	ExNeu	IN	MG	OL	OPC	VASC
0.0487311	0.632722	1.49818	3.95234	1.84532	0.671328	1.1724
0.173394	1.84438	0.624454	1.44815	0.046058	0.825843	0.878719
0.0655275	0.395216	0.878599	3.99428	0.619518	0.219141	0.156903
0.0454506	2.9556	2.11974	4.17836	0.171138	0.677735	0.320724
0.0452247	0.432574	1.68777	4.17836	0.503161	0.116708	0.946586
0.110834	0.685625	1.16064	2.68084	0.51656	0.907854	0.825125
0.142909	0.0628452	1.6532	3.05598	0.246874	0.0491131	0.0798917
0.236081	1.94978	3.09865	1.96613	0.379876	0.904067	1.27699
0.055176	0.287767	2.00311	1.93802	0.180027	0.380837	1.13044
0.0550972	4.17836	2.21139	3.79033	0.250718	0.540346	1.03909
0.030034	4.17836	1.95772	4.17836	0.23933	0.0212129	0.288325
0.174138	0.388181	2.44676	0.198959	0.22509	0.735133	2.10243
0.264406	3.71645	1.81128	0.572985	0.380471	0.255119	0.888261
0.342032	1.18974	1.16971	4.17836	0.234917	1.09874	1.06459
0.255132	4.17836	2.02483	2.6856	0.139795	0.764044	0.816929
0.137927	2.2063	2.7651	3.42977	0.306113	1.16165	1.57575
0.239721	1.74269	3.36554	4.05076	0.0677578	0.686235	0.874257
0.0382364	4.17836	1.6375	2.23224	0.510787	0.720371	1.17006
0.0409179	3.62635	1.85104	4.15094	0.462839	0.926795	0.816929
0.161994	1.06803	0.0487131	4.05771	0.277793	0.942566	0.109324
0.0312008	2.76091	0.0679034	4.17836	0.0972564	0.609517	0.907845
0.0142769	3.06914	1.94026	4.17836	0.345325	1.13234	0.440421
0.131751	3.40682	3.09926	1.41275	0.467367	0.74609	0.104591
0.112692	2.43312	2.53415	3.55589	0.278697	0.288118	2.24027
0.0194764	1.20211	0.847769	4.17836	0.071469	0.494972	1.07984
0.182296	0.818469	2.6268	3.01042	0.132234	1.04233	0.975312
0.281297	3.069	4.17836	1.05146	0.691824	0.436886	0.925913
0.0565013	1.69064	4.17836	3.59217	0.0401712	0.704802	0.0507748
0.15157	0.418807	1.46886	2.21322	0.124859	0.508401	1.03992
0.00799448	0.0332211	1.26167	4.17836	0.5216	0.642032	0.381711
0.056053	3.26576	1.5194	2.47782	0.315942	0.448666	3.54023
0.0414048	4.17836	2.96191	2.76436	0.0445518	0.418592	1.21674
0.235822	0.0364883	0.490464	2.9851	0.353569	0.855599	1.05851
0.0586762	0.036716	2.37082	1.64843	0.215994	0.477945	0.927639
0.206249	1.2177	1.38103	3.55535	0.108092	0.408165	1.01792
0.0842307	3.27372	1.01005	2.15687	0.47521	0.341827	0.872902
0.0494107	2.09477	2.68954	0.735491	0.558097	1.55642	1.1724
0.278389	1.35813	2.4078	3.30697	0.0411362	0.0641997	0.0741059
0.458809	1.49436	1.30349	2.85057	0.305232	0.742765	3.02092
0.0176427	0.136506	1.82082	3.4069	0.0767756	0.440875	1.07053
0.185379	3.02951	2.40522	2.91402	0.460099	0.837249	0.234221
0.00208168	2.07307	1.34061	4.17836	0.423971	0.630774	1.1266
0.0785854	0.5237	0.0466179	3.93329	0.332475	0.433853	1.06345
0.131112	2.03443	1.64155	3.80604	0.387079	0.60461	1.09061
0.162911	1.8662	3.64833	2.01666	0.0645074	0.571045	0.877368
0.157718	1.78793	1.44315	2.51718	0.266358	0.67367	0.925365
0.0356094	1.08945	1.73475	4.17836	0.277336	0.0438837	1.12115
0.236009	2.94834	2.08837	3.35649	0.0585087	0.797947	1.03942
0.227709	2.92834	4.17836	4.14661	0.238665	0.68701	0.963959
0.063447	3.38856	1.87337	3.13941	0.403609	0.559618	1.03508
0.0844411	1.53175	3.85141	0.846592	0.407821	0.426422	1.1724
0.0150753	4.17836	4.17836	1.44692	0.098567	0.170353	0.674871
0.0573242	0.143022	2.11314	3.28598	0.20556	0.836636	0.849974
0.123945	2.15548	2.0864	4.17836	0.307153	0.941075	0.898662
0.185843	2.96039	1.60457	3.50533	0.0717702	3.27204	1.17541
0.201913	2.24477	3.01637	2.20018	0.193358	1.19292	0.302862
0.0681098	1.28917	2.30535	2.29452	0.377765	0.757382	0.928367
0.371859	0.139165	0.708556	3.72719	0.133735	0.697239	0.927639
0.19778	1.32282	1.73626	1.30085	0.18708	0.826094	0.702487
0.0651975	3.3676	1.42469	3.19861	0.278325	0.803914	1.02338
0.0263485	2.34031	2.0375	3.56398	0.155077	0.958623	0.867508
0.0141862	4.17836	2.01602	1.79333	0.375838	2.07001	0.986832
0.0583266	3.16973	1.86732	2.39986	0.343923	0.627524	0.365628
0.0919409	3.29965	3.0461	1.77719	0.151137	0.996043	1.00934
0.105458	1.82939	2.57181	2.13962	0.131	0.207963	0.478662
0.0814746	1.687	0.0835701	4.17836	1.76333	0.254503	0.875212
0.0351281	1.81984	2.07984	0.0171364	0.142779	0.460247	0.803237
0.331889	4.17836	2.16807	4.17836	0.316959	2.26717	2.83426
0.100315	1.87436	0.566724	3.61312	0.255601	0.187985	3.00882
0.0615755	0.264211	1.52877	4.17836	0.480565	0.464347	3.06669
0.0113446	2.06814	1.23786	3.29511	0.376109	0.610943	1.04351
0.0945903	1.32326	1.37694	2.0421	0.251641	0.648194	2.82704
0.473301	2.58667	2.48467	2.19638	0.255475	0.302757	2.95072
0.10226	1.77999	1.21435	1.84198	0.0576156	0.737745	0.254401
0.0633399	2.01906	0.396453	4.17836	0.186148	0.459214	0.623892
0.0723832	2.71735	1.27317	2.75575	0.324903	0.971389	1.04476
0.28974	0.830917	2.88026	1.43517	0.560556	0.458016	0.707576
0.0556328	1.99478	1.44342	2.05072	0.48418	0.64612	0.928791
0.0737189	3.46212	0.721678	2.47964	0.0802493	0.748571	1.26938
0.0255804	3.13926	2.84915	1.52621	0.294204	0.0167242	1.1724
0.0394347	1.82323	1.5302	3.19688	0.247684	3.90156
0.0745061	0.0604321	3.5607	0.89647	0.239309	0.835095
0.0367965	2.46494	3.97917	3.18044	0.221637	0.629848
0.0826123	2.05555	3.78079	3.45362	0.199267	0.63746
0.0214315	2.8458	2.30144	1.3299	0.268992	0.41283
0.0388875	4.02465	4.17836	3.61142	0.15653	0.630282
0.197975	1.79689	2.58611	2.90631	0.155033	0.562606
0.126974	3.46194	0.985457	4.17757	0.305916	0.399112
0.287428	1.69927	0.0541558	2.17383	0.387288	0.376588
0.196362	0.205211	1.36586	2.32455	0.18565	1.04174
0.0403413	2.18485	2.97946	1.53323	0.33046	0.821125
0.0384832	2.75082	1.37054	1.57045	0.164619	0.322613
0.350426	1.39995	1.9696	2.3252	0.4049	0.700191
0.0534301	2.86237	2.78121	4.17836	0.236614	1.09417
0.0592362	2.21986	1.48507	3.16431	0.0427512	0.319489
0.340292	2.10728	1.98037	3.54076	0.698855	0.72994
0.0568262	2.0907	2.11327	3.11653	0.229397	0.277451
0.0246809	4.17836	2.49136	2.09482	0.298283	0.825596
0.175794	2.11106	1.84055	3.15719	0.271492	0.128689
0.40961	1.09408	2.299	3.83663	0.158464	0.0270253
0.080812	4.17836	2.14833	3.12751	0.286114	0.23157
0.0694599	4.17836	1.18538	1.06467	0.444834	0.821294
0.0158213	1.44265	1.31569	3.69392	0.2102	1.07023
0.0636756	0.0615181	2.12979	4.17836	0.452487	0.229935
0.106628	2.81775	0.592297	3.99807	0.149893	0.605883
0.0437422	1.78121	1.80048	1.87739	0.39506	0.542464
0.0367403	1.80362	2.32339	3.04313	0.240851	2.02765
0.110678	2.44857	1.55624	2.84004	0.0243626	0.418748
0.105499	0.0830076	2.84956	4.10464	0.0308239	0.338468
0.489562	2.60336	2.73195	1.28708	0.58696	0.0535081
0.258522	2.50057	2.24551	2.20614	0.153796	0.910438
0.0822891	4.17836	2.14909	3.82721	0.20947	0.340427
0.0650273	2.14405	1.5416	3.7642	0.458596	0.215813
0.0309956	2.11385	1.68407	3.89755	0.42323	0.68696
0.0506961	4.17836	2.00204	1.43983	0.396414	0.718779
0.0277106	2.16713	2.27358	2.39565	0.461749	2.51883
0.0263742	2.39441	1.98902	4.17836	0.0180146	4.03294
0.121943	0.0542296	2.10796	2.85417	0.124073	0.531847
0.0464338	1.78972	1.58816	2.51653	0.134494	0.184585
0.0921584	4.17836	1.8716	3.05765	0.176549	0.585589
0.0260093	1.33643	2.17821	3.63842	0.0635439	1.1575
0.11267	2.84754	2.11857	3.03969	0.0820789	0.360614
0.154122	0.223616	0.575048	3.46264	0.068911	0.231028
0.092405	1.93391	1.37818	4.17836	0.537738	1.02677
0.170798	0.143987	1.82886	1.6663	0.334599	0.746046
0.485802	2.44649	0.819639	3.42188	0.215686	0.406241
0.0612551	2.44934	2.10076	4.17836	0.0395838	0.0865803
0.127017	0.99969	2.38652	1.01661	0.39726	0.163718
0.00026778	4.16123	2.18345	4.17836	0.261405	0.339922
0.386729	3.81846	2.42977	4.17836	0.276862	0.435312
0.0511754	0.505722	2.85037	4.17836	0.287265	0.357886
0.0270218	2.1846	1.8838	2.22501	0.366645	0.866697
0.0656541	1.20924	0.134585	1.79389	0.328007	0.228616
0.0698421	1.57178	3.13675	1.6209	0.135939	0.983654
0.055782	0.704245	2.67868	1.97776	0.523857	0.46353
0.0463792	1.58051	0.108773	3.43813	0.0004041	1.11535
0.0584058	3.40888	0.915378	4.17836	0.183337	0.720574
0.142651	1.4607	2.74723	3.88521	0.41453	0.052784
0.0222501	2.24904	2.13094	4.17836	0.418455	0.643411
0.0714779	3.02492	1.6342	2.30553	0.343501	0.426866
0.178602	0.853676	3.26049	3.47961	0.225866	0.896292
0.151765	2.35058	1.96508	2.71675	0.300262	1.18274
0.049862	1.75956	1.01894	2.71732	0.285754	0.456061
0.0722432	2.4544	0.0826967	4.17836	0.318847	0.900595
0.0294774	3.07477	2.56984	3.62899	0.221722	0.816972
0.317662	0.0717608	1.91854	3.2994	0.436776	0.636457
0.0939923	1.19516	1.44672	4.08225	0.178135	0.998762
0.123692	0.319009	0.332259	3.19407	0.186942	0.828096
0.228476	2.35538	2.70835	3.17924	0.276909	0.0571626
0.0533447	1.19616	1.03503	2.64186	0.301658	0.388181
0.0435626	2.50544	2.44609	4.17836	0.243725	0.499882
0.0418807	1.91244	0.164194	1.9678	0.431224	0.750543
0.0433099	1.87834	2.30739	3.38167	0.272936	2.01027
0.0275046	0.134431	1.63388	3.12709	0.264956	0.667726
0.121483	3.24572	0.726956	1.71897	0.759145	0.534827
0.0309447	0.0610745	2.03814	4.17836	0.446962	0.441612
0.103332	3.2555	0.706505	1.9381	0.269552	0.832283
0.06612	1.81197	1.61289	3.51251	0.311222	0.576932
0.191431	2.91559	3.2601	4.10227	0.190696	0.471241
0.0497908	0.25542	2.55136	2.23239	0.451397	0.955431
0.0115156	1.75963	1.58219	4.17836	0.648364	0.155598
0.133781	0.479827	0.231426	4.17836	0.0880176	0.459071
0.0453674	1.99984	2.02163	4.17836	0.0089054	0.081612
0.25524	2.52163	1.46075	1.57627	0.235723	0.379781
0.0333639	3.99159	0.0889506	2.832	0.310616	0.274543
0.202472	1.51605	1.04862	4.17836	0.196587	0.684985
0.068128	2.28828	2.7703	4.17836	0.380049	0.119685
0.183444	2.46507	3.25554	0.106052	0.181355	0.9386
0.00825208	3.42053	2.24085	2.49671	0.0912633	0.727524
2.29e-05	3.68342	3.09164	2.29361	0.0175926	0.754108
0.206461	2.81785	1.33573	3.75416	0.232933	0.539672
0.061682	1.30791	1.39937	2.05571	0.0988103	0.826946
0.084028	2.40946	2.36911	3.60611	0.352987	0.0558784
0.393236	4.17836	1.19979	2.10537	0.0643557	0.496937
0.194143	0.688318	1.95123	4.17836	0.511851	0.558982
0.043123	4.14682	2.39743	2.83806	0.0054864	0.332382
0.210553	0.749446	3.20011	2.72425	0.275506	0.501031
0.0741804	0.00083589	1.91045	3.57953	0.361836	0.222548
1.67581	3.79968	2.05764	2.13145	0.647773	0.343058
0.0705036	1.09303	0.529404	3.84624	0.502506	0.339188
0.165005	4.17836	0.597806	0.415576	0.40068	1.20696
0.194585	1.86752	4.17836	1.29459	0.377531	0.274313
0.104849	0.883665	2.12959	4.17836	0.142495	0.436956
0.066213	1.74162	2.27227	4.17836	0.452277	0.355275
0.0292784	1.08421	1.82032	2.83369	0.0244811	0.559128
0.0343356	3.25095	1.50782	1.25382	0.246942	0.451781
0.0703146	0.325105	1.77029	2.99707	0.0189666	0.705712
0.0519521	0.983017	1.37111	4.17836	0.356784	1.24776
0.0311479	1.57393	1.16311	4.17836	0.301824	0.886686
0.0166192	3.08813	1.63459	3.32519	0.289499	0.825239
0.0811949	1.00203	0.663422	0.831506	0.317319	0.461267
0.0798259	3.16005	0.713834	3.77866	0.214356	0.467676
0.218134	3.38285	2.05155	3.33287	0.41332	0.77967
0.116858	1.96981	1.73528	0.435907	0.334818	0.732365
0.107657	3.7031	0.555384	3.82508	0.319017	0.775134
0.236223	3.51044	1.97514	4.17836	0.364534	0.996332
0.139451	2.61001	4.17836	2.98307	0.331253	0.360072
0.384457	2.13449	2.65209	4.1613	0.115116	0.570908
0.0399187	4.17836	1.33972	4.17836	0.288326	0.34188
0.0156675	4.17836	1.65974	4.17836	0.462151	0.0591577
0.00286793	2.69769	0.0498919	2.49101	0.383265	0.811739
0.0520206	1.53753	2.39766	3.39976	0.283946	0.816756
0.0613026	1.73721	1.09133	2.14704	0.472164	0.307279
0.0437993	4.17836	1.95138	2.82968	0.157355	0.81225
0.0511189	2.24314	2.4842	1.76101	0.272197	0.859607
0.0606005	2.75103	2.18701	4.17836	0.249052	1.10349
0.00939185	1.01975	2.26059	3.76738	0.254133	0.499882
0.0219119	2.8822	2.78233	2.81242	0.266547	0.554281
0.164399	2.67326	4.1366	4.17836	0.449327	0.719974
0.0864123	0.00165671	3.07548	3.18799	0.28685	0.77101
0.0924241	0.040931	1.06452	4.11553	0.305412	0.464403
0.196522	4.17836	1.70302	3.02747	0.253895	0.450051
0.0330797	3.0798	2.56578	3.57727	0.117226	1.28339
0.520151	1.22252	2.06653	3.80201	0.25393	0.405684
0.392484	0.0565725	1.12369	2.14908	0.608789	0.939554
0.0191835	1.70022	4.17836	1.58892	0.44056	1.12409
0.0360042	1.6319	2.01156	3.89853	0.0854839	0.751995
0.075226	1.95731	4.17836	1.21712	0.308122	0.116562
0.138877	2.41247	1.70543	4.17836	0.294877	0.65015
0.058134	1.30644	2.27396	1.38386	0.022252	0.411707
0.00567005	1.17123	0.288753	0.0145335	0.411569	0.845882
0.0279914	2.46885	3.32244	2.46213	0.242841	0.908476
0.0890704	4.17836	1.69477	0.909385	0.0970719	0.892718
0.0567893	2.99914	1.03493	3.16747	0.585768	0.80373
0.0840751	4.17836	2.93679	2.64514	0.0227507	0.394191
0.120791	2.63867	2.2626	3.55449	0.136125	0.636752
0.146796	2.92775	2.57449	0.885458	0.0387108	0.138177
0.0747282	1.93151	1.93865	4.04754	0.235224	0.622391
0.0660795	3.03828	0.244974	4.17836	0.346049	0.571353
0.0432797	2.09558	0.87673	3.23129	0.157552	0.321461
0.142551	1.99196	3.35229	3.75103	0.215349	0.612864
0.204336	3.4681	0.103742	3.51272	0.0279985	0.884716
0.424275	2.93478	1.77974	3.46418	0.0291027	0.486481
0.402128	4.17836	3.47838	4.17836	0.31245	0.822205
0.147959	1.70343	2.74013	3.0253	0.182563	1.03735
0.0456923	1.25541	0.0809753	4.06296	0.185443	0.977653
0.150255	4.17836	1.3975	2.40112	0.254742	0.980516
0.102396	2.95319	0.109568	1.84307	0.22309	0.564959
0.116398	2.26315	2.0572	1.41688	0.141598	0.829744
0.088452	2.53476	2.38043	3.7505	0.0245873	0.79983
0.0709359	3.11012	0.477529	3.80424	0.0173273	0.325707
0.105231	3.1985	1.65625	4.17836	0.187139	0.967624
0.110394	3.13681	1.46295	3.40202	0.321138	0.505518
0.257897	1.18456	3.27568	2.05282	0.062818	0.485497
0.0366935	2.96144	0.484029	3.03996	0.0207351	0.29507
0.148813	2.70266	1.86354	4.17836	0.319274	0.363501
0.0411339	3.53164	2.48619	3.70434	0.540709	0.573155
0.0656413	0.0563034	1.81576	2.75249	0.160182	0.469691
0.0918705	1.56175	2.70152	3.5578	0.229584	0.22022
0.1118	4.17836	0.824312	1.86208	0.0337723	0.387168
0.0763904	1.55282	1.8805	4.03871	0.0837309	0.324361
0.0997718	1.43121	2.18372	4.17836	0.146972	0.71717
0.0289474	1.67377	0.743807	4.17836	0.268451	1.06199
0.293261	4.17836	0.166517	1.5787	0.282155	0.976495
0.0847946	1.5568	1.84451	2.63023	0.0243212	0.780239
0.155088	1.51674	1.65715	0.00574871	0.111747	0.558595
0.356596	2.3002	2.38456	4.17836	0.282702	0.841841
0.0660335	2.52304	4.17836	3.58052	0.0415882	0.613023
0.351344	2.31576	1.29161	2.50598	0.234868	0.383196
0.0605973	2.50168	0.751667	0.49678	0.12928	0.487634
0.0374438	0.143022	1.53921	2.79067	0.0293751	0.722174
0.096312	0.23907	1.15957	1.50172	0.00688949	0.0486083
0.0462414	2.42881	3.15777	0.413379	0.527383	0.00656358
0.180065	2.92545	3.542	3.45044	0.125134	0.0752413
0.0631134	1.07202	3.40386	2.30424	0.0656161	1.08436
0.0993956	2.52809	2.37383	1.8703	0.344471	0.108769
0.18107	1.47503	2.15544	2.45503	0.269122	0.915181
0.455043	0.550915	1.86266	4.17836	0.0218173	0.472804
0.34696	3.02672	1.66082	2.48436	0.22848	0.400971
0.0547429	2.00648	2.697	1.84783	0.610337	0.365628
0.0739906	1.41784	2.30425	0.384325	0.0333422	0.603721
0.194493	1.68963	2.17013	3.62098	0.197103	0.212948
0.0652987	2.34514	1.87944	2.7044	0.560573	1.96744
0	2.65178	2.47104	4.17836	0.206139	0.724605
0.315694	2.62556	2.30449	3.04573	0.257077	0.406708
0.0718988	0.727476	0.300246	3.49501	0.238402	0.44869
0.00650653	3.75489	0.436404	2.55787	0.332003	1.02219
0.079102	3.25559	1.14128	3.68521	0.173629	0.678502
0.0618864	0.0123836	2.11902	1.82823	0.139478	1.92568
0.208603	1.36339	1.92511	2.73326	0.313772	0.35469
0.0940169	0.670003	0.668837	2.2433	0.220703	0.553355
0.243376	3.58581	1.76007	4.17836	0.544298	0.252576
0.0452422	2.48788	1.33548	2.59076	0.353659	0.476122
0.0335995	2.93012	1.53263	3.90125	0.163719	1.06883
0.0300796	2.536	0.0820551	4.17836	0.168958	0.616728
0.14687	4.17836	1.22773	3.61812	0.108959	0.475237
0.0837302	3.51827	2.09362	2.54764	0.326734	0.781394
0.0363948	0.0555761	1.13616	2.73095	0.153867	1.2756
1.75266	3.98634	1.27299	4.17836	0.178742	0.331524
0.0258747	1.79734	2.49812	3.40076	0.444806	0.843396
0.052232	3.17365	0.580229	4.17836	0.346016	0.49919
0.0241057	2.91247	2.13073	4.17836	0.195423	0.483955
0.00247766	2.61741	2.8724	3.02936	0.466231	0.454125
0.042114	3.69313	0.675234	2.38001	0.207956	1.20604
0.3481	2.66266	1.37052	2.01755	0.315077	0.061099
0.164742	3.36208	2.25157	3.91625	0.270046	0.808991
0.0016536	2.2473	1.45299	2.49342	0.0675666	0.306399
0.126551	2.3483	2.16898	3.71477	0.586297	0.0997958
0.00442393	4.17836	2.80464	1.65779	0.495073	0.856098
0.0317031	2.82913	0.689714	3.85395	0.487875	0.485301
0.0109431	2.20786	2.58617	3.00277	0.11858	0.999708
0.13542	2.08181	1.80375	4.17836	0.173544	0.906751
0.392618	3.11807	2.38709	4.17836	0.380859	0.434356
0.205703	4.17836	2.37755	3.11515	0.153602	0.476262
0.128056	3.89681	2.12237	4.17836	0.253779	0.750375
0.0966851	0.975748	1.1589	2.86668	0.41609	0.734823
0.0932818	2.37822	2.2728	2.39863	0.462958	0.112112
0.102281	1.51655	2.98958	3.78918	0.0919402	0.53284
0.0796359	2.99278	0.579775	4.17836	0.227368	0.448602
0.0179256	1.18846	1.91698	4.17836	0.477598	0.230826
0.0313866	1.70195	0.910908	3.2491	0.0531719	0.217143
0.131324	4.17836	2.10356	3.55655	0.362404	2.49711
0.0316875	0.252935	1.42331	3.55358	0.2391	0.720543
0.0973144	2.56517	2.3259	4.17836	0.0937437	0.740646
0.0441585	2.40736	4.17836	3.6006	0.395472	0.551257
0.200401	2.46913	1.46022	1.77102	0.444291	0.379266
0.0133942	4.17836	0.228052	2.72596	0.230895	1.16509
0.219911	0.150179	2.58605	2.97321	0.306586	1.07882
0.103679	3.23459	1.10016	2.6908	0.26675	0.631328
0.131782	2.58628	1.76405	1.97452	0.330403	0.351564
0.0623176	2.9756	1.52279	2.95281	0.392266	0.361879
0.0116843	3.82995	0.088612	1.85162	0.204778	0.232037
0.0382978	1.71896	1.38802	4.17836	0.205359	1.03559
0.0287702	2.43641	1.88929	4.17836	0.104475	0.3418
0.0783766	2.22964	4.17836	4.17836	0.136897	0.191789
0.0577256	1.85585	4.17836	3.19021	0.0398211	0.759981
0.0469958	3.47812	0.960276	0.400265	0.355188	0.558742
0.0891141	4.17836	0.62796	2.54768	0.258279	0.438042
0.0523029	1.37193	1.31463	4.17836	0.287031	0.398778
0.139454	4.08997	1.15057	3.33178	0.365761	0.363616
0.0681271	1.99619	2.23989	3.01061	0.257951	0.606505
0.0510601	1.68142	2.54938	2.82198	0.333829	0.770504
0.0378638	0.566846	1.02442	3.81071	0.485652	0.466571
0.104528	3.63718	3.44955	1.83901	0.478729	0.403446
0.083936	2.19848	2.03083	3.07281	0.277602	0.0286528
0.0413872	1.54255	2.0077	3.65837	0.233894	0.559108
0.0660045	3.24627	1.72526	3.93016	0.300462	0.459426
0.101237	0.720607	4.00747	3.71405	0.0166984	0.618509
0.0399467	1.9861	2.58527	1.96596	0.360122	0.613694
0.115474	0.79677	1.76922	4.17836	1.85644	1.00032
0.0895301	2.02328	0.776057	3.71258	0.319711	0.809064
0.00928079	4.17836	1.59594	4.17836	0.3143	0.17323
0.282184	1.13052	0.0339573	1.50347	0.143186	0.473236
0.132428	0.385908	1.74509	2.78886	0.100933	0.655735
0.122135	1.87047	2.35093	3.39849	0.0753897	0.486788
0.193496	2.63927	2.80213	3.8255	0.218519	0.330551
0.0873777	2.53826	1.14211	3.96281	0.448086	0.299513
0.138985	1.63758	3.34333	3.22894	0.278923	0.619831
0.0465921	2.48012	2.31415	4.17836	0.168792	0.560205
0.130491	2.86699	1.74967	2.85062	1.84785	0.0910974
0.184889	2.37402	2.04977	3.85952	0.274896	0.336758
0.0746311	0.749197	1.81691	3.55878	0.00941594	0.804046
0.340751	3.17899	2.67784	4.17836	0.221007	0.759982
0.12783	3.22823	1.99259	2.14529	0.401367	0.760103
0.0710163	2.24331	0.775973	3.27795	0.272822	0.65517
0.0923329	1.41295	2.35983	3.40613	0.374741	0.682873
0.0175579	0.321598	1.96304	3.90548	2.00265	0.423725
0.162242	3.24562	2.92518	2.60347	0.282962	0.319145
0.0933546	1.71062	0.732824	3.66213	0.426942	0.369498
0.172636	2.45834	1.62426	4.17836	0.0507795	0.786562
0.134306	0.490253	3.82668	4.06862	0.500775	0.619907
0.146392	2.28981	2.02219	4.17836	0.51943	0.531001
0.00887106	1.66814	1.39055	2.95619	0.435688	0.217406
0.0975233	3.24828	0.710946	2.44076	0.163968	0.586485
0.05677	2.2885	2.17785	2.15146	0.270772	0.435766
0.0291279	2.55941	1.18946	4.17836	0.375846	0.485827
0.0799316	0.136443	3.39827	3.19278	0.247189	0.570486
0.188879	2.44872	0.963578	1.63788	0.558433	0.214771
0.186366	0.0936271	4.17836	0.695171	0.282683	1.28823
0.0490415	1.68565	0.709095	2.80215	0.146584	0.473767
0.0300944	1.00186	2.08215	3.09956	0.27496	0.460841
0.0321283	1.44034	1.97881	3.30327	0.2457	0.371343
0.206428	2.14644	2.23017	2.3521	0.00979928	0.800549
0.0630898	3.14551	3.28139	4.17836	0.289471	0.242354
0.0515671	1.80368	2.48618	4.17836	0.241555	0.448112
0.116504	2.45123	2.01373	2.06146	0.298863	0.581133
0.0460732	2.65535	2.0419	2.5848	0.128242	0.65388
0.0656178	2.80356	2.3908	2.12601	0.314379	0.420396
0.0581455	2.50981	1.47962	4.17836	0.231576	0.832283
0.0562932	3.13425	1.13278	3.02059	0.482725	0.721308
0.0140185	3.54606	1.2478	2.23428	0.261784	0.292404
0.0565573	2.32104	2.93709	1.90249	0.291178	0.410241
0.0574123	3.59335	1.71372	2.67184	0.00105253	0.33713
0.142822	2.79998	1.1503	4.17836	0.300169	0.376596
0.139128	0.0545846	1.41887	2.5592	0.0932706	0.0790229
0.0218236	2.06087	2.81801	4.17836	0.505653	0.87663
0.0716072	3.25666	2.20215	4.17836	0.336954	0.844057
0.188828	3.0316	1.19827	4.17836	0.278309	0.467532
0.292643	3.29587	1.59287	4.17836	0.184035	0.737203
0.135696	4.17836	1.89629	2.80704	0.286091	0.780674
0.0308244	2.46034	2.44713	2.32317	0.072862	0.775109
0.0718248	4.08369	0.0512272	1.68946	0.304959	0.590102
0.0840218	2.54783	1.78886	1.93696	0.315074	0.700662
0.0418516	0.595888	0.140617	2.7914	0.415909	0.880679
0.070112	0.409193	0.571803	3.2255	0.111287	0.328697
0.197746	1.38226	0.0945057	4.17836	0.385929	0.463178
0.0407499	1.63969	2.56548	2.20498	0.144201	0.876334
0.00959617	3.27106	0.736085	3.2198	0.327812	2.26252
0.0650097	1.70376	0.0691384	4.17836	0.361641	0.664803
0.190755	1.6011	4.09976	4.17836	0.157807	0.740538
0.0213004	2.22088	3.38054	3.03826	0.240177	0.87389
0.155223	1.00534	2.94462	3.55888	0.0551957	0.820242
0.351655	1.82596	0.49961	2.40977	0.0566452	0.934672
0.0936129	1.10065	1.51382	0.886531	0.364312	0.558376
0.0397375	1.75339	1.41226	3.6294	0.144688	0.793269
0.0318666	2.46612	1.22955	2.07945	0.211752	0.311381
0.176484	3.55115	0.599144	3.10412	0.00250206	0.995689
0.277008	3.38618	2.03084	2.61006	0.33853	0.394715
0.131846	0.0423103	2.17948	2.31561	0.353065	0.47391
0.0332654	2.09805	2.25834	4.17836	0.242171	0.480787
0.365422	1.58363	2.13863	4.16768	0.4495	0.27277
0.0945282	3.47344	0.420844	1.63804	0.37047	0.745647
0.372061	1.84226	3.93911	4.17836	0.547134	0.883807
0.164773	2.13911	3.11004	3.17261	0.345652	0.583956
0.0945911	2.40647	2.23796	2.50327	0.415591	0.125628
0.0656384	2.02013	2.85439	3.48335	0.298108	0.679915
0.076335	2.88813	0.0688263	0.495515	0.0343055	0.348235
0.15654	3.66096	1.45963	3.26107	0.501361	0.699084
0.0593873	1.8184	0.0603389	3.39593	0.242555	0.161667
0.0789218	1.79225	1.764	4.17836	0.408446	0.313842
0.0198379	2.42493	2.56823	4.17836	0.208914	0.280137
0.0690384	0.4944	2.86842	3.49606	0.172211	0.559462
0.0997374	1.75144	1.46398	2.95925	0.404212	0.604786
0.240948	2.41162	2.20041	3.43148	0.376222	0.845447
0.0250537	1.84045	1.36265	3.19857	0.362734	0.55517
0.0941535	1.35959	2.39296	3.7758	0.351066	0.829608
0.0400584	2.86047	1.49324	3.66202	0.312385	0.593271
0.112559	2.12643	1.21932	2.08388	0.163554	0.686113
0.125301	0.914959	2.01186	4.17836	0.357613	0.278395
0.309422	2.50729	2.56958	1.98703	0.163417	0.51412
0.0337875	3.10936	0.259987	4.05948	0.130913	0.509552
0.0995643	0.948303	1.92461	2.77354	0.510648	0.707853
0.131672	2.34037	2.50283	0.796707	0.219306	0.50054
0.0533733	4.17836	0.0728411	2.65732	0.0472318	0.518152
0.0678124	2.592	0.403239	4.10586	0.390038	0.536808
0.155341	2.06897	0.259067	4.17836	0.457057	0.812
0.143584	1.97209	0.529923	3.70788	0.378761	0.623865
0.0405377	2.23791	1.57843	4.17836	0.354393	0.800189
0.0341873	2.60811	0.588202	1.40082	0.458448	0.611995
0.112927	4.17836	1.21866	0.421287	0.589475	0.999196
0.0379724	2.17002	1.92234	1.11505	0.203727	0.885959
0.0352568	3.03058	4.17836	0.732331	2.02547	0.441505
0.0956913	2.49222	3.11018	0.939839	0.342473	0.521849
0.0493015	2.31344	1.82412	3.70209	0.360441	0.332202
0.165148	2.24396	2.79312	0.420821	0.310976	0.398763
0.0779573	2.29929	0.980611	0.413921	0.27936	0.287194
0.0592258	2.31116	2.06801	4.17836	0.46933	0.638627
0.0712524	0.921056	2.01283	2.67499	0.196847	0.460194
0.0848662	0.190208	2.40172	2.01822	0.26766	0.263307
0.0417408	1.77529	2.69279	3.83381	0.331686	0.779668
0.0458614	2.71804	1.78847	2.07371	0.172762	0.140755
0.0349934	3.06258	2.3026	4.17836	0.31863	0.49478
0.35176	4.17836	1.8111	4.04525	0.119623	0.822408
1.6598	2.89215	2.26042	3.98907	0.00911751	0.358244
0.0697693	3.10171	2.48793	2.82527	0.0251029	0.589321
0.124384	0.0665595	1.71606	3.74604	0.138011	1.04552
0.0487975	3.75329	1.69209	2.25173	0.241034	0.786168
0.0906426	1.96535	3.50062	2.09987	0.257167	0.679298
0.0451464	4.17836	0.094944	2.88798	0.0464288	0.948734
0.051281	2.04658	0.0845517	4.17836	0.0806177	0.602923
0.0557295	3.9951	2.66327	3.68768	0.223346	0.118724
0.0330386	2.42002	2.12816	3.11884	0.511449	1.06437
0.161775	3.17036	2.15133	2.89362	0.132682	0.20659
0.365267	2.88474	0.85027	3.37497	0.497953	0.701693
0.11743	0.616795	1.94601	4.17836	0.276377	0.301628
0.12762	3.29052	0.289896	3.90135	0.0354792	0.429173
0.145059	2.94013	4.0742	1.41541	0.360011	0.10615
0.335041	3.25943	1.64976	3.1113	0.137697	0.743981
0.101874	1.71333	2.97394	4.17836	0.116548	0.671093
0.0474245	3.11787	2.77369	3.52856	0.187568	0.413667
0.167888	3.28507	1.45257	4.17836	0.494173	1.64655
0.0366929	3.16703	1.37795	1.14785	0.230707	0.789793
0.100573	3.84435	2.35751	3.06458	0.0287782	0.0255524
0.0644676	2.71521	4.16752	1.58038	0.286986	1.13796
0.0677008	2.42021	1.67352	2.20771	0.285777	0.445875
0.168566	2.61475	0.683304	3.54042	0.521865	0.491412
0.0354851	2.6671	2.73736	3.41935	0.254598	0.842451
0.186308	0.234822	0.698397	1.88315	0.0457066	0.907139
0.0360103	2.3378	2.85934	2.20567	0.486884	0.702126
0.0551504	4.17836	1.75053	3.01233	0.115224	0.48393
0.0113089	1.57756	2.20015	1.90373	0.466739	0.695793
0.0430052	1.01381	1.26264	4.17836	0.167698	0.392307
0.169511	3.04468	1.03851	3.29198	0.151255	0.206379
0.0105364	1.526	4.17836	4.17836	0.29422	0.696879
0.147513	1.11686	1.6045	4.17836	0.428124	0.375409
0.253359	2.96013	0.855662	0.107299	0.215457	2.17502
0.156078	1.39188	2.19569	2.00292	0.355369	0.347012
0.184877	2.36255	2.32926	2.1055	0.312733	0.549504
0.0770017	3.61821	0.579481	4.17836	0.18597	0.661748
0.0941328	2.94739	0.807494	2.74054	0.239198	0.460213
0.0314683	1.01395	1.50752	1.25575	0.112074	0.891809
0.109484	0.580823	2.12117	3.90283	0.161884	0.315006
0.179533	2.49305	1.8978	4.17836	0.361476	0.949852
0.00099122	0.358953	1.4676	2.73578	0.321305	0.707178
0.0555561	1.37914	0.0865209	3.8121	0.36757	0.248898
0.0653519	0.138146	1.46179	2.06384	0.0677128	0.791437
0.00092344	1.02495	0.580248	2.18558	0.27757	0.0723071
0.091639	1.33324	0.0691199	4.07288	0.315265	0.695663
0.0847209	1.94015	1.85504	2.09629	0.206361	1.17735
0.0424974	2.78031	2.36039	0.0756628	0.507954	0.264315
0.0298582	2.88759	0.517396	3.40462	0.42009	0.7161
0.0591717	2.94777	1.86879	2.36488	0.0742451	0.389881
0.081079	3.4289	0.668427	3.07884	0.0575229	0.347338
0.0354925	2.43778	1.48996	3.8121	0.157461	1.85211
0.124455	0.0984724	3.60739	0.958945	0.131361	0.760649
0.187586	2.36649	1.44816	4.17836	0.139931	1.87597
0.126867	4.17836	3.7379	4.02935	0.154415	0.945249
0.160269	2.25446	1.72262	4.17836	0.0524061	1.35868
0.0575648	3.47911	2.28103	3.36901	0.200656	0.948156
0.151438	2.05584	0.356905	3.09705	0.426142	0.456685
0.0524142	2.73614	2.01305	1.61994	0.571858	0.894152
0.0703549	2.94943	1.55763	3.0115	0.303143	0.771006
0.143483	1.62901	2.40193	3.69471	0.210252	0.651856
0.086515	0.453384	2.17685	2.2729	0.0862003	0.854388
0.0450975	4.07282	3.08447	3.47432	1.71944	0.629508
0.0722019	2.00924	1.92414	4.17836	0.0306114	0.655093
0.004189	1.76747	1.84866	3.4979	0.303957	1.02839
0.0986979	3.31226	3.32058	1.85204	0.119789	0.0213962
0.0778508	1.06634	2.50356	1.83886	0.235227	0.465198
0.0546067	3.10197	0.0569024	0.450905	0.0377237	0.283928
0.102611	4.15685	1.67672	3.96578	0.363305	0.286383
0.0326773	1.41507	1.70583	3.72998	0.45315	0.376186
0.216641	0.459562	1.95474	4.17836	0.261776	0.564684
0.0408949	2.23395	1.25617	4.17836	0.393709	0.489568
0.0438759	3.46901	0.869959	2.28534	0.00450419	0.753292
0.0526136	2.45509	1.02539	3.2929	0.276369	0.453639
0.126072	0.0931159	2.02201	2.82886	0.0847297	0.81506
0.0545141	0.169352	2.31407	4.17836	0.307102	0.535549
0.0447142	2.59267	0.121142	4.12097	0.0516227	0.220071
0.295313	0.715224	1.92266	2.41733	0.101179	0.463952
0.134841	0.79148	2.10252	1.84502	0.0227873	0.582476
0.288466	3.5292	0.58604	2.12068	0.0245012	0.682852
0.0200746	2.87514	4.17836	4.11925	0.430164	0.836295
0.0747712	0.120173	4.17836	2.79846	0.402342	1.71545
0.0529233	1.44618	2.62845	2.45279	0.284965	0.402632
0.251302	3.90858	0.276958	4.17836	0.182633	0.826839
0.189775	3.56982	1.58447	3.50932	0.164859	0.628422
0.0621894	3.58339	2.15375	1.79471	0.0114985	0.512159
0.206825	3.49744	0.884804	2.40861	0.136202	0.108347
0.0761216	0.0968437	1.79536	3.77997	0.392828	0.571507
0.0893429	0.762113	1.55415	2.37022	0.128842	1.10967
0.140565	1.7765	3.28923	4.17836	0.411518	3.16311
0.250965	2.43058	3.45704	2.43046	0.279719	0.619495
0.152261	4.17836	1.75619	3.12556	0.412832	0.622825
0.0781767	2.51929	3.85849	3.77096	0.272385	0.0168172
0.125402	4.17836	2.84855	1.15865	0.0640775	0.450248
0.0779212	2.00738	2.26962	4.17836	0.090803	0.364598
0.310988	3.57934	3.498	2.42604	0.0272635	0.0288485
0.402078	2.72047	1.94873	3.19821	0.147936	0.484706
0.142539	0.669982	1.81003	4.17836	0.282958	0.922678
0.457386	2.24689	4.17836	0.450608	0.204328	0.437612
0.0186905	3.07375	2.01735	0.700675	0.41546	0.630354
0.098215	1.85117	2.61954	3.35304	0.114601	0.134499
0.0530921	3.22935	1.56274	3.05792	0.0982413	1.15034
0.0870214	3.31526	0.344633	4.01648	0.129382	0.42529
0.0862083	2.79294	1.81321	0.921777	0.209379	0.597145
0.0598101	2.45364	0.0620064	2.50311	0.478208	0.225231
0.119618	2.02264	1.20139	3.23309	0.707666	0.355255
0.052687	2.59495	1.31659	1.02338	0.0379054	0.733269
0.026523	1.29362	2.16248	1.75562	0.404931	0.424798
0.332862	3.78796	3.44476	1.04037	0.145259	0.553029
0.330677	1.56789	0.0158817	3.45132	0.459111	0.7686
0.041559	1.16761	1.96509	3.72462	0.3743	0.170959
0.0459083	1.35271	2.13578	3.20524	0.410151	1.10804
0.0218871	0.667455	2.36479	1.49287	0.150981	0.849043
0.162128	2.64131	1.79413	4.17836	0.147793	0.281381
0.0760066	1.98742	2.71523	2.59167	0.277568	0.470519
0.0703496	0.0690921	0.503171	1.7471	0.319622	0.0764733
0.0724874	0.381964	0.244615	2.85824	0.10966	0.571486
0.235555	2.89398	1.68089	1.89231	0.0564978	0.326625
0.309428	0.110389	0.786429	4.17836	0.102642	0.620744
0.121018	3.89473	2.43901	3.6614	0.571371	0.46683
0.142121	1.7866	1.68426	3.32533	0.440778	0.688887
0.0437323	2.0003	2.19179	3.21844	0.405892	0.513232
0.180757	0.471418	2.39409	3.23855	0.143786	0.332051
0.27821	2.94494	2.15839	0.58001	0.108713	0.821872
0.0805137	1.78277	2.21874	2.41275	0.249924	0.509936
0.0562393	1.32855	2.05932	3.91947	0.0876082	0.439858
0.289834	1.84448	0.725774	4.17836	0.40039	0.605583
0.389747	0.402858	1.99342	2.4421	0.261835	0.769513
0.187755	3.32528	1.95734	2.08209	0.260587	1.27644
0.0816713	2.72092	1.6283	4.17836	0.219688	0.379834
0.0872534	0.245601	2.69856	1.86827	0.612637	0.746746
0.0424097	2.98081	0.26422	3.93925	0.219845	0.579212
0.0508131	1.39341	0.271961	1.46118	0.0341679	0.492541
0.0414334	3.18908	1.93115	3.28398	0.0176487	0.165628
0.147711	2.24375	2.84835	4.17836	0.0215134	1.84406
0.0397783	2.01489	1.31601	3.82475	0.267473	0.439632
0.0685675	2.4361	3.01383	4.17836	0.505975	0.250831
0.0499728	3.0336	1.50483	3.08465	0.128194	0.791468
0.0560776	0.321598	0.0498806	0.366143	0.289268	0.636682
0.269753	3.58632	0.848834	3.54338	0.273386	1.22633
0.0472126	3.34031	4.17836	3.61054	0.361722	0.473492
0.232479	2.16692	1.97842	1.8849	0.0435738	1.20281
0.0312711	2.45867	3.30066	1.44122	0.241801	0.701109
0.091553	0.443432	1.5003	1.89786	0.0596905	0.511185
0.130576	0.281205	1.54326	4.00743	0.344898	0.373603
0.100955	1.89695	4.17836	0.976259	0.349053	1.80964
0.06027	1.06372	3.79042	3.56009	0.00761134	1.04261
0.265912	3.3986	1.46072	4.17836	0.104064	0.890078
0.0701976	2.40085	1.98927	2.46972	0.0871189	0.508518
0.203083	1.77838	2.8888	1.87287	0.129803	0.637218
0.11496	0.143987	1.71325	3.58619	0.240923	0.208627
0.0880934	1.17775	1.42675	2.6995	0.0924292	0.251167
0.03824	3.19594	2.27088	1.61277	0.0961382	0.291683
0.0411563	2.37182	2.00791	4.17836	0.244181	0.427152
0.047552	1.65835	0.0427664	4.08224	0.209137	0.340781
0.066964	3.00845	1.95132	2.15688	0.536391	0.832159
0.00944464	2.08542	1.03712	4.17836	0.455269	0.403715
0.0328439	2.30729	4.17836	2.43331	0.384357	0.501812
0.0451075	1.76231	0.976326	1.00051	0.447379	0.777426
0.21252	2.2918	1.51012	3.37666	0.0478892	0.889278
0.0214017	2.40861	1.06252	2.12207	0.419098	2.61378
0.0252565	2.83301	2.26774	2.81892	0.20336	0.519355
0.0350325	1.01853	4.17836	2.70064	0.316416	0.477477
0.360352	3.37525	1.06001	0.922641	0.124943	0.484092
0.0690581	4.11984	0.606095	3.13686	0.115051	0.894251
0.0819991	2.44385	1.7652	3.82049	0.0943381	0.984863
0.0496902	3.78816	4.17836	3.58191	0.114608	0.628488
0.112028	1.73424	3.34988	3.42839	0.490741	0.40066
0.0448404	2.68103	2.74672	1.43706	0.36735	0.867287
0.164899	2.74324	2.38528	0.211149	0.268323	0.640674
0.307337	2.63228	1.8111	1.71631	0.24418	1.15893
0.0286584	2.34515	2.06852	3.01548	0.389614	0.473187
0.0758869	2.08874	0.834235	4.08149	0.593933	0.297703
0.047967	2.63483	0.950081	1.35014	0.337099	0.238792
0.0407386	1.32414	2.47674	4.10051	0.165823	0.0205818
0.0433033	3.13039	1.7708	3.74266	0.596784	0.629213
0.0545328	3.2109	2.64438	3.70251	0.542279	0.634237
0.0631832	4.17836	1.33948	3.72674	0.26732	0.387226
0.370602	2.55419	2.48175	3.01652	0.138012	1.2756
0.0511298	1.75868	0.61323	0.695171	0.446589	1.23811
0.30697	2.42021	2.58142	4.17836	0.151524	0.599881
0.0796175	2.03547	4.17836	1.15705	0.184951	0.844063
0.174294	1.73757	3.30513	2.6974	0.501078	0.871462
0.373513	1.67103	0.16916	1.58304	0.371833	0.698243
0.275336	0.0416133	4.17836	2.14128	0.451525	0.902598
0.028572	2.43015	2.22117	1.19383	0.262972	0.577719
0.0509514	2.07241	0.0583369	3.4579	0.181501	0.223846
0.0779243	0.139799	1.54953	0.737853	0.247434	0.172853
0.0516454	2.76401	3.08371	1.9694	0.479841	0.42862
0.106894	2.88384	0.710769	2.81095	0.273951	0.500737
0.0508126	2.65112	1.10571	4.17836	0.260105	0.439236
0.0761768	4.01559	2.22584	4.17836	0.0591915	0.505113
0.0215811	2.32618	1.46179	3.67315	0.247583	0.275047
0.133177	4.17836	0.0354562	4.17836	0.11412	0.2023
0.0245675	3.78286	1.42086	4.04599	0.189411	0.473781
0.142144	2.41138	1.52837	2.22782	0.766578	0.347538
0.202021	2.94946	0.690963	0.746733	0.143132	0.374464
0.0570226	2.59195	1.86836	2.41442	0.119854	0.439445
0.0472837	0.890607	1.34504	2.6348	0.290395	0.527978
0.0808475	3.26023	2.28144	2.99872	0.23768	0.761445
0.0411919	3.84111	1.51402	4.08254	0.0508984	0.371541
0.148722	3.7882	2.05143	4.17836	0.203939	0.244526
0.0263944	2.18925	0.934354	1.48211	0.120888	0.297419
0.0673051	0.345888	2.90176	4.16402	0.113804	0.281195
0.0580006	4.17836	2.72808	3.00083	0.308517	0.470702
0.0891992	0.580248	1.69988	4.17836	0.169015	0.229614
0.036481	2.86233	0.0287861	4.17836	0.206045	0.467891
0.0817394	1.42162	1.48048	0.0217781	0.609887	0.648021
0.0875533	1.53927	0.74904	2.15156	0.4048	0.283757
0.162774	2.46608	1.43986	1.10398	0.460354	0.156162
0.121386	3.56037	2.16138	4.17836	0.206388	1.17612
0.0759514	2.46047	1.13563	0.853487	0.43869	0.172747
0.234292	1.90938	1.62298	4.17836	0.071491	0.397877
0.185134	2.15688	0.675284	3.32746	0.498278	0.57333
0.0623591	0.987948	2.73067	0.899667	0.255214	0.28122
0.0842895	3.52291	0.834071	3.68464	0.234263	0.405803
0.0380759	0.437685	0.49577	4.17836	0.472212	0.237999
0.0289278	2.37569	1.32269	3.61195	0.172884	0.30986
0.0862927	1.06785	1.5193	3.48367	0.293086	0.752238
0.0896811	2.98931	0.939043	3.06526	0.47796	0.59758
0.101866	4.17836	1.42601	4.17836	0.0991217	0.387077
0.19108	0.0816177	2.4383	3.59015	0.0849036	0.256074
0.13099	2.86723	2.19099	3.41292	0.394872	0.263191
0.0280723	4.10892	1.84712	2.37382	0.443451	0.696822
0.0500864	4.17836	2.02186	1.55026	0.464123	0.919156
0.11338	2.2404	1.46907	3.23781	0.235739	0.793431
0.0900041	2.66579	1.21965	2.93961	0.585454	0.765601
0.0321218	0.0811041	1.05897	3.04829	0.186653	0.292713
0.236463	1.90614	3.0386	4.17836	0.301906	0.903273
0.183289	1.50749	0.0950549	2.35459	0.270972	0.368277
0.100088	3.18851	1.68494	4.17836	0.0314482	0.794337
0.00137178	3.03237	1.70696	2.86522	0.400976	0.669833
0.0374425	3.06122	2.67981	3.63227	0.0253313	1.44681
0.0583607	1.20258	1.78764	0.500864	0.116433	1.8249
0.0708719	2.13204	0.860479	4.02221	0.111221	0.814829
0.0359704	4.17836	1.22223	3.36642	0.384477	0.757218
0.0568952	2.80406	1.31363	1.68769	0.386172	0.277819
0.0245369	2.40049	1.34768	2.24536	0.0301572	0.284985
0.191639		1.31098	1.42183	0.195122	0.451297
0.074328		1.92229	3.3529	0.247252	0.37201
0.150411		4.17836	4.17836		0.739432
0.0332966		1.19061	4.17836		0.874064
0.208181			2.30508		2.19788
0.116736			2.78946
0.0615453			2.66278
0.120807
0.0551269
0.248064

## Sheet: Adult
AST	ExNeu	IN	MG	OL	OPC	VASC
0.140874	1.60338	4.33104	2.19754	0.485699	1.15827	1.43734
0.3475	1.27642	0.818166	1.76106	0.116906	1.22966	1.099
0.630427	2.61799	0.917481	2.84552	1.39277	1.09887	1.34756
0.172093	1.9619	3.87594	2.85867	0.109438	0.0644263	1.74907
0.461054	3.33679	1.98981	2.12188	0.113804	0.91262	1.17452
3.82007	4.58955	4.05319	2.67482	0.874561	0.745027	0.391074
1.30196	1.05993	3.85905	1.05608	0.0524422	0.435352	1.31179
0.37965	1.32026	4.58955	0.243678	0.982237	0.359688	1.48555
0.294398	1.15356	0.761307	1.38966	0.55106	2.28041	0.23178
0.534478	0.834183	2.22412	2.63607	0.988057	0.743758	1.33394
0.184366	2.39869	4.50353	2.68642	0.404759	1.95994	1.40448
0.163876	4.58955	3.12311	1.5669	0.344882	1.28243	1.28427
1.53396	3.23394	4.22309	4.58955	0.510987	0.575485	0.338703
0.190289	0.206718	3.65828	2.98177	1.46423	0.992961	1.2874
0.0910139	0.492315	1.78003	2.41874	0.464633	1.69167	0.250572
0.0957438	2.63037	0.710803	2.7313	1.1544	0.0212462	1.02699
0.106454	3.45282	4.58955	2.98626	0.749099	1.29708	0.717661
0.36833	4.58955	3.80815	2.60257	0.0519079	0.0550066	0.0365001
0.148646	0.690487	4.58955	1.25167	0.55897	0.106046	0.66643
0.164654	0.254289	4.28275	2.88783	0.905282	1.36569	1.1655
0.0553295	3.3603	1.38578	0.094211	0.797975	0.546149	1.34065
0.498699	1.36226	4.58955	2.69395	0.815105	1.33199	1.10883
0.54994	3.04386	1.70635	3.40658	1.1767	1.03108	0.459661
0.304381	4.58955	0.26753	0.861593	1.18949	0.0341927	0.973718
0.349476	4.14029	0.864439	2.28701	1.71066	0.486581	0.761164
0.243924	1.76324	4.34771	2.55694	0.934292	0.317954	1.17069
0.0573919	4.58955	3.86218	2.36409	0.207727	0.902615	0.77129
0.182803	2.77931	2.43565	2.26739	0.255563	1.98687	0.701794
0.346413	1.80916	0.0852027	3.27724	0.0831504	1.99043	1.11453
0.15824	1.63206	4.58955	2.67184	0.465956	0.0277979	2.49128
0.0844793	3.04236	1.75163	1.94125	1.88149	0.521031	1.37784
0.174159	1.66206	3.16863	2.20468	0.446082	0.809163	0.176432
0.0442194	2.35401	4.29871	1.25888	0.238205	1.34811	1.20298
0.308871	1.07298	4.58955	2.65054	1.75352	2.9349	0.834175
0.497707	4.58955	0.645821	3.61731	0.303294	0.0124016	0.414778
0.0997541	0.556464	3.12996	2.9601	2.68734	1.64074	0.0494706
0.031671	3.69814	1.15071	0.711558	1.69729	0.322718	0.965042
0.0853594	1.91951	0.339492	0.198975	0.221723	0.906418	1.05786
0.106717	1.19682	1.13576	2.41835	2.76554	2.47424	1.20575
0.223393	1.14636	1.33976	2.1316	0.99916	3.28498	1.40315
0.164196	1.99098	4.58955	2.57214	0.467343	0.658773	1.00645
0.494729	2.29273	4.58955	2.92672	0.973875	0.827494	0.748507
0.215593	2.91316	1.50886	1.34726	0.967064	1.72392	1.10952
0.510621	3.53847	2.56542	0.911537	1.29346	1.15605	1.27723
0.166887	1.43566	3.86718	0.151838	0.865186	1.93573	1.29434
0.201829	0.67121	3.17726	0.495347	0.419056	1.49183	0.530654
0.0747242	2.76062	3.74718	1.36292	0.806841	0.491864	1.31712
0.202519	4.46082	1.88212	3.25667	1.55339	0.772265	0.54589
0.0741682	3.77643	3.19662	1.43684	0.362531	2.11293	0.657674
0.241979	1.36154	0.618521	1.70676	1.37057	0.272595	0.53948
0.503564	1.2156	0.794363	2.05554	0.969469	1.01324	0.520375
0.0360356	4.16853	0.946403	2.80322	1.3375	0.866619	0.657674
2.20518	4.58955	1.43398	1.40421	0.391175	0.754017	0.925955
0.332116	0.687553	1.89004	2.99645	0.649687	0.171414	0.582494
0.395485	1.4822	0.419534	0.819009	0.118823	0.0644263	0.805764
0.770661	3.41821	1.31533	2.81404	1.04705	0.873323	1.17948
0.0622051	0.829279	0.209192	2.26642	1.74482	2.11269	1.17759
0.153409	0.157515	1.4887	2.06365	1.80778	1.66505	1.10095
0.204579	1.85815	2.41975	2.57387	0.0985531	0.0644263	1.28533
0.153505	1.14056	3.6483	3.0594	1.75968	0.681765	1.04367
2.46521	2.73235	4.58955	2.54319	0.963067	1.31306	1.02645
0.0542599	3.86929	3.41336	1.63554	0.338689	0.273305	1.22154
0.248565	4.41953	1.29625	2.64909	0.642042	0.707929	0.886764
0.126695	4.58955	4.03628	0.186086	0.470941	1.89346	1.33716
0.252745	0.617306	3.62322	2.89987	1.68399	0.0527901	1.26198
0.54741	2.30082	1.24467	2.22833	4.58955	0.987086	1.52928
0.794334	0.857169	1.82901	3.15096	1.64195	1.54748	1.26497
0.491951	4.58955	3.30459	3.91524	0.346724	1.78138	0.992626
0.158607	0.950861	1.79324	0.151838	1.10142	0.525332	0.977603
0.150605	2.84746	4.4988	2.73123	0.273496	2.29948	1.95463
0.0167793	2.80018	4.58955	1.72811	1.72916	0.705226	2.52911
0.14068	1.15734	0.119219	1.75655	0.678516	0.55097	1.29855
0.0861437	4.58955	4.58955	2.76232	0.720557	0.522331	1.39886
1.01168	4.53227	4.30868	2.48961	0.0983257	1.05419	1.44832
0.78296	3.08198	0.220654	2.45332	4.18525	1.83586	1.25363
0.121398	1.21765	3.44076	1.58172	1.1604	1.74828	0.44042
0.148955	4.58955	3.72279	3.93146	0.354884	0.754737	1.69389
0.270382	4.58955	4.58955	2.65524	3.384	0.556	0.449544
0.178582	0.283447	2.0373	0.361647	0.877286	0.242452	2.57965
0.0777534	4.58955	1.13861	2.15516	0.837209	1.73837	1.42378
0.203804	1.23231	1.20311	2.21825	1.12342	0.0974842
0.190656	0.239917	1.41072	1.2178	0.847644	0.107974
0.199965	2.42741	4.58955	3.45363	0.492102	1.1775
0.258006	3.98386	3.64274	1.94596	0.474893	0.933571
0.414322	0.774948	3.58388	0.119344	0.670346	0.665603
0.729538	0.877157	4.58955	4.3181	0.425122	0.0644263
0.758671	2.84502	4.32175	2.53933	0.726972	0.681482
1.44981	3.20815	2.52435	1.9015	0.380855	1.89385
0.0351726	1.28493	4.37795	0.847634	0.454576	0.84862
0.0709695	4.3317	4.58955	2.26305	1.16042	0.259824
0.305977	0.285752	3.60792	1.17514	0.76946	1.15819
0.161169	4.58955	2.02769	2.18187	0.537626	1.08023
0.13401	1.1241	1.50209	1.6636	1.38937	1.42843
0.170406	1.71415	1.04877	0.436387	0.387889	1.03359
0.160613	1.91204	2.48558	0.96432	0.446978	0.124345
0.0782978	2.74993	2.98186	2.7061	0.819899	2.48737
0.0709217	1.14219	4.35615	2.26854	0.555353	0.723277
0.127017	2.14294	3.81984	0.874901	4.58955	1.63292
0.293857	2.40235	0.908285	2.9972	1.64383	1.48201
0.202812	1.66128	2.17958	2.00801	0.61739	1.25227
0.275959	0.6278	0.41783	1.81093	1.47359	0.771855
0.040111	2.64827	2.01809	2.48556	0.860497	1.32281
0.069766	0.943952	1.28705	2.6311	3.16375	1.2667
0.671516	2.44733	3.34454	0.293709	3.29209	0.149834
0.542564	0.349547	4.49732	2.71801	1.51099	0.953166
0.593407	3.02007	4.19955	2.08499	0.360029	0.669354
0.111088	4.58955	4.58955	2.63488	0.145096	0.878908
0.274653	3.16697	3.7698	2.93109	1.31071	1.01393
0.114486	2.90513	2.28766	3.13275	0.349531	0.542469
0.524182	3.13379	0.803695	0.829764	0.581663	0.458412
0.0302699	0.43143	0.382399	0.239876	0.656469	0.512001
0.16855	2.80317	3.87438	3.07044	0.106049	1.17132
0.103956	2.23864	3.67322	0.160681	0.326662	0.260083
0.149432	0.250946	4.58955	0.177508	0.557787	0.419889
0.366232	3.90262	0.143365	2.57088	1.87623	1.32352
0.509066	4.28559	2.25907	1.18044	0.48512	0.984311
0.340241	3.25898	1.55987	2.50394	0.184944	0.589272
0.451872	1.45204	4.58955	1.38189	0.71681	2.30512
0.163867	0.742977	4.00611	0.151838	3.62492	1.01784
0.126325	4.38106	1.50959	1.19729	1.40152	0.413037
0.228085	3.91471	3.24271	1.87498	1.61808	0.657551
0.166064	3.94633	0.495585	2.81757	0.56456	1.26927
0.193942	0.726056	0.076992	2.08203	0.144993	1.83653
0.25912	1.09862	1.56688	1.8854	0.263919	1.30098
0.831061	1.34798	0.576772	2.45496	0.318958	0.0644263
0.112289	1.95426	3.69359	1.09588	0.12357	0.551098
0.952064	1.06814	3.55917	2.08567	1.07126	1.5814
0.579295	1.76573	4.58955	3.04312	0.860878	2.30378
0.175876	4.58955	4.58955	2.81249	1.09217	1.41432
0.181366	2.64124	1.75313	2.97658	0.27333	1.78317
0.408269	1.29294	1.71884	0.574622	0.524994	1.32279
0.212376	3.68627	4.58955	1.29369	0.935452	2.32368
0.225539	0.221584	1.72544	2.41663	0.530431	0.899529
0.807651	2.63673	0.749445	0.177508	1.13953	2.28528
0.102592	3.99037	3.37444	2.85561	0.300752	1.93704
0.242615	0.587236	4.07685	1.55004	0.0177163	0.419985
0.1272	4.58955	1.27649	0.831413	0.707775	1.40385
0.180056	2.88412	2.61059	3.05763	0.958853	1.27245
0.168086	4.58955	0.994783	0.795674	1.4671	0.999505
0.705989	3.09997	2.12914	2.96443	0.591242	1.0264
0.316321	0.82163	2.54521	3.1433	0.993213	2.04691
0.155352	3.91544	2.47986	1.46908	1.63005	0.298206
0.472999	2.55797	0.579068	1.91085	1.53685	0.720157
0.0979611	2.04419	3.0332	0.415949	0.636907	0.908386
0.0675116	1.99557	1.2924	1.18919	1.91107	0.311922
0.15342	2.73488	2.60821	2.17489	0.0678818	0.76712
0.272563	2.51432	1.15148	2.45992	1.22704	2.36487
0.801802	2.28399	0.601059	2.2756	0.649019	0.570284
0.0594616	0.154379	2.45626	2.2318	0.0681587	0.955567
1.16456	0.986272	1.53288	1.44307	2.2355	1.29929
0.15951	1.50298	4.58955	2.66581	0.833466	0.704284
0.429802	1.33241	3.14188	1.27447	0.79783	1.123
0.560856	1.72758	2.62928	2.58232	0.0455655	0.372292
0.471131	4.58955	1.16768	2.42275	0.82908	1.74303
0.0260506	4.58955	0.152804	2.17858	0.782324	0.42832
0.162434	2.06223	0.840082	2.63659	1.08239	0.186096
0.286719	1.09725	2.73944	2.68676	0.395719	0.605635
1.15586	4.09415	3.44365	1.27042	0.383166	2.30019
0.413358	3.98141	0.622408	2.29975	1.21806	1.18916
0.120022	0.0327313	1.39664	2.18328	0.588398	1.49743
0	3.89634	4.26888	2.25942	0.281014	0.117519
0.0802205	4.58955	0.227993	1.72522	1.41649	0.579551
0.151501	4.58955	0.197756	1.81607	0.877779	1.06437
0.331399	3.98622	3.90271	2.30013	2.56359	0.68758
0.115048	4.58955	1.34419	2.22041	0.602278	0.974505
0.248292	0.596354	1.1747	1.11395	0.958015	0.551768
0.214053	3.15339	2.43094	0.299101	1.12315	1.4075
0.0687133	0.755531	1.32395	1.51337	0.804377	3.59037
0.790573	1.20273	3.3698	3.35536	0.939945	0.207608
0.0766826	2.2916	1.38373	0.96569	0.6217	0.0468962
0.0563833	4.58955	1.47465	2.73356	0.754393	1.70512
0.141789	3.8789	3.77337	1.25153	0.690166	0.223742
0.803938	3.75244	3.9373	2.73747	0.437107	2.58808
0.233601	1.248	2.71897	1.84452	1.55985	1.37135
0.325254	3.96906	3.38925	2.55176	0.469567	1.01915
0.425818	2.89212	3.47159	2.50953	1.35011	1.62708
0.0351821	0.420071	1.21858	2.44064	3.76992	1.55112
1.93043	0.204241	4.58955	2.58918	3.07502	1.49221
0.153788	0.436431	4.45893	1.98766	0.643574	0.83021
0.222466	4.58955	4.58955	1.07364	2.0727	1.33371
0.642142	4.58955	3.9706	2.0007	1.46221	0.24239
0.397127	4.58955	3.79058	2.48454	0.715835	1.22335
0.598591	3.27873	0.996777	2.56068	2.39778	0.756656
0.193869	3.64979	1.35913	2.76862	0.304788	0.910404
0.286739	1.39882	1.2766	1.91679	0.444767	0.654982
0.214721	4.26225	1.80414	2.67799	0.592043	1.1306
0.138488	1.20614	4.58955	1.43316	0.689795	2.01494
0.613421	2.70026	2.09225	2.58234	0.232451	2.10017
1.223	1.83146	4.58955	3.04982	2.33177	1.26079
0.0671323	1.72563	1.40632	2.46586	0.528122	0.374368
0.241185	4.58955	0.443157	2.22378	0.571609	2.1802
0.494536	0.997857	4.19301	2.61888	0.78631	1.15192
0.228318	1.88861	4.3788	3.0349	1.17212	1.95696
0.402389	4.10529	1.81429	3.30626	1.45083	0.762932
0.40631	2.47452	2.73442	2.24198	1.75574	0.63634
0.15272	2.24949	0.124281	2.00822	0.261488	1.4567
0.250042	1.30622	4.58955	2.26545	0.389911	1.76189
0.0838264	1.77693	4.0165	2.42386	1.2652	0.612161
0.808293	4.58955	4.12115	1.56933	0.406294	2.41368
0.163091	2.51568	2.02703	3.24872	1.62825	0.262853
0.246404	2.03421	0.59544	3.04962	0.291908	0.767958
0.404884	3.67342	2.78189	4.58955	0.188868	1.07747
0.538065	2.33176	4.58955	2.45204	0.11803	0.435083
0.371409	3.4381	1.31195	2.5903	0.707583	1.00353
0.150418	4.58955	0.936666	2.96077	1.23345	1.23378
0.112609	3.34353	4.04384	2.7093	2.35652	1.8755
0.0528289	4.58955	3.16837	2.72221	2.18344	0.587058
0.68142	1.46083	0.153725	3.44259	0.0839896	0.786361
0.0508279	0.906513	2.91784	2.89243	0.702925	0.781319
0.370352	1.12092	1.06086	2.49837	1.63497	2.38064
0.360791	3.88418	1.2985	2.42035	0.958757	1.16906
0.251234	3.33691	2.21299	2.85952	1.18052	2.37612
0.837449	0.679778	3.68955	0.103592	0.444117	0.988567
0.445111	4.06741	2.34698	0.644126	1.50003	0.115165
0.0835769	1.84325	2.87821	2.17251	2.34407	0.345675
0.105029	1.60125	4.58955	1.09021	0.451146	1.41267
0.0915014	4.41439	2.26439	0.274026	0.212588	0.305466
0.397123	0.322748	4.58955	2.46171	1.61448	1.44045
0.111903	0.456505	3.13937	0.989718	0.61874	1.28586
0.170275	0.242677	0.419534	2.37084	1.02478	1.13589
0.242838	0.60783	3.57718	1.63467	1.06307	1.28708
0.0361053	0.216923	2.57521	1.72107	1.67241	2.20638
0.300825	1.47079	0.928772	1.94364	0.301162	1.45508
0.37542	1.7737	3.92005	2.7285	0.296055	0.509904
0.119355	1.57966	1.1898	1.5252	1.25769	0.597424
0.125113	0.512013	3.99239	2.46159	0.753591	1.99449
0.422239	1.1419	2.16931	3.20194	1.51081	2.01736
0.155941	0.183887	2.71408	0.271761	0.972456	1.1783
0.655784	1.11961	3.36681	2.3905	0.347571	1.2015
0.243777	0.157379	1.75778	2.26714	2.52601	0.54834
0.163785	1.57818	2.26692	1.82893	0.110218	0.193324
0.0599257	2.02965	4.48915	1.99972	0.526302	1.21036
0.179932	4.08634	0.425991	2.11913	1.22266	1.54483
0.129113	1.81375	2.66942	3.0224	0.870667	0.416163
0.152423	1.51186	1.00709	2.05117	0.470132	2.41331
0.519318	0.902479	3.79119	4.58955	1.32598	1.25461
0.315103	2.70666	2.36619	4.2428	0.222214	0.610577
0.146115	1.60288	2.75475	3.11471	0.960249	2.38176
1.68738	3.33311	2.45383	1.09557	0.429649	0.67638
0.125078	1.69755	2.00981	0.954312	0.410834	0.524597
2.45901	0.369901	0.769588	1.86903	1.5685	0.114969
0.573595	2.51642	1.93647		0.264683	0.0329468
0.0597063	1.99125	3.12252		0.283297	0.841257
0.291469	0.281522	0.811518		0.0807621	0.17612
0.269297	2.78853	4.20386		0.279969	0.887215
0.202326	2.95057	1.08722		3.77338	2.3746
0.257462	2.44574	2.26053		1.71307	1.91772
0.163836	3.66846	4.58955		1.60622	1.23906
0.153984	1.22079	1.16384		0.652246	1.6423
0.435797	0.0991984	3.05681		0.369647	0.0277979
0.330822	3.59234	1.17352		0.0469483	1.21611
0.16469	2.1269	4.23776		0.723086	1.57789
0.14542	1.90986	3.90884		0.258443	1.95171
2.59427	4.58955	3.62329		0.382729	0.841378
0.140645	3.37503	3.97315		1.28312	0.0664227
0.292012	2.84033	2.27702		1.36433	2.64199
0.138187	3.80494	1.13769		0.620232	0.302116
0.524806	3.89687	0.178864		0.190794	1.56872
0.165672	1.78734	4.58955		1.57053	0.9616
0.489806	4.29155	0.981559		0.700695	2.10467
0.162491	0.320494	1.68673		0.654901	2.17318
0.0105383	2.56134	1.84738		1.71503	0.355679
0.144263	4.17149	2.32603		0.198844	1.12587
0.270748	4.06778	1.79113		0.313623	0.889039
0.638044	4.06722	4.58955		0.338162	0.672259
0.0743978	1.71683	0.318374		0.614342	0.644609
0.606098	2.95102	1.83551		2.16167	0.607999
0.207309	4.06578	4.58354		1.00936	1.13783
0.170895	3.65751	3.19783		0.751436	0.521371
0.280847	3.93286	4.10626		0.563331	1.53022
0.298539	3.99308	0.960283		1.18026	0.607277
0.237207	4.58955	0.400243		0.110971	1.38022
0.201608	4.58955	0.844841		0.20808	0.582948
0.607383	1.81352	3.95575		1.64749	0.193266
0.268388	2.62267	0.150286		0.375814	0.0242119
0.0986721	3.12738	4.46285		0.419618	0.0513501
0.463828	4.58955	4.58955		0.0345221	1.47046
0.159818	3.64028	1.61063		0.996494	0.237606
0.797138	3.19151	4.37467		4.55831	0.146215
3.38915	0.556335	4.10032		0.914256	0.0413056
0.096846	2.17777	1.43143		0.736335	0.23475
0.148578	2.61544	0.711068		0.671392	0.229884
0.682833	1.60705	2.15631		0.823278	0.358648
0.311221	3.75778	1.86309		0.321115	0.255437
0.16847	0.255584	0.187466		0.581991	0.398649
0.107049	3.67179	4.31938		1.01028	0.45841
0.462044	4.58955	1.18086		0.310984	0.549626
0.241921	3.91108	1.26243		0.0698989	0.644906
0.167737	2.33015	0.499643		0.0757296	0.600545
0.0880425	0.678346	2.33563		0.310984	0.393379
0.12757	4.58955	4.58955		0.656897	0.583363
0.251461	0.203465	2.89		0.756534	2.21045
0.446685	3.84472	4.15678		0.329339	0.63388
0.295353	3.72536	2.31122		0.165195	0.804901
0.018809	1.23962	3.34124		0.907785	0.558086
0.460027	4.30059	2.26098		3.7394	0.681828
0.140902	1.01735	0.884648		1.54018	0.834464
0.350762	3.50442	2.92835		0.823185	0.707488
0.220333	4.37919	4.58955		2.41463	0.696184
2.98044	2.12415	0.617306		2.2953	0.646539
0.214546	0.326301	4.20108		2.25094	0.513774
0.264382	4.57352	2.58512		0.0944372	0.064613
0.278267	1.13284	2.53874		1.91624	2.32786
0.18753	2.12429	2.71312		2.03593	0.715845
0.327312	0.276266	0.999802		0.432796	1.10489
0.737891	2.75477	0.118249		1.86135	0.306339
0.117162	2.79865	3.27608		0.0846323	0.766427
0.10217	1.76061	3.94426		2.29865	0.802549
0.54155	3.7899	0.93396		1.18525	0.411538
0.146605	0.654943	4.36001		3.34019	0.585889
3.23532	1.04564	3.60048		4.58955	0.716427
0.711021	3.02589	0.476048		1.78895	0.486996
0.0704276	2.59479	2.68274		1.16698	0.241186
1.83458	4.35145	2.84734		0.395889	0.282869
0.145377	1.85047	2.81305		0.973468	0.670922
0.358832	4.44817	4.58955		0.187092	0.824079
0.839291	1.59412	3.63387		1.6844	0.340403
0.158858	4.40972	1.31187		0.0208163	0.0688591
0.305648	0.344196	2.58926		0.214918	0.457687
0.568487	4.58955	0.3889		0.62473	0.594499
0.134849	1.44391	4.58955		4.58955	0.441334
0.117718	2.61456	1.09209		0.495101	1.18134
0.036387	2.45346	2.33633		0.727399	0.527171
0.65547	4.58955	0.525192		0.683744	0.917244
0.151928	1.2648	0.708703		1.0975	0.550276
0.224097	4.58955	4.58955		0.274414	0.589736
0.248189	3.61991	4.11971		0.374131	0.632503
0.130212	3.46139	4.30799		0.426828	0.34134
0.261798	3.05871	4.56902		0.843361	0.884886
0.0848128	4.58955	2.62662		0.133473	0.992515
0.117045	2.1815	1.29964		0.30293	0.064888
0.20609	4.07423	4.17442		0.601144	0.304962
0.168178	4.58955	2.58137		0.650455	0.816297
0.238553	0.44328	1.2938		0.572244	1.13103
0.080798	3.40899	1.32617		0.503444	0.996734
0.156451	2.48325	1.93021		0.693654	0.324162
0.218442	2.29079	3.43712		0.232146	0.937891
0.584588	2.31509	1.27173		0.341231	0.296695
0.161957	4.58955	4.18679		0.658497	1.01133
0.148779	1.87063	3.16169		0.414482	0.433268
0.0351726	4.58955	4.27514		0.528283	0.0754335
0.311744	3.65073	3.63726		0.539845	0.469554
0.190237	0.820558	0.387549		0.538848	1.78118
0.136715	4.58955	2.83399		0.688751	0.0373862
0.546367	0.268472	2.60385		0.199612	0.875844
0.592352	0.326301	3.58445		0.895601	0.432331
0.0292682	1.1224	4.58955		0.101512	0.721989
0.529976	0.461987	1.70086		0.533629	0.357869
1.1554	4.58955	2.33527		0.63448	0.688933
0.218044	4.43878	2.9574		0.403982	0.423086
0.61845	3.06275	3.52551		1.50678	1.11538
0.175239	4.37861	0.8195		0.906717	1.32599
0.0171755	4.58955	4.58955		0.108648	0.26706
0.274803	3.48636	0.94052		0.86246	0.914782
0.215848	0.216254	0.751982		0.771922	0.934738
0.201621	3.61716	3.13788		0.818666	1.02628
1.98673	3.97899	4.08603		0.667802	1.07867
0.361376	2.63431	0.860615		0.779372	0.654534
0.261839	2.59298	3.86104		0.129772	0.899018
2.10716	3.90468	3.6162		0.347524	0.953974
0.357736	0.146496	3.95409		0.468953	0.0754335
0.186059	0.657053	1.04777		0.170699	0.331846
0.263577	3.34207	0.808967		0.472846	0.422866
0.073258	2.39412	1.08601		0.707135	0.538871
0.214764	4.5062	3.02847		0.504526	1.31823
0.775088	2.80165	1.84014		0.396025	0.204718
1.36863	4.58955	0.83621		0.282241	0.41309
0.068338	3.42089	3.21365		0.854616	1.16697
0.612849	4.58955	1.62692		0.477323	0.638459
0.511895	2.28565	3.34987		0.453314	0.64881
0.320744	2.63	4.58955		0.501815	1.04152
0.564172	0.380353	0.254289		0.207954	0.796465
0.102026	2.28733	1.07828		0.347345	0.379666
0.0939065	1.32026	0.949675		0.482734	0.984234
0.330817	2.92284	0.699042		0.294544	0.674654
0.41551	3.60277	1.95291		0.67114	0.320287
0.73955	0.53948	1.97964		0.949914	1.26216
0.140843	0.693809	1.48227		0.465785	1.21755
0.104293	4.03549	4.58955		0.475629	0.409529
0.219574	3.80354	2.76371		0.386655	2.55673
0.310361	2.53664	4.58955		0.266925	1.12999
0.0947414	4.50125	1.73988		0.260701	2.20179
0.089032	4.31682	0.683943		0.741982	1.13132
0.425185	2.23854	0.644998		0.244876	0.748354
0.173882	3.35024	2.94061		0.333566	0.542573
0.288206	2.06868	0.874786		0.88953	0.806627
0.139182	1.95236	1.81023		0.470961	0.606801
0.145784	2.03084	4.48449		0.746619	0.0776351
0.501683	1.87814	4.09232		0.316015	0.59889
0.180549	0.312015	3.15728		0.292938	0.746792
0.156379	4.58955	3.44956		0.67964	0.607807
0.302691	0.524299	2.75936		0.704543	1.1774
0.12644	1.83146	2.68177		0.765954	1.23737
0.297662	2.2349	1.86783		0.6618	0.985728
4.58955	1.24643	2.41858		1.00827	0.665338
0.139447	2.08603	2.60987		0.8206	0.479653
0.260316	1.58128	0.565478		0.60525	0.241786
0.643446	3.52551	1.12035		0.445561	1.63955
0.485095	4.58955	0.822889		0.709776	0.895124
0.133369	3.25616	2.01523		1.14214	1.20984
1.50731	4.58955	3.97528		0.469926	1.03805
0.207189	4.58955	2.87331		0.208099	0.684008
0.594226	2.2925	3.58621		0.8136	1.99364
0.107354	1.72563	3.16755		0.182101	1.33545
1.17891	4.58498	3.92146		0.907819	0.895505
0.288012	4.58955	2.10779		1.14727	0.899202
0.807959	4.14994	0.722374		0.424644	1.25271
0.143767	4.24428	1.63901		1.19333	3.33282
0.422531	0.255584	1.21737		1.1681	2.41087
0.131148	3.13951	2.18377		0.891509	1.3908
0.157754	0.90471	2.04787		0.632145	1.30305
0.195533	1.89706	4.42938		0.257415	1.65793
0.61831	0.707373	1.81589		1.22929	1.93639
0.113323	3.19068	4.58955		1.20394	0.603231
0.277018	3.76861	1.48479		0.998295	0.779845
0.124846	2.73339	1.32852		0.640221	0.196008
0.107037	1.91709	0.635188		0.467357	2.19636
0.622221	1.18967	2.71096		0.781301	1.57064
0.423902	3.85874	0.207243		1.16592	1.43184
0.258456	2.35997	3.24689		0.528637	1.028
0.181053	2.9582	0.851417		1.14346	0.793116
0.105079	4.07474	2.59867		0.852742	1.99057
0.196089	0.166445	0.70996		0.97064	0.664622
0.389167	0.98825	2.09209		0.753155	2.18375
1.89937	0.223089	3.94907		1.33549	0.306369
0.552135	3.4036	4.00175		0.0946187	2.12572
0.619894	0.670235	2.66913		1.06704	1.54699
1.27545	2.75317	4.58955		1.04808	1.84743
0.120169	0.95523	2.65227		0.761416	1.94812
0.427745	4.58955	3.53898		0.186712	1.74482
0.494885	4.15451	4.14908		0.365922	1.87383
0.384058	1.13875	4.58955		2.93937	0.733978
0.95386	0.950995	4.58955		0.373796	0.908188
0.245104	2.50846	0.642612		0.592414	0.963772
0.188421	0.214797	1.43249		0.74386	0.991708
0.214053	2.67263	4.10625		1.20254	2.02052
0.571298	3.59172	3.07305		1.44048	1.55764
0.164265	3.16678	4.58955		0.599192	1.61974
0.170499	3.16828	1.71606		0.906739	1.4098
0.251321	0.32925	1.89252		1.64731	1.6759
0.407444	3.81256	4.58955		0.520387	0.893355
0.152951	1.35156	4.58955		3.38658	1.22981
0.446328	1.33537	0.548201		1.71983	1.94522
0.461327	4.58955	2.92131		1.13517	2.88768
0.13494	4.30402	0.119219		1.15592	0.936934
0.0897157	0.415966	0.346357		1.47965	2.28371
0.675038	1.84014	0.544256		0.968633	1.23993
0.0660823	3.50756	1.78124		1.22494	2.09412
0.803965	1.88861	2.45043		1.15808	1.37454
0.146602	2.69536	1.31802		0.428047	0.686593
0.404647	3.05307	3.22878		1.57146	2.04994
0.0465796	0.138755	3.08229		1.41318	2.09572
0.149777	0.835581	3.06202		1.14405	2.24943
0.960689	4.58955	2.84586		1.42854	2.06603
0.121746	1.42832	1.65263		1.44431	2.03306
0.150236	3.70344	2.74519		1.36639	1.95073
0.370229	0.167149	4.58955		1.35811	1.67262
0.166633	4.58955	0.193744		1.5452	1.35979
0.643653	3.38657	1.48486		1.5579	1.32036
0.127587	1.899	4.58955		1.39901	0.577625
0.383965	0.919249	2.89976		0.798627	0.874412
0.0768283	2.75341	3.62177		1.74427	1.68028
0.471856	0.843518	1.83995		0.612101	1.77031
0.18975	2.31904	4.58955		2.01639	1.81248
0.114676	1.08998	0.756123		1.51496	2.04188
0.233193	1.35651	2.66654		1.59883	1.52173
0.280922	1.93532	1.72781		1.36326	0.695138
0.605659	4.58955	3.96869		1.54398	1.22335
0.114089	1.98914	3.44109		0.181806	1.62552
0.124237	4.58955	2.76281		0.246928	1.66603
0.126702	4.58955	3.48514		0.981739	2.49886
0.0856076	1.14681	4.55552		1.68974	1.77022
0.261337	4.58955	3.54086		1.73846	2.24387
0.126516	1.26175	1.19492		3.31051	1.09918
0.174442	1.02179	0.270834		0.390488	1.65073
0.80331	0.460682	3.97318		0.724656	1.30433
0.248934	1.30905	4.58955		1.34208	2.68181
0.192793	2.85864	2.64721		0.379188	2.37972
0.221801	4.58955	1.21648		0.697995	2.27769
0.159274	0.550231	2.75799		1.59858	1.51736
0.29999	2.90151	2.88484		0.939136	3.46407
0.178445	1.78498	3.44887		1.15691	1.3064
3.38915	2.89937	1.11167		0.953425	1.12218
0.169934	4.58955	3.63034		1.64411	2.26484
0.15918	0.500532	3.07727		0.867683	2.08207
0.901257	3.83744	0.486689		0.458998	0.769409
0.00029756	1.8779	2.04957		0.16975	2.38096
0.0917335	4.10962	2.77761		1.33836	2.14951
0.0337711	0.136698	1.00484		0.592995	0.00985244
0.239788	3.48195	2.20046		1.03865	0.597197
0.226533	2.31895	0.511676		1.65245	2.12326
0.250238	4.58955	0.191816		1.46474	1.00964
0.172128	3.32785	0.477347		0.529557	2.30208
0.217915	2.90441	4.58955		1.72548	0.874732
0.872376	1.08904	1.67799		0.898981	1.11253
0.218033	1.97294	2.12495		1.64874	1.18555
0.771985	1.17932	4.39468		0.328395	0.138823
0.165677	4.58955	4.58955		1.83128	2.11992
0.498694	2.98451	0.251739		1.01033	1.76178
0.401924	1.80326	3.33851		1.31968	0.605858
0.209773	1.34393	4.58955		1.41826	0.790301
0.174776	2.49091	0.960007		0.920017	0.432499
0.167277	4.58955	1.1851		0.471462	1.44453
0.444092	0.55983	2.51883		1.74575	1.79023
0.332747	0.456505	3.69232		0.328988	1.72034
0.157642	4.58955	2.67373		1.48108	1.53753
0.970214	2.1094	4.13424		0.894492	1.51246
0.197678	1.24097	3.09146		1.57077	0.568123
0.235679	3.88818	0.688889		1.6313	0.42526
0.139195	1.3911	2.85894		1.51971	1.53382
0.146009	4.04181	4.58955		1.6654	0.760852
0.80647	3.52106	1.65318		1.33951	1.59839
0.407473	3.95665	4.39967		1.78015	1.26404
0.217773	4.42506	2.45485		4.58955	1.04446
0.184465	4.1276	2.97377		4.58955	1.47251
0.163434	2.24397	3.49301		1.73663	0.964267
0.112361	2.51247	2.11515		1.51773	0.79859
0.86295	0.455594	1.65412		3.15698
0.733748	4.42429	3.92107		0.177801
0.681294	2.71502	2.3572		1.57598
0.0802919	1.81584	2.76381		2.39808
0.259428	2.53563	3.05038		0.0485236
0.0998728	4.58955	4.409		0.317722
0.562888	4.2608	4.58955		0.414052
0.0388189	0.631539	3.55643		0.548763
0.346038	3.39342	0.0686172		0.131148
0.263108	3.76566	0.25907		0.926007
0.475938	0.880894	1.91661		1.08303
0.242313	4.23356	3.36241		0.31321
0.276921	1.25258	1.52865		0.467608
0.262168	1.85513	0.608173		0.299539
0.329666	3.3374	2.34441		0.410471
0.0802089	4.01902	3.71144		0.457681
0.226815	4.58955	2.41195		0.460078
0.0455583	1.34167	3.85317		0.0731207
0.0434089	2.62179	4.58955		0.158521
0.496996	1.87623	0.171128		0.0980772
0.478099	4.0047	1.63199		0.344428
0.485395	0.527288	1.79321		0.318655
0.241531	2.33229	1.3139		0.114397
1.0542	2.77885	1.38879		0.147328
0.261812	3.45137	0.258204		0.255628
0.12783	0.592772	2.09737		0.75195
0.0576724	1.5029	0.296057		0.202502
0.2131	4.58955	1.30946		1.13294
0.2568	4.38298	2.59722		1.12219
0.833786	0.652088	0.79522		0.610108
0.127372	3.18557	3.51672		0.585989
0.11371	1.21698	2.40918		0.287382
0.106836	4.58955	4.13904		0.782961
0.405652	0.519044	1.82381		0.325062
0.097178	4.02036	0.758743		0.628417
0.439914	4.1164	2.70807		0.00940438
1.1075	1.13405	3.7426		1.60758
0.101297	1.16608	4.58955		0.327924
0.455253	0.584635	0.152408		1.673
0.166175	1.90461	4.25777		0.961319
0.0822561	1.20293	4.58955		1.49508
0.295337	3.74437	1.36102		0.174759
0.65859	0.849712	2.31734		0.771622
1.61747	2.76245	2.1322		1.62979
0.595042	1.62176	0.427603		0.293759
0.132972	1.49615	4.41679		0.0522869
0.0458881	0.53652	1.68903		0.595972
0.135678	2.46337	4.58955		1.35156
0.565154	3.10882	0.540943		0.161149
0.04021	1.96319	1.97977		0.333374
0.673251	3.42488	0.13878		1.13893
0.228049	2.1624	2.17724		1.44424
0.187578	4.58955	1.19628		0.77276
0.0440402	0.431963	1.2661		1.24733
0.162053	4.58955	2.55091		0.415359
0.158957	1.01797	3.66827		1.59668
0.347972	4.5605	4.58955		0.405068
0.124875	1.10523	1.23114		1.48385
0.25958	4.27649	3.06512		1.77786
0.368402	0.283525	2.89178		0.862636
0.389643	3.24154	2.91704		2.17091
0.196985	2.75111	2.56268		2.12107
0.43037	3.96337	3.54693		1.8374
0.250703	1.13586	2.61473		0.980379
1.43976	3.37049	4.40669		0.511622
0.711468	4.58955	2.09044		3.51255
0.129967	2.78906	3.93608		1.28822
0.94473	0.991995	1.9972		2.04386
0.134611	1.92025	2.28452		3.15063
0.15917	2.96514	1.18303		1.59311
0.160661	3.92578	0.813135
0.881355	4.58955	0.387025
0.371535	0.989036	0.752083
0.289409	2.0598	0.138864
0.212945	1.18831	0.489102
2.09541	4.58955	2.708
0.448251	1.7836	2.10288
0.0949515	1.12333	2.15301
0.830342	2.81033	1.52689
1.91181	4.58955	2.32879
0.175887	0.178662	1.05679
0.0984467	3.93434	0.35695
0.590251	3.42799	0.808789
0.778477	3.30524	1.86363
0.689633	1.31759	4.58955
0.419218	2.65976	0.258517
0.154415	3.56954	3.3047
0.537579	4.31984	2.65564
0.0498622	2.35435	0.979581
0.185708	1.75185	1.05813
0.164076	4.58955	0.762882
0.152021	4.46164	4.32521
0.413301	3.06745	0.920674
0.268443	2.88546	1.5147
0.818886	3.72262	1.09839
0.00639677	4.58955	0.604814
2.01119	0.77011	1.04805
0.266455	0.26913	1.48148
0.146353	0.233913	0.87153
0.722256	0.840732	4.2225
0.189436	4.1295	2.69652
0.643056	1.0338	4.58955
0.157482	1.51903	0.216254
0.107547	2.18005	0.43226
0.290062	4.55747	1.90097
0.150216	3.51214	0.436325
0.358003	1.99098	2.7659
0.591713	0.103629	2.47605
0.153516	1.87241	4.33445
0.148615	4.58955	1.58434
0.256464	2.91	1.15625
0.127109	0.924348	3.97015
0.400853	1.04437	4.58955
0.242611	2.50266	4.58955
0.100876	2.49494	4.58955
0.180962	2.80255	3.99855
0.444567	3.02047	0.25907
0.545784	3.80379	0.321033
0.121002	2.24518	4.58955
0.293359	2.62412	2.26679
0.219188	3.63267	4.58955
0.197192	2.31554	1.23707
0.0997508	1.32505	4.54691
0.167507	0.265682	2.41607
0.252644	0.830542	1.9885
0.70584	0.643849	2.13635
0.0446284	1.72652	4.58955
0.047682	2.44304	1.46805
0.65403	0.186643	3.83261
0.854741	4.58955	2.66051
0.462086	2.63604	0.89897
0.358203	1.50805	2.44377
0.279029	3.89702	3.74084
0.480852	2.34271	4.58955
0.317095	4.23726	4.58955
0.162087	1.91829	3.41214
0.351638	2.31738	4.05522
0.174721	1.73838	0.726887
0.13086	0.333223	3.21048
0.159283	2.90699	3.50239
0.106347	4.58955	3.75732
0.74903	0.843488	3.80726
0.162554	2.7561	3.04235
0.136153	4.58955	2.41707
2.04569	3.548	4.58955
0.194523	4.07399	3.15992
0.189256	0.466405	3.88266
0.43743	0.857692	1.39722
0.733016	0.779316	0.533441
0.146829	2.40786	0.636649
0.29124	1.65469	0.770993
0.672887	4.58955	1.53159
0.425344	0.953543	1.19209
0.0936336	4.47321	1.6375
0.0200885	4.24428	1.18326
0.370987	3.4133	0.735483
0.224607	3.56714	3.53069
0.261491	4.58955	2.54739
0.00916549	4.58955	1.09589
0.172594	2.24862	1.74224
0.246189	4.58955	0.823356
0.546363	4.58955	4.31661
1.11461	3.66395	1.73864
0.217171	1.46081	3.91386
0.45225	0.206215
0.201783	1.31215
0.798068	0.385432
0.353168	2.85025
0.0966761	2.92673
0.14666	3.08568
0.149994
0.636476
0.51497
0.252432
1.01587
0.165905
0.558125
0.156588
2.41851
0.673945
0.284764
