# Supplementary material for: Shared genetic and neuroimmune architecture links type 1 diabetes with neurocognitive traits
Source: Nat Commun. 2026 Mar 13;17:4057. doi: 10.1038/s41467-026-70694-8 (PMC13139607; doi:10.1038/s41467-026-70694-8)
Supplement: Supplementary file 16 — Supplementary Data 14 [file 41467_2026_70694_MOESM16_ESM.xlsx]

## Sheet: Prenatal_Height
AST	ExNeu	IN	MG	OL	OPC	VASC
0.252617	0.928131	0.173234	2.54325	0.711311	0.4327	2.00253
0.283182	0.804824	0.684881	0.974481	0.722168	0.245787	1.16334
0.150217	0.850867	0.989286	3.57278	0.785313	0.20138	1.50705
0.323609	1.21115	1.90028	3.41065	1.012	0.00846095	0.313419
0.0559962	0.600592	0.0365851	1.38574	1.98701	0.0058583	2.75976
0.318385	0.948886	0.736141	2.62147	1.84494	0.0996016	3.57278
0.562386	0.715441	0.568758	2.5963	0.930315	0.0124133	2.43358
0.230917	0.2162	1.40688	3.57278	0.58306	0.233648	3.57278
0.342808	1.63572	0.838006	3.57278	0.618132	2.06289	3.57278
1.05309	1.53676	1.04673	1.91778	2.16496	0.38027	3.57278
0.353504	1.6401	0.437899	3.54221	1.25537	0.369854	3.57278
0.889649	1.68455	0.297113	3.57278	0.889379	0.531046	3.57278
0.376989	1.24532	1.5129	3.57278	0.646718	0.632023	0.971933
0.682478	1.64538	1.1402	3.57278	0.615109	0.157672	3.30686
0.14697	0.696539	1.49686	3.57278	2.16761	0.677378	3.48204
0.852494	2.75021	0.868409	3.57278	0.120752	0.194811	3.57278
0.142731	1.94951	1.32612	2.65206	0.244349	0.537446	1.42798
0.499951	1.06034	0.669738	1.6055	0.722118	3.09163	3.103
0.289508	0.998232	0.418001	2.4725	1.3352	0.647345	3.57278
0.542482	0.126761	1.36942	0.220979	0.15531	0.706507	0.468833
0.294484	1.46562	0.814217	3.57278	1.28201	0.42227	3.43209
0.35326	0.413403	0.501124	3.57278	0.75431	1.93891	3.0754
0.568002	0.875207	1.18598	3.57278	1.01668	0.289921	3.57278
0.286681	0.759203	0.865947	3.57278	2.33478	0.0687365	2.70524
0.238767	0.503456	0.818183	2.97745	0.708667	0.527361	3.39423
0.113504	0.83859	0.155612	1.33508	0.11719	0.456789	3.57278
0.716602	0.564527	0.741143	1.23869	0.992349	1.56752	1.99579
0.408218	1.16328	0.920155	2.64697	2.13752	0.244124	2.98394
0.263817	0.126761	1.19695	1.61402	2.14588	0.827855	3.57278
0.201789	1.55291	1.00086	2.36126	0.601671	0.300037	0.215207
0.33898	1.73237	1.07871	3.57278	1.02558	0.275735	3.57278
0.5079	2.13614	1.32688	1.4246	1.40424	0.268186	3.03222
0.316684	1.73357	1.07907	3.57278	0.562792	0.333714	0.863479
0.230508	1.17418	0.647957	2.1199	0.0561087	0.279896	3.57278
0.668204	0.0689717	0.772955	1.81923	1.03041	0.0488143	3.57278
0.234598	0.877932	1.64656	1.55052	0.297022	0.997537	3.57278
0.178636	0.7641	0.44637	0.363055	0.69755	0.212761	3.57278
0.228744	1.79847	1.43425	1.50669	2.30297	0.597804	3.31858
0.057471	1.08045	3.39689	2.5265	1.81265	0.0543289	1.59489
0.175608	0.629063	1.24505	0.502591	2.29997	0.725999	3.57278
0.12742	0.371901	0.901571	3.57278	0.432752	0.00885495	2.36978
0.790822	0.760575	1.42663	3.46489	0.235282	0.142053	3.57278
0.124653	1.74866	0.865453	1.9519	0.701801	0.372001	3.27293
1.44555	1.42894	1.08983	1.81346	0.121856	0.00275331	3.03084
0.139609	0.807582	0.846385	0.892945	1.10671	0.168887	3.57278
0.299538	0.16135	1.18028	3.57278	0.782127	0.579721	3.57278
0.165541	0.949329	0.437117	3.57278	2.29644	0.17519	3.57278
0.448325	1.36519	1.3717	3.28227	1.04136	0.167409	2.23644
0.977546	1.10719	0.87594	0.492818	0.685376	0.0325508	2.50408
0.753628	1.45793	0.39415	1.6017	0.184902	0.218635	3.57278
0.0740025	1.01613	1.07733	2.18357	0.412218	0.440243	2.36312
0.199761	0.450226	1.27368	0.44966	1.67783	0.00094312	3.0207
0.384613	0.353929	0.724413	1.25641	0.643247	0.97068	3.57278
0.476201	0.108345	1.06251	3.57278	1.10081	0.586726	3.57278
0.887972	1.19411	2.24478	1.25286	0.736085	0.315478	3.57278
0.555215	1.45696	1.05303	1.51269	0.660432	0.135969	0.111746
0.264489	0.812928	1.40414	1.57819	1.70201	0.809818	3.57278
0.387893	0.888298	1.51003	2.27798	1.56344	0.399288	3.57278
0.497469	1.87648	1.04217	0.553759	0.930453	0.404513	0.0119685
0.0204775	2.57749	1.29888	0.745122	0.976197	0.4608	3.57278
0.146116	1.93666	0.0646732	0.210059	0.125536	0.145774	3.57278
0.788785	1.37145	1.36722	1.95776	0.891902	0.645019	2.77013
0.279122	0.156856	2.06226	3.57278	0.932637	0.521523	1.90339
0.0869171	1.49524	0.6689	1.6172	1.45601	0.0528685	2.60775
0.0738621	1.68655	1.70844	2.24039	0.533602	0.753849	1.42042
0.00422436	2.29291	1.70358	2.57072	0.980681	0.172212	1.77381
0.298808	0.687268	1.2204	2.29617	0.255344	0.116837	3.47155
0.283684	0.748861	0.784334	2.32576	0.478307	0.253829	3.3949
0.297717	1.32588	1.84913	2.1512	1.32013	0.788319	3.57278
1.27792	1.59663	0.818422	1.55924	1.31782	0.213127	3.57278
0.415247	0.56905	0.786273	0.870552	1.25643	0.582651	3.57278
0.198455	1.37775	0.801438	2.53293	0.81886	1.57713	3.57278
0.350735	1.50277	1.29334	3.57278	0.55964	0	1.45649
0.264966	1.13544	1.20967	0.252446	1.26369	0.376196	3.442
0.371114	0.92657	2.87837	3.57278	0.930735	0.6992	3.091
0.305084	0.671379	1.60842	2.64858	0.797079	0.165338
0.180108	1.42309	1.02491	2.89905	0.0853468	1.23
0.753979	1.46438	0.531593	2.03083	2.98681	0.652364
0.298847	1.0352	2.21256	0.935748	0.897703	0.697766
0.142983	1.78284	0.417933	0.75533	1.39158	0.614967
0.172169	0.99277	0.790807	2.41326	0.828687	0.409943
0.209302	0.580497	1.20036	2.78004	0.979145	0.510283
1.30245	0.482515	1.62074	2.58896	2.11891	0.0713613
0.282586	1.75929	2.41643	3.57278	1.06367	0.383243
0.281902	1.16424	1.09253	1.90763	1.01063	0.123331
0.534296	0.932082	1.30334	2.43859	1.76721	1.05147
0.299758	0.529495	0.477801	2.53809	0.874372	0.744489
0.44141	0.066713	1.23244	3.57278	0.525735	0.105164
0.351475	0.840794	0.233436	2.86039	1.04243	0.0776522
0.403746	0.677747	1.18253	3.57278	2.27218	0.371395
0.247903	1.77259	0.476496	1.5038	1.54874	1.05467
0.286882	1.04924	1.7472	1.37119	1.00405	0.351878
1.23614	1.46653	1.20046	2.35736	0.239694	0.823675
0.155246	0.99764	0.179667	1.68363	0.61969	0.231557
0.694617	1.27583	1.47239	3.57278	0.859508	0.559812
0.124714	1.03342	1.58039	1.55951	0.864132	0.0947357
1.65491	0.780375	2.34793	1.7344	0.226372	0.0747583
0.832397	0.53865	1.28917	0.115968	0.775316	0.201462
0.744342	1.10274	0.634224	0.665513	0.703867	0.265841
0.355803	0.535138	0.638476	3.57278	0.978574	0.529451
0.501342	1.78271	2.1129	2.07003	1.33011	0.532612
0.29544	1.8504	2.34405	2.7783	0.756336	0.257592
0.566361	1.77025	0.134047	2.06245	1.26498	1.67459
0.251456	1.11382	0.890605	2.34771	1.54824	0.119644
0.321033	1.03532	0.599235	2.39305	1.38604	0.212278
0.350563	1.44559	1.03224	3.57278	1.65389	0.519709
0.321835	2.46456	0.156818	1.63671	0.799047	0.413887
0.79382	0.833751	1.09882	2.05636	2.14259	0.564424
0.254089	1.70857	0.378976	1.53282	0.0324202	0.12554
0.200503	0.976348	0.33788	2.04085	0.741415	0.137477
0.211992	1.2616	2.13892	1.77804	1.50229	0.315172
0.283756	0.867091	1.33702	2.39538	1.0408	0.252999
0.187683	2.02439	0.623843	1.53439	1.44151	0.278721
0.292049	1.29352	0.849904	3.57278	1.2008	0.172907
0.544828	1.65774	1.1656	2.93144	2.78416	0.407207
0.14786	1.58826	1.20697	3.29644	0.847926	0.479688
0.685722	0.55648	3.02197	1.19985	0.737069	0.172132
0.289849	0.655137	1.64522	3.57278	0.836772	0.132876
0.799903	1.13097	0.721698	3.57278	1.18577	0.148774
0.252096	1.49967	1.36213	3.39011	1.05518	0.12966
0.396485	1.60434	0.428455	2.28512	0.469713	0.0289361
0.356216	1.24369	0.830926	2.01168	0.844666	0.522797
0.372017	1.42208	0.502026	3.57278	1.34962	0.0946298
0.841061	0.768176	0.0820777	3.57278	0.883033	0.57319
0.190599	1.44868	2.0343	2.37452	1.39297	0.774484
0.291741	1.21291	0.486362	1.82817	1.21681	0.675515
0.188903	1.86989	0.0867582	1.98792	0.448578	0.44836
0.271572	1.70499	0.120722	3.57278	2.24218	1.36501
0.268237	0.582014	1.47047	3.57278	0.467137	0.572177
0.843124	1.12254	0.63228	2.91686	1.87687	0.550183
0.306552	0.699191	0.892296	1.92707	1.96759	0.35209
0.362277	1.40407	0.385761	0.652776	0.758259	0.109357
0.271237	1.76456	1.02981	3.57278	1.80525	0.25824
0.795521	0.935104	0.793977	2.7178	0.15137	0.0600608
0.228981	1.82979	0.344791	0.855438	0.0782884	0.980971
0.437186	1.74532	0.0140675	2.38602	0.153678	0.102747
0.520193	0.115366	1.99809	0.111746	0.0872849	0.39081
2.10644	1.26544	1.96095	1.76791	0.0788079	0.287305
0.295381	1.09579	1.98396	3.57278	0.454336	0.441462
0.610745	3.24048	1.20349	2.00974	1.76209	0.162624
0.252894	1.05275	1.01425	2.42986	0.362509	0.790433
0.298933	1.9992	1.13798	2.31864	0.75898	0.130171
0.194335	0.968566	0.828162	3.57278	0.76772	0.409486
0.460068	1.06614	1.12159	1.38303	0.524133	0.132069
1.64153	2.59216	0.41673	1.37234	0.37098	0.78114
0.210149	1.58876	0.591659	2.58584	0.405203	0.470603
0.538134	2.34765	0.746157	0.252446	0.817183	0.196006
0.286344	1.85161	3.29586	3.57278	0.523099	0.24063
0.476201	0.848957	0.144852	0.91085	0.872967	0.345041
0.273306	1.06236	1.0351	2.52298	0.888822	0.0961346
0.167877	0.972423	2.33598	2.20076	0.552803	0.280439
1.4892	2.12065	0.230989	3.57278	0.784506	0.371597
0.720764	1.98266	0.979525	2.62843	1.20285	0.493795
0.30155	1.3346	1.18947	3.12638	0.599118	0.637511
0.282717	0.836556	0.899946	2.29276	0.643561	0.644161
0.106627	0.816789	2.41374	3.57278	0.559149	0.255112
0.183055	0.171919	0.755212	2.45812	0.758756	0.859933
0.26626	0.0350606	0.512532	1.94731	0.501093	0.305542
0.375108	2.14728	1.02033	1.72767	1.08738	0.359371
1.73366	1.19808	1.16903	1.56933	0.754355	0.618978
0.644622	0.407273	0.673952	0.768416	0.934716	0.0157807
1.18916	1.89071	0.0312479	2.38461	0.941005	0.501658
0.17024	1.22557	0.664011	0.754707	1.29634	2.20604
0.25539	0.377158	1.42371	3.57278	1.03093	0.35929
0.320357	1.3541	0.386943	1.60321	0.848942	0.0430215
0.791795	1.04117	0.693486	0.75829	0.913057	0.633713
0.442474	2.08907	2.5527	1.19971	1.28784	0.488349
0.594809	1.00136	0.0734524	2.7186	1.39445	0.194673
0.237712	0.531907	1.28012	3.57278	2.30979	0.686133
1.10366	2.40927	0.767962	3.57278	1.19017	0.694286
0.756433	0.4541	1.3325	2.28636	1.14062	0.37306
0.417912	2.04614	0.519777	2.01122	1.39587	0.480919
0.164321	1.51928	0.155047	0.312275	0.302385	0.393347
0.152032	0.962056	2.68463	2.43394	1.33483	0.383427
0.301981	1.5417	0.99095	0.260117	0.0814315	0.254013
0.243614	1.15873	1.25223	3.36234	0.133075	0.0566395
0.185086	0.0322867	0.754238	0.767637	0.297987	0.409268
1.26625	1.14125	0.419851	2.55827	0.172585	0.500442
0.290681	1.66828	2.0459	1.77968	0.251044	1.08125
0.146132	1.90956	1.52656	2.73622	0.171554	0.0667708
0.0294994	0.672933	0.148851	2.3922	0.0328795	0.706085
0.81429	1.5461	1.40217	1.52189	0.319948	0.174716
0.414541	1.56056	1.0575	1.00005	0.361506	0.0284897
0.308002	0.503722	3.57278	3.57278	0.527702	0.294933
0.975962	0.871264	1.11548	0.532774	0.0328795	0.134897
0.293235	1.5493	0.992966	2.47946	0.120239	0.0113162
0.516353	0.584698	1.50102	1.64551	0.913404	0.865873
0.440059	1.3411	1.18978	1.85535	0.72652	0.742166
0.116127	0.391923	0.426291	0.388394	0.696658	0.273339
0.247923	1.7547	0.641454	3.57278	0.302253	0.233628
2.55903	2.81809	1.21835	3.57278	0.760074	0.248567
0.16808	0.940252	0.6652	0.483151	0.77231	0.264578
0.249341	1.04657	1.34816	2.06942	0.845738	0.145826
0.56104	0.872295	0.869838	3.26591	0.783485	0.437889
0.737326	0.482314	1.03955	3.57278	0.903875	0.906343
0.396975	0.250038	2.696	1.24876	0.837056	0.44418
0.0935702	1.52632	0.377342	3.57278	0.626433	0.574371
0.28254	0.31324	0.787973	3.06845	0.737439	0.18364
0.138102	1.165	1.02409	1.17836	1.13333	0.304243
0.309955	1.67355	1.38657	1.62208	0.942216	0.0334365
0.30903	1.98347	0.16649	0.957812	1.88977	0.0998541
0.547724	1.47839	2.5041	2.36315	1.07707	0.374303
0.318496	0.499716	0.565725	1.82181	0.98238	0.276527
0.0479413	1.4413	1.04818	3.57278	1.51748	0.0286798
0.295362	0.739828	2.16795	2.28788	1.67049	0.978253
1.64478	0.869492	0.933677	1.22111	0.943328	0.476769
0.0877567	0.958611	0.536003	3.57278	1.86564	0.121487
0.197687	0.874303	0.893913	2.39968	0.790912	0.0441027
0.636823	1.70393	0.839082	1.67631	1.40132	0.572985
0.645698	0.331408	0.675653	1.82672	1.38504	0.659689
0.871183	1.04649	0.342964	1.66383	1.46828	0.268044
0.267647	1.45848	0.753055	3.57278	1.25146	0.841201
0.183884	1.63591	0.620452	3.57278	1.98772	0.138118
0.289235	1.14972	0.683389	3.57278	2.49261	0.609859
0.236173	0.949623	2.01669	3.57278	1.90047	0.30271
0.2359	0.480898	1.13554	1.54798	1.83608	0.373232
0.285117	0.927839	2.1158	2.05885	0.44315	0.0899276
0.379302	1.62186	1.53279	3.57278	2.21359	0.00622145
0.651646	1.37309	2.98038	0.0478513	1.7105	0.43128
0.0837476	0.973897	0.929713	2.87079	3.45493	0.357006
0.139993	0.870987	1.32428	2.21083	2.0393	0.192145
0.289478	1.23932	2.40074	2.50442	2.09499	0.697378
0.77326	3.57278	0.0502404	2.63586	1.0121	0.301479
0.119336	1.14577	1.12104	1.72851	2.33331	0.37468
0.003515	0.147161	1.25373	2.44797	2.98248	0.548378
0.489477	1.20435	2.81075	1.88289	0.029642	0.658369
0.291472	0.996264	1.78836	0.580432	0.567975	0.145902
0.606418	0.226922	0.860831	1.97406	0.161534	0.291736
0.236241	0.16627	0.963923	2.11923	0.0440221	0.732455
0.205333	2.78662	1.21088	2.24322	1.80571	0.596322
1.89848	1.6377	2.04335	2.19788	0.123125	0.242789
0.392232	1.53991	0.537592	0.649476	0.56893	0.400382
0.150598	0.362195	1.56224	2.41304	0.18879	0.700762
0.698803	0.61606	0.371142	1.80112	0.29912	0.486272
0.321187	1.88782	1.15829	0.96928	0.606632	0.190655
0.140867	1.05983	2.07067	3.57278	0.962146	0.277335
0.39231	1.62633	0.608411	2.36149	0.519579	0.276738
0.750974	1.66917	0.181733	3.57278	0.784071	0.720671
0.29121	0.0323821	0.885847	3.28278	0.780862	0.455799
0.80891	1.40941	0.442281	2.52314	0.665948	0.998743
0.158142	0.112482	0.320074	0.329029	0.637943	0.305471
0.470236	0.954245	0.470927	0.920837	0.801689	0.729467
0.219385	1.60478	0.452703	3.37632	0.431582	0.588393
0.56595	0.821007	2.34607	2.03937	0.927483	0.193299
0.205348	0.461871	0.712613	2.41157	0.812806	0.0497787
0.286713	1.72786	0.234415	2.68574	0.512467	0.52269
0.852433	1.00816	0.818138	2.50583	1.45997	0.0280823
0.131729	0.843776	1.15652	3.57278	0.955978	0.283895
0.289715	1.10554	0.999802	3.38866	0.767682	0.351456
0.205164	2.10873	0.65057	1.14202	1.00038	0.27459
0.957883	0.505347	1.03991	1.40704	1.10079	0.0915488
0.209176	2.93054	0.503296	1.87421	0.637685	0.135245
0.261973	0.747043	1.21594	0.809148	0.666595	0.202753
0.793886	2.10532	0.171605	2.37829	1.11389	0.51073
0.300928	2.47246	1.20905	1.22507	0.732074	0.164546
0.224158	0.377016	2.28749	3.57278	0.0642997	0.907144
0.498498	1.45235	0.547285	2.7146	0.987015	0.36726
0.590062	1.36304	1.57392	2.58352	0.56089	0.223074
0.458937	3.39169	1.04197	3.57278	0.997584	0.14785
0.115711	1.51956	1.96484	2.30781	0.614408	0.145206
0.240023	0.953661	1.39302	3.41814	1.33286	0.366145
0.13464	1.53552	0.34858	3.57278	1.66954	0.31522
0.346293	0.55229	0.541779	2.73811	0.984518	0.23772
0.422562	0.725261	0.812563	3.57278	1.63299	0.315033
0.500885	0.697498	0.470459	1.75186	1.8149	0.63829
0.0605043	0.653029	0.199951	1.94018	1.87353	0.551661
0.0566601	2.04891	0.780486	0.751353	1.73257	0.465078
1.21616	1.74627	0.9926	1.96403	1.9261	0.500983
0.344174	2.15402	1.13658	3.57278	1.60876	0.348789
0.242125	1.09357	0.713238	2.25566	1.63473	0.204312
1.39582	0.960718	0.411903	0.871345	2.11653	0.693151
0.723189	0.613343	0.518759	2.16793	2.31787	0.484462
0.162321	0.720971	1.00756	3.57278	1.58111	0.319862
1.06568	0.288258	1.62454	1.93316	1.53958	0.11849
0.544874	0.489584	1.20546	3.57278	1.7172	0.299917
1.07018	0.842082	1.91715	1.73928	2.87347	0.439733
0.818683	0.675321	0.835034	3.57278	1.59231	0.656083
0.550516	0.483475	1.3011	1.77922	2.1843	0.451774
0.706509	1.69577	1.39086	3.57278	2.00629	0.514873
0.701494	2.68132	2.50709	3.57278	2.28473	0.200238
0.592787	1.96472	0.642351	2.41169	1.33604	0.00818106
0.535552	0.504035	0.805345	2.47591	2.22252	0.252271
0.168068	1.32202	0.0938728	3.57278	2.95285	0.341819
0.553286	0.881476	0.753247	3.57278	2.32348	0.734443
0.237903	1.22917	0.866421	3.16071	1.38382	0.244313
0.500095	1.7049	0.908543	2.25974	2.7559	0.370601
0.124653	1.43927	0.69264	0.627895		0.164855
0.498518	1.49568	0.0152191	1.83122		0.355127
0.871285	2.92868	0.154378	3.08765		0.184498
0.631278	1.90961	2.61241	2.17194		0.932899
0.271559	1.14531	1.20616	3.57278		1.77852
0.194019	1.95465	0.80748	1.52357		0.522926
0.946303	1.29459	0.405189	1.29298		1.77123
0.295262	1.4867	0.920476	3.57278		0.89063
0.129574	0.574179	1.10615	1.82609		0.699417
0.460589	0.658124	0.49403	1.88759		0.637949
0.629947	1.46211	0.882659	2.44686		0.672863
0.29193	1.46659	0.778996	2.35472		0.414648
0.356588	0.511887	2.08548	3.57278		0.205323
0.162672	0.211044	0.854824	3.57278		0.153955
0.450142	1.24467	2.68334	2.27048		1.00661
0.38796	0.186115	1.50237	2.50088		0.406894
0.68368	0.788481	0.446857	2.7525		0.307894
0.849444	1.40475	1.24282	1.1719		0.0103803
0.11213	1.82227	1.0569	1.84932		0.75991
1.69302	0.464707	1.12508	0.981506		0.301054
0.192607	1.60805	0.651141	2.70376		0.525005
0.765576	0.433359	1.96467	3.57278		1.06473
0.82097	1.55513	1.32521	3.57278		0.206344
0.30202	1.20037	1.22102	1.576		0.0805264
0.159572	0.652864	0.435278	0.986093		0.248462
0.659616	0.67898	0.279073	3.29175		0.934137
0.753112	1.39578	0.528591	1.56492		0.31534
0.881916	0.928126	0.927633	1.76538		0.297034
0.841204	1.00021	0.203518	1.36428		0.458795
0.261514	0.505874	0.526536	2.20438		0.293022
0.075761	0.72438	0.0849102	3.57278		0.441023
0.264976	1.44053	0.869151	3.57278		0.21856
0.219945	2.40725	0.973833	2.11926		0.179068
0.29815	0.82107	0.895636	1.86652		0.0421753
1.25664	0.646348	2.24564	1.70667		0.369779
0.720592	0.268622	0.789725	2.23553		0.143805
0.609154	3.42917	0.774028	1.02623		0.372736
0.0675917	0.170952	1.10482	0.0841127		0.396251
0.3068	0.773541	1.28261	2.6773		0.166866
0.72378	0.447614	0.492858	1.13456		0.463649
0.765304	1.70402	0.981566	3.57278		0.335951
0.826845	2.60715	1.08352	3.57278		0.781547
0.278781	1.01495	1.3158	1.97527		0.0259444
0.200258	1.042	0.748551	3.57278		0.620831
0.854126	2.92024	1.41808	3.40908		0.193325
0.304845	0.81757	0.465018	1.82187		0.00593179
0.320676	1.74464	0.729076	1.48554		0.0577557
0.0543257	0.144067	0.512002	3.57278		0.114251
1.65717	1.94161	1.85139	1.15143		0.266972
0.17442	0.453984	2.11596	2.34022		0.848524
0.275241	1.78626	1.02707	3.57278		0.0242984
0.274489	1.60349	1.16151	3.57278		0.506018
0.581679	1.14651	0.512369	2.03366		0.594419
0.259431	0.0798187	0.531989	3.51076		0.345764
0.0684918	0.112239	0.126286	1.51819		0.425084
0.217331	2.98321	0.70624	3.04249		0.345678
0.165012	1.0303	0.591489	2.0036		0.0632831
0.110527	1.13573	1.87926	0.0814886		0.688124
0.182736	1.09841	0.694144	2.77789		0.620614
0.173728	0.264326	0.770414	1.41792		0.268575
0.265864	1.27229	1.12688	1.63251		0.261656
0.183173	1.47885	0.56788	2.4716		0.612024
0.125917	1.24335	1.39401	0.330217		0.580409
0.311515	1.05222	1.25726	2.07486		0.640344
0.397819	0.939157	1.35032	3.57278		0.392967
0.108849	0.469436	1.18528	3.02695		0.503668
0.721176	0.957353	0.980119	0.877847		0.754449
0.206899	2.05737	0.0433472	3.13841		0.264784
0.840603	0.297848	1.264	2.7744		0.11343
0.255453	0.507777	1.46306	2.35447		0.0466442
0.825215	0.861176	1.1496	1.53754		0.689548
0.219434	1.06344	1.43666	2.53535		0.501037
0.64915	1.75145	2.60647	1.86231		0.275844
0.190303	1.32509	2.64427	3.57278		0.500889
1.21616	0.866162	0.941543	2.45576		0.82068
0.331635	1.04836	0.962176	2.14066		0.310855
0.204781	1.12044	0.772296	2.77103		0.130651
0.290519	1.63506	1.11927	2.38606		0.120999
0.291753	1.42054	1.22348	2.02658		0.301755
0.0701873	1.43715	0.845152	1.53657		0.13055
0.728869	0.307185	2.17099	2.43296		0.167134
0.293212	0.762005	0.225483	3.39995		0.751262
0.551827	0.987838	1.10637	2.36017		0.642014
0.559569	1.50104	0.26959	2.55739		0.495774
0.309156	1.37273	0.0114979	3.57278		0.201548
1.97374	0.850418	1.51826	2.44827		0.70327
0.558862	1.40435	2.64361	2.36634		0.575295
0.46831	1.41798	1.21141	0.922788		1.53784
0.261215	1.95619	1.23032	3.57278		0.493055
0.222608	1.27356	0.0318324	2.01836		0.307442
0.127157	1.38993	2.12058	2.91403		0.404624
0.820335	1.31203	0.130367	1.58826		0.222225
0.432744	0.844281	2.43045	3.57278		0.099858
0.270306	3.57278	0.986179	2.90052		0.155736
0.654853	0.783151	1.24033	2.57307		0.770875
0.262689	1.30277	0.165609	3.57278		0.361055
0.209331	0.966155	0.0333927	3.57278		0.195722
0.249569	1.67352	2.27397	3.26996		0.39621
0.598246	1.57841	0.83326	1.34269		0.437666
0.412516	2.18247	0.409282	1.09998		0.407136
2.48594	2.03066	1.74803	3.02549		0.319449
0.668573	1.08431	1.01051	2.0952		0.261526
0.666999	2.70131	2.15321	1.76168		0.616594
0.48372	1.24492	1.18247	3.57278		0.324072
0.193192	0.0613285	0.353152	2.55351		0.388147
0.292397	0.510545	1.02212	3.57278		0.0274153
0.497314	0.174236	0.277725	2.34276		0.368355
0.225273	0.225572	1.89039	1.62718		0.681435
0.675654	0.875345	1.00651	2.51327		0.397403
0.152751	2.58312	1.38877	0.677472		0.43447
0.216739	1.38493	0.848538	2.33369		0.00671317
0.854567	0.203113	0.190356	2.42036		0.0955353
0.253786	1.57292	0.865372	0.540431		0.96357
0.402856	1.62616	0.969059	2.27331		0.308059
1.16104	0.452842	0.450906	2.10388		0.26543
0.277168	0.090847	1.62596	3.37382		0.202076
0.911121	0.0792454	1.44497	0.908199		0.150115
0.195003	1.78775	0.625163	3.57278		0.689075
0.416933	1.56029	1.06103	0.432379		0.137307
0.187346	1.81094	0.639259	1.64655		0.364212
0.85159	2.57083	0.491964	1.98083		0.0604791
0.232633	1.01037	2.45683	2.3949		0.773095
1.53612	1.70035	1.33881	1.87948		1.06598
0.720924	1.37048	0.880034	0.994665		0.211805
0.772236	0.642864	0.530742	0.995566		0.589033
0.280704	0.980421	0.741523	2.57723		0.704745
0.302007	1.16382	1.18821	2.46247		0.361779
0.745738	1.7605	0.952193	1.02387		0.00094312
0.379171	1.15283	0.778065	2.45508		0.428649
0.564808	1.26863	0.975109	1.93		0.505628
0.422809	0.042299	0.11034	3.57278		0.536097
0.280015	0.885349	2.11683	1.56952		0.773329
0.116189	2.66818	0.635787	2.74663		0.472081
0.174822	1.35239	0.762816	2.28853		0.43431
0.316181	1.7168	0.408293	1.4639		0.736272
0.433128	0.74681	1.48828	0.753156		0.33249
0.197852	1.11505	0.0831898	2.45043		0.0747583
0.516061	1.30208	0.843737	2.21545		0.689184
0.192898	0.557753	0.738631	2.99611		0.0258121
0.390395	0.688023	2.07072	1.15138		0.824884
0.563592	0.678071	0.505202	0.262936		0.619799
1.54124	2.42525	0.753335	1.38619		0.569067
0.896785	0.65996	1.32566	3.57278		0.326864
0.116427	1.97928	1.40832	2.18941		0.487334
0.405572	0.767503	0.945445	1.95234		1.06898
0.219348	1.63765	1.3213	1.72178		0.577902
0.180665	0.593515	1.1144	3.57278		0.669083
0.277276	0.889745	1.91473	3.11929		1.91925
0.153486	0.53356	1.40431	2.61209		0.514825
0.297226	1.95388	0.459862	3.57278		0.98282
1.29058	3.57278	0.967783	2.84387		0.150709
0.257845	1.02691	0.214377	1.78343		0.0887232
0.387808	1.49248	1.02675	2.09554		0.360147
0.131841	0.122464	2.07593	3.57278		0.369841
0.217814	1.58858	0.603899	3.57278		0.235452
0.1915	0.643282	1.09491	0.489469		0.70426
0.229181	1.28585	0.290478	3.57278		1.41253
0.267061	1.12974	0.739956	1.81767		0.0662393
0.855048	0.272712	1.3196	3.57278		0.0198109
0.47474	0.809392	1.62105	1.20612		0.227419
0.221031	0.253149	0.986735	3.57278		0.267858
0.117234	2.00512	0.645652	2.59102		0.573271
0.0914825	1.36509	0.11034	1.06502		0.817488
0.689321	3.52572	1.13704	1.83724		0.414656
0.284026	1.05758	1.12881	2.75241		1.07061
0.249171	0.972132	0.202015	2.29786		0.0208208
0.249654	1.39588	0.935882	2.68249		0.0776522
0.373082	0.074821	0.454777	2.15774		0.479373
0.052308	1.06439	1.38345	3.09852		0.264888
0.218162	1.41533	0.0305893	2.50476		0.506553
0.348985	1.16527	1.23938	2.89446		0.248116
0.314265	1.06115	1.15471	2.98018		0.382887
0.491334	0.930722	0.422114	1.39519		0.77415
0.385199	1.21934	0.816096	3.57278		1.06268
0.641392	1.34816	0.641253	3.57278		0.0648311
0.180423	0.996837	0.1974	2.82273		0.190439
0.865588	1.70809	1.79342	2.26935		0.746617
0.44332	0.366801	2.1631	2.51667		0.793647
0.119362	0.732528	0.940589	3.57278		0.831929
0.0352101	1.37582	1.20666	1.7341		0.0853574
0.278388	0.79028	1.06592	3.12078		0.495968
0.627392	0.272712	0.374001	1.97824		1.06657
1.61967	0.484966	0.030128	2.29548		0.200315
0.990986	2.28844	0.0305893	0.15424		0.841432
0.277605	1.15798	1.16544	0.389814		0.0885692
0.425322	1.33881	0.76838	0.952867		0.0712108
0.215254	1.27531	0.873449	0.752608		0.660505
0.688945	0.140853	0.704333	0.91818		0.474968
1.98631	0.669564	1.1043	0.598665		0.620779
0.201904	0.714626	1.61407	2.67791		0.417346
0.128439	3.57278	0.914229	0.0732227		0.596173
0.121824	1.12093	0.534183	3.12815		0.189813
0.538938	1.64	0.25613	3.57278		0.205631
0.234517	1.70597	1.14026	3.57278		0.323452
0.230595	1.49353	1.26904	1.62918		0.317584
0.987134	1.7612	0.7613	1.01607		0.0686857
0.269732	1.74705	1.1366	1.64455		0.365587
0.105191	1.09042	0.700392	2.83655		0.126989
0.355281	1.60212	1.31966	2.30048		0.297911
0.168902	1.02559	0.479291	3.57278		0.38758
0.0226314	2.94703	0.622352	0.737591		0.959736
1.57168	0.224885	1.3297	0.0919888		0.294642
0.492736	1.49454	0.777244	1.2371		0.239323
0.91281	1.08469	0.469885	2.0821		0.426359
1.52753	1.09784	0.984939	2.95916		0.285908
0.082958	0.584281	0.42632	2.45109		0.775165
0.0317878	0.222108	1.08501	3.57278		0.209062
0.103254	1.22652	2.81375	3.57278		0.428321
0.110232	0.35765	1.16727	2.80473		0.60996
0.870294	0.229387	2.14371	1.18378		0.365536
0.252264	0.656352	0.810249	2.47892		0.291597
0.778042	1.74797	1.27053	2.4376		0.955307
0.176987	1.04326	0.579179	1.77834		0.251198
0.214659	0.238157	0.790991	2.32197		0.320129
2.78661	2.35087	0.64082	2.45781		0.245357
0.277953	1.12444	0.370285	2.87182		0.653689
0.341204	1.46087	0.73662	2.28427		0.296174
0.312389	0.836926	0.803174	2.14491		0.926353
0.253557	1.06349	1.01905	0.196874		0.237455
0.295155	2.00697	0.993846	3.57278		0.227957
1.45437	2.73451	1.12982	1.82569		1.73888
0.70372	1.66184	1.29373	2.27561		0.32729
0.473679	2.03793	0.707636	2.83321		0.128972
0.307448	1.17396	0.926325	2.25775		0.368447
0.10232	0.612113	1.62399	3.57278		0.475968
0.23089	1.2738	0.436379	3.57278		0.497847
0.264799	0.46723	0.862848	2.66189		0.0717667
0.135794	1.20174	0.648621	2.89513		0.0352842
0.212238	1.61068	0.500201	2.85315		0.295251
0.362878	0.629063	1.50989	2.36893		0.35533
0.589193	1.16507	0.125694	3.57278		0.212437
0.966762	1.01588	0.885376	2.66807		0.208374
0.609698	1.94509	1.87734	3.03618		0.261106
0.355495	0.785713	0.349926	3.05545		0.747962
0.114815	1.60608	1.43139	1.32885		0.0582361
0.114449	0.846866	0.565644	2.08699		0.126853
0.301439	0.369247	0.185207	2.35763		0.248918
0.367596	0.957762	0.634741	2.10213		0.722422
0.266967	0.711094	1.39152	2.4517		0.78238
0.0698935	0.457976	1.0001	1.80945		0.698354
0.351284	0.320941	1.27449	3.57278		0.213226
0.835177	1.37476	1.15667	1.01866		0.318365
0.280247	2.41158	0.368635	3.57278		0.616464
0.194831	3.2593	0.314627	2.31905		0.136231
0.663447	0.896357	2.70406	2.18866		0.64037
0.737992	0.507528	0.264869	1.65673		0.235774
0.26242	2.27312	0.665999	0.776715		0.654884
0.405928	1.792	1.24449	3.57278		0.889106
0.145044	1.21216	2.05706	1.42874		0.0488419
0.0738745	0.0323821	0.832591	2.23023		0.245845
0.176452	1.34362	1.16256	1.70612		0.396269
0.0755173	0.112698	2.43352	0.641002		0.195139
0.215687	0.180048	1.30837	2.67964		0.0948003
0.0355188	0.491405	0.560389	3.57278		0.455876
0.252618	0.567457	2.9805	2.59002		0.418931
0.0758982	1.75078	0.767101	0.895617		0.362841
1.29848	0.940521	0.926148	1.86328		0.763042
0.354063	1.54201	0.284454	2.06622		0.405804
0.0389369	0.0806676	0.762976	3.45706		0.409442
0.39947	1.69769	0.882185	0.357174		0.554968
0.436741	1.01763	1.18226	3.57278		0.843788
1.5559	0.491523	1.49072	2.48001		0.549089
0.860685	1.5233	0.160083	2.36917		0.101184
0.216335	1.57228	3.162	3.57278		0.280957
0.447805	0.877894	0.516975	2.77891		0.173215
0.291009	0.324973	0.961406	2.71382		0.127155
1.0058	1.07279	0.906008	1.64954		0.239665
0.69907	1.02548	1.33697	3.57278		0.318158
0.263595	1.35001	0.0844675	2.27726		0.020003
1.09429	1.47097	0.788362	3.57125		0.858198
0.387439	1.55374	0.832775	0.910749		0.795491
0.232048	2.75944	1.28114	3.57278		0.527248
0.184815	0.933726	0.160083	2.57309		0.211194
0.317191	2.30673	0.664303	1.83571		0.360066
0.751427	1.73416	0.287785	3.02272		0.924698
0.588561	2.7226	1.09298	2.5451		0.0531183
0.324495	0.598783	1.0316	1.41206		0.673332
0.672331	0.739099	1.05141	2.77152		0.408283
0.319332	0.241971	1.8195	2.25844		0.891458
0.262429	0.930602	1.39745	2.19415		0.311962
0.612218	0.429217	1.61904	3.57278		0.121863
0.183956	2.22694	0.0776522	1.59025		0.43424
0.144837	1.23211	0.485839	1.97604		0.672266
1.70478	0.222108	0.638547	0.95674		0.90921
0.516462	1.06438	0.560418	2.34451		0.845853
0.174827	1.99261	1.33437	2.07581		0.307168
0.434611	0.45937	2.42406	1.97498		0.81697
0.427899	1.43254	1.23732	0.510057		0.0487067
0.821006	1.73261	0.342393	2.18702		0.458737
0.027772	2.09809	0.785589	2.06619		0.0424605
0.213381	0.151917	1.31508	3.57278		0.358002
0.274113	0.61799	0.0447194	0.848123		0.63781
0.206781	0.501174	0.923475	2.24832		0.0602282
0.0632336	1.34116	1.3458	2.03827		0.582686
0.622707	1.71925	1.32374	2.6147		0.81387
0.442398	1.31891	0.604214	0.946813		0.869268
0.541291	2.14263	0.621082	3.09012		0.19706
0.0770705	0.263355	0.799544	1.54671		0.0640802
0.605932	2.4863	0.50299	1.73335		0.298844
0.832308	1.51288	1.47243	1.31423		0.166387
0.807526	1.76478	1.29116	2.7079		0.355018
0.263074	1.51094	0.640981	2.28186		0.227009
0.768979	0.294056	0.871278	2.51389		0.292495
1.58839	1.06137	0.797115	0.995732		0.396189
0.414385	0.610265	0.775027	0.422002		0.599585
0.235542	0.640973	2.02423	1.36261		0.265546
0.287983	0.631329	0.450665	3.49846		0.896111
0.274599	1.30125	0.84852	1.09932		0.0752542
0.816812	0.752358	0.789803	3.57278		0.683729
0.0216623	1.39714	1.46672	1.73928		0.447149
0.11763	1.33692	2.05557	1.73902		0.810518
0.245619	1.08332	1.25839	3.57278		0.0692867
0.276031	0.160583	1.24734	3.17421		0.320091
0.910337	1.30062	0.937045	3.57278		0.437625
0.0602019	1.05024	0.394077	1.09329		0.0905473
0.176934	2.62291	2.52528	2.80407		0.23873
1.14966	1.6291	0.826181	1.45127		0.0520231
0.411998	1.44375	0.18984	1.46778		0.182482
0.175212	1.12781	1.14201	1.11506		0.549597
1.09495	0.197599	0.88524	1.91939		0.490999
0.191394	1.36377	0.440862	0.668295		0.18153
0.0159317	0.655625	1.21044	3.39433		0.506197
0.560571	0.250711	0.749939	1.55927		0.0536596
0.239226	2.51459	1.13771	1.15689		0.206386
0.164095	0.359086	0.972499	0.689199		0.847625
0.0830328	1.51862	0.551726	3.17251		0.397243
0.261287	1.35793	1.7292	1.89432		0.751956
0.279677	0.19393	2.60903	1.88661		0.264865
0.291546	1.18679	1.30008	3.57278		0.331479
0.285295	2.05768	1.08258	1.11425		0.688373
0.212258	1.87562	1.32276	2.44943		0.669681
0.484273	1.56477	1.18279	1.18166		0.0285808
0.890444	1.16637	1.27908	0.805806		0.112708
0.662414	0.229387	1.13527	2.12742		0.162652
0.262623	0.170347	0.866844	3.57278		0.201613
0.246315	1.1719	0.678537	0.613987		0.293684
0.263229	0.643282	0.674896	2.37949		0.98198
0.270996	1.03764	0.99907	3.57278		0.318329
0.858083	0.567237	1.74797	3.57278		0.330082
0.127328	0.0357981	0.809802	2.80112		0.120736
0.31916	1.51694	1.82517	3.57278		0.224831
0.927636	0.164132	1.5677	0.990574		0.325504
0.911121	1.1577	0.759285	3.0118		0.0684345
1.71626	1.97493	0.893439	2.43879		0.389131
0.671722	1.49704	1.51639	2.21755		0.392217
0.669744	1.20184	0.374299	2.00464		0.743725
0.594646	0.781611	0.756831	3.57278		0.182924
0.584542	0.57229	1.35427	2.78789		0.813547
0.433952	1.51523	1.69466	1.53909		0.429329
0.23883	1.44742	0.442202	2.19281		0.213422
0.404969	1.36918	1.20536	0.296625		0.436914
0.102313	1.13548	0.62102	2.04045		0.0697508
0.206946	0.261073	0.346419	3.38005		0.172022
0.109934	0.484442	0.938391	2.94739		0.808599
0.761401	1.45332	0.501076	3.57278		0.612671
0.283243	0.456196	0.997598	2.81196		0.571489
0.408628	0.685949	0.841623	3.57278		0.866876
1.85111	1.44042	0.885949	2.17881		0.609249
0.160447	1.4769	1.5633	3.57278		0.555792
0.198602	0.065303	0.275408	1.04633		0.13089
0.548342	0.140875	0.748249	1.0418		0.80578
0.179219	0.271331	0.303678	2.54254		2.08473
0.256393	0.308127	0.551778	3.57278		0.849868
0.457716	1.31886	1.23652	3.57278		0.0437695
0.160813	1.36815	1.86444	1.75424		0.0040653
0.197557	2.94495	0.86934	2.49831		0.249319
0.323967	1.97729	1.25688	2.11429		0.178082
0.165097	1.47944	1.19325	3.46947		0.419907
0.770472	1.90913	0.662582	2.70035		0.662198
0.606744	0.687539	1.09091	2.00159		0.530951
0.193198	0.820771	1.25665	2.55626		1.36501
0.543898	0.837477	0.738455	1.06933		0.267291
0.208814	2.33039	0.923824	2.49499		0.609524
0.844483	0.390224	2.91631	1.17101		0.649926
0.849273	0.617349	0.733559	3.57278		0.0260891
0.29285	2.44683	0.775868	3.57278		0.485097
0.57632	0.681749	1.2517	2.36606		0.00679155
0.263409	0.893499	1.0541	2.60378		0.235957
0.201635	1.30316	2.1676	3.57278		0.718462
0.191427	2.1705	0.789467	0.84767		0.599208
1.81699	1.33388	0.236007	3.57278		0.691529
0.249668	0.102313	0.100796	2.36816		0.256011
0.420891	1.31237	0.846047	0.540847		0.441589
0.830282	1.18083	1.50722	3.57278		0.464177
0.115518	0.99688	1.40179	3.02864		0.273568
0.448248	0.658403	0.743986	1.45444		0.185797
0.252549	2.67367	1.2223	3.57278		0.374764
0.209647	0.612397	1.66103	2.90497		0.146422
0.280659	1.20626	1.33851	3.57278		0.611219
0.0236875	1.98129	0.625852	3.57278		0.303388
1.09544	2.29976	0.962778	3.57278		0.968932
0.838577	1.81464	1.38044	3.57278		0.425825
0.296694	1.13614	0.844255	1.08975		0.297597
0.142989	0.486303	0.913509	2.17497		0.0960378
0.667615	1.50088	1.77551	0.729059		0.563346
0.109349	0.0777262	1.03917	0.725511		0.023471
0.947222	1.92882	0.011122	2.54617		2.22309
0.244929	0.310011	0.516526	3.57278		0.374729
0.134636	1.69674	0.379134	2.86368		0.612429
0.229032	1.98475	1.1177	0.561314		0.932188
0.0686119	0.625043	0.308749	1.99326		0.0178297
0.0427406	2.72988	1.44435	3.57278		0.0577557
2.55634	1.20747	0.454443	2.33724		0.428871
0.130913		0.584645	0.407749		0.282376
0.152847		1.40593	3.57278		0.60076
0.210634		1.49419	1.73634		0.310077
0.380816		1.12329	2.83349		0.707598
0.905918		0.687657	3.57278		0.278236
0.35335			3.57278		0.414644
0.0744376			2.64223		0.100813
0.138144			2.7247		0.117041
0.158758			1.72517
0.123717

## Sheet: EP_Height
AST	ExNeu	IN	MG	OL	OPC	VASC
0.252617	0.928131	0.173234	2.54325	0.711311	0.4327	2.00253
0.283182	0.804824	0.684881	0.974481	0.722168	0.245787	1.16334
0.150217	0.850867	0.989286	3.57278	0.785313	0.20138	1.50705
0.323609	1.21115	1.90028	3.41065	1.012	0.00846095	0.313419
0.0559961	0.600592	0.0365851	1.38574	1.98701	0.0058583	2.75976
0.318385	0.948886	0.736141	2.62147	1.84494	0.0996016	3.57278
0.562386	0.715441	0.568758	2.5963	0.930315	0.0124133	2.43358
0.230917	0.2162	1.40688	3.57278	0.58306	0.233648	3.57278
0.342808	1.63572	0.838006	3.57278	0.618132	2.06289	3.57278
1.05309	1.53676	1.04673	1.91778	2.16496	0.38027	3.57278
0.353504	1.6401	0.437899	3.54221	1.25537	0.369854	3.57278
0.889649	1.68455	0.297113	3.57278	0.889379	0.531046	3.57278
0.376989	1.24532	1.5129	3.57278	0.646718	0.632023	0.971933
0.682478	1.64538	1.1402	3.57278	0.615109	0.157672	3.30686
0.14697	0.696539	1.49686	3.57278	2.16761	0.677378	3.48204
0.852494	2.75021	0.868409	3.57278	0.120752	0.194811	3.57278
0.142731	1.94951	1.32612	2.65206	0.244349	0.537446	1.42798
0.499951	1.06034	0.669738	1.6055	0.722118	3.09163	3.103
0.289508	0.998232	0.418001	2.4725	1.3352	0.647345	3.57278
0.542482	0.126761	1.36942	0.220979	0.15531	0.706507	0.468833
0.294484	1.46562	0.814217	3.57278	1.28201	0.42227	3.43209
0.35326	0.413403	0.501124	3.57278	0.75431	1.93891	3.0754
0.568002	0.875207	1.18598	3.57278	1.01668	0.289921	3.57278
0.286681	0.759203	0.865947	3.57278	2.33478	0.0687365	2.70524
0.238767	0.503456	0.818183	2.97745	0.708667	0.527361	3.39423
0.113504	0.83859	0.155612	1.33508	0.11719	0.456789	3.57278
0.716602	0.564527	0.741143	1.23869	0.992349	1.56752	1.99579
0.408218	1.16328	0.920155	2.64697	2.13752	0.244124	2.98394
0.263817	0.126761	1.19695	1.61402	2.14588	0.827855	3.57278
0.201789	1.55291	1.00086	2.36126	0.601671	0.300037	0.215207
0.33898	1.73237	1.07871	3.57278	1.02558	0.275735	3.57278
0.5079	2.13614	1.32688	1.4246	1.40424	0.268186	3.03222
0.316684	1.73357	1.07907	3.57278	0.562792	0.333714	0.863479
0.230508	1.17418	0.647957	2.1199	0.0561087	0.279896	3.57278
0.668204	0.0689717	0.772955	1.81923	1.03041	0.0488143	3.57278
0.234598	0.877932	1.64656	1.55052	0.297022	0.997537	3.57278
0.178636	0.7641	0.44637	0.363055	0.69755	0.212761	3.57278
0.228744	1.79847	1.43425	1.50669	2.30297	0.597804	3.31858
0.057471	1.08045	3.39689	2.5265	1.81265	0.0543289	1.59489
0.175608	0.629063	1.24505	0.502591	2.29997	0.725999	3.57278
0.12742	0.371901	0.901571	3.57278	0.432752	0.00885495	2.36978
0.790822	0.760575	1.42663	3.46489	0.235282	0.142053	3.57278
0.124653	1.74866	0.865453	1.9519	0.701801	0.372001	3.27293
1.44555	1.42894	1.08983	1.81346	0.121856	0.00275331	3.03084
0.139609	0.807582	0.846385	0.892945	1.10671	0.168887	3.57278
0.299538	0.16135	1.18028	3.57278	0.782127	0.579721	3.57278
0.165541	0.949329	0.437117	3.57278	2.29644	0.17519	3.57278
0.448325	1.36519	1.3717	3.28227	1.04136	0.167409	2.23644
0.977546	1.10719	0.87594	0.492818	0.685376	0.0325508	2.50408
0.753628	1.45793	0.39415	1.6017	0.184902	0.218635	3.57278
0.0740025	1.01613	1.07733	2.18357	0.412218	0.440243	2.36312
0.199761	0.450226	1.27368	0.44966	1.67783	0.000943121	3.0207
0.384613	0.353929	0.724413	1.25641	0.643247	0.97068	3.57278
0.476201	0.108345	1.06251	3.57278	1.10081	0.586726	3.57278
0.887972	1.19411	2.24478	1.25286	0.736085	0.315478	3.57278
0.555215	1.45696	1.05303	1.51269	0.660432	0.135969	0.111746
0.264489	0.812928	1.40414	1.57819	1.70201	0.809818	3.57278
0.387893	0.888298	1.51003	2.27798	1.56344	0.399288	3.57278
0.497469	1.87648	1.04217	0.553759	0.930453	0.404513	0.0119685
0.0204775	2.57749	1.29888	0.745122	0.976197	0.4608	3.57278
0.146116	1.93666	0.0646732	0.210059	0.125536	0.145774	3.57278
0.788785	1.37145	1.36722	1.95776	0.891902	0.645019	2.77013
0.279122	0.156856	2.06226	3.57278	0.932637	0.521523	1.90339
0.0869171	1.49524	0.6689	1.6172	1.45601	0.0528685	2.60775
0.0738621	1.68655	1.70844	2.24039	0.533602	0.753849	1.42042
0.00422436	2.29291	1.70358	2.57072	0.980681	0.172212	1.77381
0.298808	0.687268	1.2204	2.29617	0.255344	0.116837	3.47155
0.283684	0.748861	0.784334	2.32576	0.478307	0.253829	3.3949
0.297717	1.32588	1.84913	2.1512	1.32013	0.788319	3.57278
1.27792	1.59663	0.818422	1.55924	1.31782	0.213127	3.57278
0.415247	0.56905	0.786273	0.870552	1.25643	0.582651	3.57278
0.198455	1.37775	0.801438	2.53293	0.81886	1.57713	3.57278
0.350735	1.50277	1.29334	3.57278	0.55964	0	1.45649
0.264966	1.13544	1.20967	0.252446	1.26369	0.376196	3.442
0.371114	0.92657	2.87837	3.57278	0.930735	0.6992	3.091
0.305084	0.671379	1.60842	2.64858	0.797079	0.165338
0.180108	1.42309	1.02491	2.89905	0.0853468	1.23
0.753979	1.46438	0.531593	2.03083	2.98681	0.652364
0.298847	1.0352	2.21256	0.935748	0.897703	0.697766
0.142983	1.78284	0.417933	0.75533	1.39158	0.614967
0.172169	0.99277	0.790807	2.41326	0.828687	0.409943
0.209302	0.580497	1.20036	2.78004	0.979145	0.510283
1.30245	0.482515	1.62074	2.58896	2.11891	0.0713613
0.282586	1.75929	2.41643	3.57278	1.06367	0.383243
0.281902	1.16424	1.09253	1.90763	1.01063	0.123331
0.534296	0.932082	1.30334	2.43859	1.76721	1.05147
0.299758	0.529495	0.477801	2.53809	0.874372	0.744489
0.44141	0.066713	1.23244	3.57278	0.525735	0.105164
0.351475	0.840794	0.233436	2.86039	1.04243	0.0776522
0.403746	0.677747	1.18253	3.57278	2.27218	0.371395
0.247903	1.77259	0.476496	1.5038	1.54874	1.05467
0.286882	1.04924	1.7472	1.37119	1.00405	0.351878
1.23614	1.46653	1.20046	2.35736	0.239694	0.823675
0.155246	0.99764	0.179667	1.68363	0.61969	0.231557
0.694617	1.27583	1.47239	3.57278	0.859508	0.559812
0.124714	1.03342	1.58039	1.55951	0.864132	0.0947357
1.65491	0.780375	2.34793	1.7344	0.226372	0.0747583
0.832397	0.53865	1.28917	0.115968	0.775316	0.201462
0.744342	1.10274	0.634224	0.665513	0.703867	0.265841
0.355803	0.535138	0.638476	3.57278	0.978574	0.529451
0.501342	1.78271	2.1129	2.07003	1.33011	0.532612
0.29544	1.8504	2.34405	2.7783	0.756336	0.257592
0.566361	1.77025	0.134047	2.06245	1.26498	1.67459
0.251456	1.11382	0.890605	2.34771	1.54824	0.119644
0.321033	1.03532	0.599235	2.39305	1.38604	0.212278
0.350563	1.44559	1.03224	3.57278	1.65389	0.519709
0.321835	2.46456	0.156818	1.63671	0.799047	0.413887
0.79382	0.833751	1.09882	2.05636	2.14259	0.564424
0.254089	1.70857	0.378976	1.53282	0.0324202	0.12554
0.200503	0.976348	0.33788	2.04085	0.741415	0.137477
0.211992	1.2616	2.13892	1.77804	1.50229	0.315172
0.283756	0.867091	1.33702	2.39538	1.0408	0.252999
0.187683	2.02439	0.623843	1.53439	1.44151	0.278721
0.292049	1.29352	0.849904	3.57278	1.2008	0.172907
0.544828	1.65774	1.1656	2.93144	2.78416	0.407207
0.14786	1.58826	1.20697	3.29644	0.847926	0.479688
0.685722	0.55648	3.02197	1.19985	0.737069	0.172132
0.289849	0.655137	1.64522	3.57278	0.836772	0.132876
0.799903	1.13097	0.721698	3.57278	1.18577	0.148774
0.252096	1.49967	1.36213	3.39011	1.05518	0.12966
0.396485	1.60434	0.428455	2.28512	0.469713	0.0289361
0.356216	1.24369	0.830926	2.01168	0.844666	0.522797
0.372017	1.42208	0.502026	3.57278	1.34962	0.0946298
0.841061	0.768176	0.0820777	3.57278	0.883033	0.57319
0.190599	1.44868	2.0343	2.37452	1.39297	0.774484
0.291741	1.21291	0.486362	1.82817	1.21681	0.675515
0.188903	1.86989	0.0867582	1.98792	0.448578	0.44836
0.271572	1.70499	0.120722	3.57278	2.24218	1.36501
0.268237	0.582014	1.47047	3.57278	0.467137	0.572177
0.843124	1.12254	0.63228	2.91686	1.87687	0.550183
0.306552	0.699191	0.892296	1.92707	1.96759	0.35209
0.362277	1.40407	0.385761	0.652776	0.758259	0.109357
0.271237	1.76456	1.02981	3.57278	1.80525	0.25824
0.795521	0.935104	0.793977	2.7178	0.15137	0.0600608
0.228981	1.82979	0.344791	0.855438	0.0782884	0.980971
0.437186	1.74532	0.0140675	2.38602	0.153678	0.102747
0.520193	0.115366	1.99809	0.111746	0.0872849	0.39081
2.10644	1.26544	1.96095	1.76791	0.0788079	0.287305
0.295381	1.09579	1.98396	3.57278	0.454336	0.441462
0.610745	3.24048	1.20349	2.00974	1.76209	0.162624
0.252894	1.05275	1.01425	2.42986	0.362509	0.790433
0.298933	1.9992	1.13798	2.31864	0.75898	0.130171
0.194335	0.968566	0.828162	3.57278	0.76772	0.409486
0.460068	1.06614	1.12159	1.38303	0.524133	0.132069
1.64153	2.59216	0.41673	1.37234	0.37098	0.78114
0.210149	1.58876	0.591659	2.58584	0.405203	0.470603
0.538134	2.34765	0.746157	0.252446	0.817183	0.196006
0.286344	1.85161	3.29586	3.57278	0.523099	0.24063
0.476201	0.848957	0.144852	0.91085	0.872967	0.345041
0.273306	1.06236	1.0351	2.52298	0.888822	0.0961346
0.167877	0.972423	2.33598	2.20076	0.552803	0.280439
1.4892	2.12065	0.230989	3.57278	0.784506	0.371597
0.720764	1.98266	0.979525	2.62843	1.20285	0.493795
0.30155	1.3346	1.18947	3.12638	0.599118	0.637511
0.282717	0.836556	0.899946	2.29276	0.643561	0.644161
0.106627	0.816789	2.41374	3.57278	0.559149	0.255112
0.183055	0.171919	0.755212	2.45812	0.758756	0.859933
0.26626	0.0350606	0.512532	1.94731	0.501093	0.305542
0.375108	2.14728	1.02033	1.72767	1.08738	0.359371
1.73366	1.19808	1.16903	1.56933	0.754355	0.618978
0.644622	0.407273	0.673952	0.768416	0.934716	0.0157807
1.18916	1.89071	0.0312479	2.38461	0.941005	0.501658
0.17024	1.22557	0.664011	0.754707	1.29634	2.20604
0.25539	0.377158	1.42371	3.57278	1.03093	0.35929
0.320357	1.3541	0.386943	1.60321	0.848942	0.0430215
0.791795	1.04117	0.693486	0.75829	0.913057	0.633712
0.442474	2.08907	2.5527	1.19971	1.28784	0.488349
0.594809	1.00136	0.0734524	2.7186	1.39445	0.194673
0.237712	0.531907	1.28012	3.57278	2.30979	0.686133
1.10366	2.40927	0.767962	3.57278	1.19017	0.694286
0.756433	0.4541	1.3325	2.28636	1.14063	0.37306
0.417912	2.04614	0.519777	2.01122	1.39587	0.480919
0.164321	1.51928	0.155047	0.312275	0.302385	0.393347
0.152032	0.962056	2.68463	2.43394	1.33483	0.383427
0.301981	1.5417	0.99095	0.260117	0.0814315	0.254013
0.243614	1.15873	1.25223	3.36234	0.133075	0.0566395
0.185086	0.0322867	0.754238	0.767637	0.297987	0.409268
1.26625	1.14125	0.419851	2.55827	0.172585	0.500442
0.290681	1.66828	2.0459	1.77968	0.251044	1.08125
0.146132	1.90956	1.52656	2.73622	0.171554	0.0667708
0.0294994	0.672933	0.148851	2.3922	0.0328795	0.706085
0.81429	1.5461	1.40217	1.52189	0.319948	0.174716
0.414541	1.56056	1.0575	1.00005	0.361506	0.0284897
0.308002	0.503722	3.57278	3.57278	0.527702	0.294933
0.975962	0.871264	1.11548	0.532774	0.0328795	0.134897
0.293235	1.5493	0.992966	2.47946	0.120239	0.0113162
0.516353	0.584698	1.50102	1.64551	0.913404	0.865873
0.440059	1.3411	1.18978	1.85535	0.72652	0.742166
0.116127	0.391923	0.426291	0.388394	0.696658	0.273339
0.247923	1.7547	0.641454	3.57278	0.302253	0.233628
2.55903	2.81809	1.21835	3.57278	0.760074	0.248567
0.16808	0.940252	0.6652	0.483151	0.77231	0.264578
0.249341	1.04657	1.34816	2.06942	0.845738	0.145826
0.56104	0.872295	0.869838	3.26591	0.783485	0.437889
0.737326	0.482314	1.03955	3.57278	0.903875	0.906343
0.396975	0.250038	2.696	1.24876	0.837056	0.44418
0.0935702	1.52632	0.377342	3.57278	0.626433	0.574371
0.28254	0.31324	0.787973	3.06845	0.737439	0.18364
0.138102	1.165	1.02409	1.17836	1.13333	0.304243
0.309955	1.67355	1.38657	1.62208	0.942216	0.0334365
0.30903	1.98347	0.16649	0.957812	1.88977	0.0998541
0.547724	1.47839	2.5041	2.36315	1.07707	0.374303
0.318496	0.499716	0.565725	1.82181	0.98238	0.276527
0.0479413	1.4413	1.04818	3.57278	1.51748	0.0286797
0.295362	0.739828	2.16795	2.28788	1.67049	0.978253
1.64478	0.869492	0.933677	1.22111	0.943328	0.476769
0.0877567	0.958611	0.536003	3.57278	1.86564	0.121487
0.197687	0.874303	0.893913	2.39968	0.790912	0.0441027
0.636823	1.70393	0.839082	1.67631	1.40132	0.572985
0.645698	0.331408	0.675653	1.82672	1.38504	0.659689
0.871183	1.04649	0.342964	1.66383	1.46828	0.268044
0.267647	1.45848	0.753055	3.57278	1.25146	0.841201
0.183884	1.63591	0.620452	3.57278	1.98772	0.138118
0.289235	1.14972	0.683389	3.57278	2.49261	0.609859
0.236173	0.949623	2.01669	3.57278	1.90047	0.30271
0.2359	0.480898	1.13554	1.54798	1.83608	0.373232
0.285117	0.927839	2.1158	2.05885	0.44315	0.0899276
0.379302	1.62186	1.53279	3.57278	2.21359	0.00622145
0.651646	1.37309	2.98038	0.0478513	1.7105	0.43128
0.0837476	0.973897	0.929713	2.87079	3.45493	0.357006
0.139993	0.870987	1.32428	2.21083	2.0393	0.192145
0.289478	1.23932	2.40074	2.50442	2.09499	0.697378
0.77326	3.57278	0.0502404	2.63586	1.0121	0.301479
0.119336	1.14577	1.12104	1.72851	2.33331	0.37468
0.003515	0.147161	1.25373	2.44797	2.98248	0.548378
0.489477	1.20435	2.81075	1.88289	0.029642	0.658369
0.291472	0.996264	1.78836	0.580432	0.567975	0.145902
0.606418	0.226922	0.860831	1.97406	0.161534	0.291736
0.236241	0.16627	0.963923	2.11923	0.0440221	0.732455
0.205333	2.78662	1.21088	2.24322	1.80571	0.596322
1.89848	1.6377	2.04335	2.19788	0.123125	0.242789
0.392232	1.53991	0.537592	0.649476	0.56893	0.400382
0.150598	0.362195	1.56224	2.41304	0.18879	0.700762
0.698803	0.61606	0.371142	1.80112	0.29912	0.486272
0.321187	1.88782	1.15829	0.96928	0.606632	0.190655
0.140867	1.05983	2.07067	3.57278	0.962146	0.277335
0.39231	1.62633	0.608411	2.36149	0.519579	0.276738
0.750974	1.66917	0.181733	3.57278	0.784071	0.720671
0.29121	0.0323821	0.885847	3.28278	0.780862	0.455799
0.80891	1.40941	0.442281	2.52314	0.665948	0.998743
0.158142	0.112482	0.320074	0.329029	0.637943	0.305471
0.470236	0.954245	0.470927	0.920837	0.801689	0.729467
0.219385	1.60478	0.452703	3.37632	0.431582	0.588393
0.56595	0.821007	2.34607	2.03937	0.927483	0.193299
0.205348	0.461871	0.712613	2.41157	0.812806	0.0497787
0.286713	1.72786	0.234415	2.68574	0.512467	0.52269
0.852433	1.00816	0.818138	2.50583	1.45997	0.0280823
0.131729	0.843776	1.15652	3.57278	0.955978	0.283895
0.289715	1.10554	0.999802	3.38866	0.767682	0.351456
0.205164	2.10873	0.65057	1.14202	1.00038	0.27459
0.957883	0.505347	1.03991	1.40704	1.10079	0.0915488
0.209176	2.93054	0.503296	1.87421	0.637685	0.135245
0.261973	0.747043	1.21594	0.809148	0.666595	0.202753
0.793886	2.10532	0.171605	2.37829	1.11389	0.51073
0.300928	2.47246	1.20905	1.22507	0.732074	0.164546
0.224158	0.377016	2.28749	3.57278	0.0642997	0.907144
0.498498	1.45235	0.547285	2.7146	0.987015	0.36726
0.590062	1.36304	1.57392	2.58352	0.56089	0.223074
0.458937	3.39169	1.04197	3.57278	0.997584	0.14785
0.115711	1.51956	1.96484	2.30781	0.614408	0.145206
0.240023	0.953661	1.39302	3.41814	1.33286	0.366145
0.13464	1.53552	0.34858	3.57278	1.66954	0.31522
0.346293	0.55229	0.541779	2.73811	0.984518	0.23772
0.422562	0.725261	0.812563	3.57278	1.63299	0.315033
0.500885	0.697498	0.470459	1.75186	1.8149	0.63829
0.0605043	0.653029	0.199951	1.94018	1.87353	0.551661
0.0566601	2.04891	0.780486	0.751353	1.73257	0.465078
1.21616	1.74627	0.9926	1.96403	1.9261	0.500983
0.344174	2.15402	1.13658	3.57278	1.60876	0.348789
0.242125	1.09357	0.713238	2.25566	1.63473	0.204312
1.39582	0.960718	0.411903	0.871345	2.11653	0.693151
0.723188	0.613343	0.518759	2.16793	2.31787	0.484462
0.162321	0.720971	1.00756	3.57278	1.58111	0.319862
1.06568	0.288258	1.62454	1.93316	1.53958	0.11849
0.544874	0.489584	1.20546	3.57278	1.7172	0.299917
1.07018	0.842082	1.91715	1.73928	2.87347	0.439733
0.818683	0.675321	0.835034	3.57278	1.59231	0.656083
0.550516	0.483475	1.3011	1.77922	2.1843	0.451774
0.706509	1.69577	1.39086	3.57278	2.00629	0.514873
0.701494	2.68132	2.50709	3.57278	2.28473	0.200238
0.592787	1.96472	0.642351	2.41169	1.33604	0.00818106
0.535552	0.504035	0.805345	2.47591	2.22252	0.252271
0.168068	1.32202	0.0938728	3.57278	2.95285	0.341819
0.553286	0.881476	0.753247	3.57278	2.32348	0.734443
0.237903	1.22917	0.866421	3.16071	1.38382	0.244313
0.500095	1.7049	0.908543	2.25974	2.7559	0.370601
0.124653	1.43927	0.69264	0.627895		0.164855
0.498518	1.49568	0.0152191	1.83122		0.355127
0.871285	2.92868	0.154378	3.08765		0.184498
0.631278	1.90961	2.61241	2.17194		0.932899
0.271559	1.14531	1.20616	3.57278		1.77852
0.194019	1.95465	0.80748	1.52357		0.522926
0.946303	1.29459	0.405189	1.29298		1.77123
0.295262	1.4867	0.920476	3.57278		0.89063
0.129574	0.574179	1.10615	1.82609		0.699417
0.460589	0.658124	0.49403	1.88759		0.637949
0.629947	1.46211	0.882659	2.44686		0.672863
0.29193	1.46659	0.778996	2.35472		0.414648
0.356588	0.511887	2.08548	3.57278		0.205323
0.162672	0.211044	0.854824	3.57278		0.153955
0.450142	1.24467	2.68334	2.27048		1.00661
0.38796	0.186115	1.50237	2.50088		0.406894
0.68368	0.788481	0.446857	2.7525		0.307894
0.849444	1.40475	1.24282	1.1719		0.0103803
0.11213	1.82227	1.0569	1.84932		0.75991
1.69302	0.464707	1.12508	0.981506		0.301054
0.192607	1.60805	0.651141	2.70376		0.525005
0.765576	0.433359	1.96467	3.57278		1.06473
0.82097	1.55513	1.32521	3.57278		0.206344
0.30202	1.20037	1.22102	1.576		0.0805264
0.159572	0.652864	0.435278	0.986093		0.248462
0.659616	0.67898	0.279073	3.29175		0.934137
0.753112	1.39578	0.528591	1.56492		0.31534
0.881916	0.928126	0.927633	1.76538		0.297034
0.841204	1.00021	0.203518	1.36428		0.458795
0.261514	0.505874	0.526536	2.20438		0.293022
0.075761	0.72438	0.0849102	3.57278		0.441023
0.264976	1.44053	0.869151	3.57278		0.21856
0.219945	2.40725	0.973833	2.11926		0.179068
0.29815	0.82107	0.895636	1.86652		0.0421753
1.25664	0.646348	2.24564	1.70667		0.369779
0.720592	0.268622	0.789725	2.23553		0.143805
0.609154	3.42917	0.774028	1.02623		0.372736
0.0675917	0.170952	1.10482	0.0841127		0.396251
0.3068	0.773541	1.28261	2.6773		0.166866
0.72378	0.447614	0.492858	1.13456		0.463649
0.765304	1.70402	0.981566	3.57278		0.335951
0.826845	2.60715	1.08352	3.57278		0.781547
0.278781	1.01495	1.3158	1.97527		0.0259444
0.200258	1.042	0.748551	3.57278		0.620831
0.854126	2.92024	1.41808	3.40908		0.193325
0.304844	0.81757	0.465018	1.82187		0.00593179
0.320676	1.74464	0.729076	1.48554		0.0577557
0.0543257	0.144067	0.512002	3.57278		0.114251
1.65717	1.94161	1.85139	1.15143		0.266972
0.17442	0.453984	2.11596	2.34022		0.848524
0.275241	1.78626	1.02707	3.57278		0.0242984
0.274489	1.60349	1.16151	3.57278		0.506018
0.581679	1.14651	0.512369	2.03366		0.594419
0.259431	0.0798187	0.531989	3.51076		0.345764
0.0684918	0.112239	0.126286	1.51819		0.425084
0.217331	2.98321	0.70624	3.04249		0.345678
0.165012	1.0303	0.591489	2.0036		0.0632831
0.110527	1.13573	1.87926	0.0814886		0.688124
0.182736	1.09841	0.694144	2.77789		0.620614
0.173728	0.264326	0.770414	1.41792		0.268575
0.265864	1.27229	1.12688	1.63251		0.261656
0.183173	1.47885	0.56788	2.4716		0.612024
0.125917	1.24335	1.39401	0.330217		0.580409
0.311515	1.05222	1.25726	2.07486		0.640344
0.397819	0.939157	1.35032	3.57278		0.392967
0.108849	0.469436	1.18528	3.02695		0.503668
0.721176	0.957353	0.980119	0.877847		0.754449
0.206899	2.05737	0.0433472	3.13841		0.264784
0.840603	0.297848	1.264	2.7744		0.11343
0.255453	0.507777	1.46306	2.35447		0.0466442
0.825215	0.861176	1.1496	1.53754		0.689548
0.219434	1.06344	1.43666	2.53535		0.501037
0.64915	1.75145	2.60647	1.86231		0.275844
0.190303	1.32509	2.64427	3.57278		0.500889
1.21616	0.866162	0.941543	2.45576		0.82068
0.331635	1.04836	0.962176	2.14066		0.310855
0.204781	1.12044	0.772296	2.77103		0.130651
0.290519	1.63506	1.11927	2.38606		0.120999
0.291753	1.42054	1.22348	2.02658		0.301755
0.0701873	1.43715	0.845152	1.53657		0.13055
0.728869	0.307185	2.17099	2.43296		0.167134
0.293212	0.762005	0.225482	3.39995		0.751262
0.551827	0.987838	1.10637	2.36017		0.642014
0.559569	1.50104	0.26959	2.55739		0.495774
0.309156	1.37273	0.0114979	3.57278		0.201548
1.97374	0.850418	1.51826	2.44827		0.70327
0.558862	1.40435	2.64361	2.36634		0.575295
0.46831	1.41798	1.21141	0.922788		1.53784
0.261215	1.95619	1.23032	3.57278		0.493055
0.222608	1.27356	0.0318324	2.01836		0.307442
0.127157	1.38993	2.12058	2.91403		0.404624
0.820335	1.31203	0.130367	1.58826		0.222225
0.432744	0.844281	2.43045	3.57278		0.099858
0.270306	3.57278	0.986179	2.90052		0.155736
0.654853	0.783151	1.24033	2.57307		0.770875
0.262689	1.30277	0.165609	3.57278		0.361055
0.209331	0.966155	0.0333927	3.57278		0.195722
0.249569	1.67352	2.27397	3.26996		0.39621
0.598246	1.57841	0.83326	1.34269		0.437666
0.412516	2.18247	0.409282	1.09998		0.407136
2.48594	2.03066	1.74803	3.02549		0.319449
0.668573	1.08431	1.01051	2.0952		0.261526
0.666999	2.70131	2.15321	1.76168		0.616594
0.48372	1.24492	1.18247	3.57278		0.324072
0.193192	0.0613285	0.353152	2.55351		0.388147
0.292397	0.510545	1.02212	3.57278		0.0274153
0.497314	0.174236	0.277725	2.34276		0.368355
0.225273	0.225572	1.89039	1.62718		0.681435
0.675654	0.875345	1.00651	2.51327		0.397403
0.152751	2.58312	1.38877	0.677472		0.434469
0.216739	1.38493	0.848538	2.33369		0.00671317
0.854567	0.203113	0.190356	2.42036		0.0955353
0.253786	1.57292	0.865372	0.540431		0.96357
0.402856	1.62616	0.969059	2.27331		0.308059
1.16104	0.452842	0.450906	2.10388		0.26543
0.277168	0.090847	1.62596	3.37382		0.202076
0.911121	0.0792454	1.44497	0.908199		0.150115
0.195003	1.78775	0.625163	3.57278		0.689075
0.416933	1.56029	1.06103	0.432379		0.137307
0.187346	1.81094	0.639259	1.64655		0.364212
0.85159	2.57083	0.491964	1.98083		0.0604791
0.232633	1.01037	2.45683	2.3949		0.773095
1.53612	1.70035	1.33881	1.87948		1.06598
0.720924	1.37048	0.880034	0.994665		0.211805
0.772236	0.642864	0.530742	0.995566		0.589033
0.280704	0.980421	0.741523	2.57723		0.704745
0.302007	1.16382	1.18821	2.46247		0.361779
0.745738	1.7605	0.952193	1.02387		0.000943121
0.379171	1.15283	0.778065	2.45508		0.428649
0.564808	1.26863	0.975109	1.93		0.505628
0.422809	0.042299	0.11034	3.57278		0.536097
0.280015	0.885349	2.11683	1.56952		0.773329
0.116189	2.66818	0.635787	2.74663		0.472081
0.174822	1.35239	0.762816	2.28853		0.43431
0.316181	1.7168	0.408293	1.4639		0.736272
0.433128	0.74681	1.48828	0.753156		0.33249
0.197852	1.11505	0.0831898	2.45043		0.0747583
0.516061	1.30208	0.843737	2.21545		0.689184
0.192898	0.557753	0.738631	2.99611		0.0258121
0.390395	0.688023	2.07072	1.15138		0.824884
0.563592	0.678071	0.505202	0.262936		0.619799
1.54124	2.42525	0.753335	1.38619		0.569067
0.896785	0.65996	1.32566	3.57278		0.326864
0.116427	1.97928	1.40832	2.18941		0.487334
0.405572	0.767503	0.945445	1.95234		1.06898
0.219348	1.63765	1.3213	1.72178		0.577902
0.180665	0.593515	1.1144	3.57278		0.669083
0.277276	0.889745	1.91473	3.11929		1.91925
0.153486	0.53356	1.40431	2.61209		0.514825
0.297226	1.95388	0.459862	3.57278		0.98282
1.29058	3.57278	0.967783	2.84387		0.150709
0.257845	1.02691	0.214377	1.78343		0.0887232
0.387808	1.49248	1.02675	2.09554		0.360147
0.131841	0.122464	2.07593	3.57278		0.369841
0.217814	1.58858	0.603899	3.57278		0.235452
0.1915	0.643282	1.09491	0.489469		0.70426
0.229181	1.28585	0.290478	3.57278		1.41253
0.267061	1.12974	0.739956	1.81767		0.0662393
0.855048	0.272712	1.3196	3.57278		0.0198109
0.47474	0.809392	1.62105	1.20612		0.227419
0.221031	0.253149	0.986735	3.57278		0.267858
0.117234	2.00512	0.645652	2.59102		0.573271
0.0914825	1.36509	0.11034	1.06502		0.817488
0.689321	3.52572	1.13704	1.83724		0.414656
0.284026	1.05758	1.12881	2.75241		1.07061
0.249171	0.972132	0.202015	2.29786		0.0208208
0.249654	1.39588	0.935882	2.68249		0.0776522
0.373082	0.074821	0.454777	2.15774		0.479373
0.052308	1.06439	1.38345	3.09852		0.264888
0.218162	1.41533	0.0305893	2.50476		0.506553
0.348985	1.16527	1.23938	2.89446		0.248116
0.314265	1.06115	1.15471	2.98018		0.382887
0.491334	0.930722	0.422114	1.39519		0.77415
0.385199	1.21934	0.816096	3.57278		1.06268
0.641392	1.34816	0.641253	3.57278		0.0648311
0.180423	0.996837	0.1974	2.82273		0.190439
0.865588	1.70809	1.79342	2.26935		0.746617
0.44332	0.366801	2.1631	2.51667		0.793647
0.119362	0.732528	0.940589	3.57278		0.831929
0.0352101	1.37582	1.20666	1.7341		0.0853574
0.278388	0.79028	1.06592	3.12078		0.495968
0.627392	0.272712	0.374001	1.97824		1.06657
1.61967	0.484966	0.030128	2.29548		0.200315
0.990986	2.28844	0.0305893	0.15424		0.841432
0.277605	1.15798	1.16544	0.389814		0.0885692
0.425322	1.33881	0.76838	0.952867		0.0712108
0.215254	1.27531	0.873449	0.752608		0.660505
0.688945	0.140853	0.704333	0.91818		0.474968
1.98631	0.669564	1.1043	0.598665		0.620779
0.201904	0.714626	1.61407	2.67791		0.417346
0.128439	3.57278	0.914229	0.0732226		0.596173
0.121824	1.12093	0.534183	3.12815		0.189813
0.538938	1.64	0.25613	3.57278		0.205631
0.234517	1.70597	1.14026	3.57278		0.323452
0.230595	1.49353	1.26904	1.62918		0.317584
0.987134	1.7612	0.7613	1.01607		0.0686857
0.269733	1.74705	1.1366	1.64455		0.365587
0.105191	1.09042	0.700392	2.83655		0.126989
0.355281	1.60212	1.31966	2.30048		0.297911
0.168902	1.02559	0.479291	3.57278		0.38758
0.0226314	2.94703	0.622352	0.737591		0.959736
1.57168	0.224885	1.3297	0.0919888		0.294642
0.492736	1.49454	0.777244	1.2371		0.239323
0.91281	1.08469	0.469885	2.0821		0.426359
1.52753	1.09784	0.984939	2.95916		0.285908
0.082958	0.584281	0.42632	2.45109		0.775165
0.0317878	0.222108	1.08501	3.57278		0.209062
0.103254	1.22652	2.81375	3.57278		0.428321
0.110232	0.35765	1.16727	2.80473		0.60996
0.870294	0.229387	2.14371	1.18378		0.365536
0.252264	0.656352	0.810249	2.47892		0.291597
0.778042	1.74797	1.27053	2.4376		0.955307
0.176987	1.04326	0.579179	1.77834		0.251198
0.214659	0.238157	0.790991	2.32197		0.320129
2.78661	2.35087	0.64082	2.45781		0.245357
0.277953	1.12444	0.370285	2.87182		0.653689
0.341204	1.46087	0.73662	2.28427		0.296174
0.312389	0.836926	0.803174	2.14491		0.926353
0.253557	1.06349	1.01905	0.196874		0.237455
0.295155	2.00697	0.993846	3.57278		0.227957
1.45437	2.73451	1.12982	1.82569		1.73888
0.70372	1.66184	1.29373	2.27561		0.32729
0.473679	2.03793	0.707636	2.83321		0.128972
0.307448	1.17396	0.926325	2.25775		0.368447
0.10232	0.612113	1.62399	3.57278		0.475968
0.23089	1.2738	0.436379	3.57278		0.497847
0.264799	0.46723	0.862848	2.66189		0.0717667
0.135794	1.20174	0.648621	2.89513		0.0352842
0.212238	1.61068	0.500201	2.85315		0.295251
0.362878	0.629063	1.50989	2.36893		0.35533
0.589193	1.16507	0.125694	3.57278		0.212437
0.966762	1.01588	0.885376	2.66807		0.208374
0.609698	1.94509	1.87734	3.03618		0.261106
0.355495	0.785713	0.349926	3.05545		0.747962
0.114815	1.60608	1.43139	1.32885		0.0582361
0.114449	0.846866	0.565644	2.08699		0.126853
0.301439	0.369247	0.185207	2.35763		0.248918
0.367596	0.957762	0.634741	2.10213		0.722422
0.266967	0.711094	1.39152	2.4517		0.78238
0.0698935	0.457976	1.0001	1.80945		0.698354
0.351284	0.320941	1.27449	3.57278		0.213226
0.835177	1.37476	1.15667	1.01866		0.318365
0.280247	2.41158	0.368635	3.57278		0.616464
0.194831	3.2593	0.314627	2.31905		0.136231
0.663447	0.896357	2.70406	2.18866		0.64037
0.737992	0.507528	0.264869	1.65673		0.235774
0.26242	2.27312	0.665999	0.776715		0.654884
0.405928	1.792	1.24449	3.57278		0.889106
0.145044	1.21216	2.05706	1.42874		0.0488419
0.0738745	0.0323821	0.832591	2.23023		0.245845
0.176452	1.34362	1.16256	1.70612		0.396269
0.0755173	0.112698	2.43352	0.641002		0.195139
0.215687	0.180048	1.30837	2.67964		0.0948003
0.0355187	0.491405	0.560389	3.57278		0.455876
0.252618	0.567457	2.9805	2.59002		0.418931
0.0758982	1.75078	0.767101	0.895617		0.362841
1.29848	0.940521	0.926148	1.86328		0.763042
0.354063	1.54201	0.284454	2.06622		0.405804
0.0389369	0.0806676	0.762976	3.45706		0.409442
0.39947	1.69769	0.882185	0.357174		0.554968
0.436741	1.01763	1.18226	3.57278		0.843788
1.5559	0.491523	1.49072	2.48001		0.549089
0.860685	1.5233	0.160083	2.36917		0.101184
0.216335	1.57228	3.162	3.57278		0.280957
0.447805	0.877894	0.516975	2.77891		0.173215
0.291009	0.324973	0.961406	2.71382		0.127155
1.0058	1.07279	0.906008	1.64954		0.239665
0.69907	1.02548	1.33697	3.57278		0.318158
0.263595	1.35001	0.0844675	2.27726		0.020003
1.09429	1.47097	0.788362	3.57125		0.858198
0.387439	1.55374	0.832775	0.910749		0.795491
0.232048	2.75944	1.28114	3.57278		0.527248
0.184815	0.933726	0.160083	2.57309		0.211194
0.317191	2.30673	0.664303	1.83571		0.360066
0.751427	1.73416	0.287785	3.02272		0.924698
0.588561	2.7226	1.09298	2.5451		0.0531183
0.324495	0.598783	1.0316	1.41206		0.673332
0.672331	0.739099	1.05141	2.77152		0.408283
0.319332	0.241971	1.8195	2.25844		0.891458
0.262429	0.930602	1.39745	2.19415		0.311962
0.612218	0.429217	1.61904	3.57278		0.121863
0.183956	2.22694	0.0776522	1.59025		0.43424
0.144837	1.23211	0.485839	1.97604		0.672266
1.70478	0.222108	0.638547	0.95674		0.90921
0.516462	1.06438	0.560418	2.34451		0.845853
0.174827	1.99261	1.33437	2.07581		0.307168
0.434611	0.45937	2.42406	1.97498		0.81697
0.427899	1.43254	1.23732	0.510057		0.0487067
0.821006	1.73261	0.342393	2.18702		0.458737
0.027772	2.09809	0.785589	2.06619		0.0424605
0.213381	0.151917	1.31508	3.57278		0.358002
0.274113	0.61799	0.0447194	0.848123		0.63781
0.206781	0.501174	0.923475	2.24832		0.0602282
0.0632336	1.34116	1.3458	2.03827		0.582686
0.622707	1.71925	1.32374	2.6147		0.81387
0.442398	1.31891	0.604214	0.946813		0.869268
0.541291	2.14263	0.621082	3.09012		0.19706
0.0770705	0.263355	0.799544	1.54671		0.0640802
0.605932	2.4863	0.50299	1.73335		0.298844
0.832308	1.51288	1.47243	1.31423		0.166387
0.807526	1.76478	1.29116	2.7079		0.355018
0.263074	1.51094	0.640981	2.28186		0.227009
0.768979	0.294056	0.871278	2.51389		0.292495
1.58839	1.06137	0.797115	0.995732		0.396189
0.414385	0.610265	0.775027	0.422002		0.599585
0.235542	0.640973	2.02423	1.36261		0.265546
0.287983	0.631329	0.450665	3.49846		0.896111
0.274599	1.30125	0.84852	1.09932		0.0752542
0.816812	0.752358	0.789803	3.57278		0.683729
0.0216622	1.39714	1.46672	1.73928		0.447149
0.11763	1.33692	2.05557	1.73902		0.810518
0.245619	1.08332	1.25839	3.57278		0.0692867
0.276031	0.160583	1.24734	3.17421		0.320091
0.910337	1.30062	0.937045	3.57278		0.437625
0.0602019	1.05024	0.394077	1.09329		0.0905473
0.176934	2.62291	2.52528	2.80407		0.23873
1.14966	1.6291	0.826181	1.45127		0.0520231
0.411998	1.44375	0.18984	1.46778		0.182482
0.175212	1.12781	1.14201	1.11506		0.549597
1.09495	0.197599	0.88524	1.91939		0.490999
0.191394	1.36377	0.440862	0.668295		0.18153
0.0159317	0.655625	1.21044	3.39433		0.506197
0.560571	0.250711	0.749939	1.55927		0.0536596
0.239226	2.51459	1.13771	1.15689		0.206386
0.164095	0.359086	0.972499	0.689199		0.847625
0.0830328	1.51862	0.551726	3.17251		0.397243
0.261287	1.35793	1.7292	1.89432		0.751956
0.279677	0.19393	2.60903	1.88661		0.264865
0.291546	1.18679	1.30008	3.57278		0.331479
0.285295	2.05768	1.08258	1.11425		0.688373
0.212258	1.87562	1.32276	2.44943		0.669681
0.484273	1.56477	1.18279	1.18166		0.0285808
0.890444	1.16637	1.27908	0.805806		0.112708
0.662414	0.229387	1.13527	2.12742		0.162652
0.262623	0.170347	0.866844	3.57278		0.201613
0.246315	1.1719	0.678537	0.613987		0.293684
0.263229	0.643282	0.674896	2.37949		0.98198
0.270996	1.03764	0.99907	3.57278		0.318329
0.858083	0.567237	1.74797	3.57278		0.330082
0.127328	0.0357981	0.809802	2.80112		0.120736
0.31916	1.51694	1.82517	3.57278		0.224831
0.927636	0.164132	1.5677	0.990574		0.325504
0.911121	1.1577	0.759285	3.0118		0.0684345
1.71626	1.97493	0.893439	2.43879		0.389131
0.671722	1.49704	1.51639	2.21755		0.392217
0.669744	1.20184	0.374299	2.00464		0.743725
0.594646	0.781611	0.756831	3.57278		0.182924
0.584542	0.57229	1.35427	2.78789		0.813547
0.433952	1.51523	1.69466	1.53909		0.429329
0.23883	1.44742	0.442202	2.19281		0.213422
0.404969	1.36918	1.20536	0.296625		0.436914
0.102313	1.13548	0.62102	2.04045		0.0697508
0.206946	0.261073	0.346419	3.38005		0.172022
0.109934	0.484442	0.938391	2.94739		0.808599
0.761401	1.45332	0.501076	3.57278		0.612671
0.283243	0.456196	0.997598	2.81196		0.571489
0.408628	0.685949	0.841623	3.57278		0.866876
1.85111	1.44042	0.885949	2.17881		0.609249
0.160447	1.4769	1.5633	3.57278		0.555792
0.198602	0.065303	0.275408	1.04633		0.13089
0.548342	0.140875	0.748249	1.0418		0.80578
0.179219	0.271331	0.303678	2.54254		2.08473
0.256393	0.308127	0.551778	3.57278		0.849868
0.457716	1.31886	1.23652	3.57278		0.0437694
0.160813	1.36815	1.86444	1.75424		0.00406529
0.197557	2.94495	0.86934	2.49831		0.249319
0.323967	1.97729	1.25688	2.11429		0.178082
0.165097	1.47944	1.19325	3.46947		0.419907
0.770472	1.90913	0.662582	2.70035		0.662198
0.606744	0.687539	1.09091	2.00159		0.530951
0.193198	0.820771	1.25665	2.55626		1.36501
0.543898	0.837477	0.738455	1.06933		0.267291
0.208814	2.33039	0.923824	2.49499		0.609524
0.844483	0.390224	2.91631	1.17101		0.649926
0.849273	0.617349	0.733559	3.57278		0.0260891
0.29285	2.44683	0.775868	3.57278		0.485097
0.57632	0.681749	1.2517	2.36606		0.00679155
0.263409	0.893499	1.0541	2.60378		0.235957
0.201635	1.30316	2.1676	3.57278		0.718462
0.191427	2.1705	0.789467	0.84767		0.599208
1.81699	1.33388	0.236007	3.57278		0.691529
0.249668	0.102313	0.100796	2.36816		0.256011
0.420891	1.31237	0.846047	0.540847		0.441589
0.830282	1.18083	1.50722	3.57278		0.464177
0.115518	0.99688	1.40179	3.02864		0.273568
0.448248	0.658403	0.743986	1.45444		0.185797
0.252549	2.67367	1.2223	3.57278		0.374764
0.209647	0.612397	1.66103	2.90497		0.146422
0.280659	1.20626	1.33851	3.57278		0.611219
0.0236875	1.98129	0.625852	3.57278		0.303388
1.09544	2.29976	0.962778	3.57278		0.968932
0.838577	1.81464	1.38044	3.57278		0.425825
0.296694	1.13614	0.844255	1.08975		0.297597
0.142989	0.486303	0.913509	2.17497		0.0960378
0.667615	1.50088	1.77551	0.729059		0.563346
0.109348	0.0777262	1.03917	0.725511		0.023471
0.947222	1.92882	0.011122	2.54617		2.22309
0.244929	0.310011	0.516526	3.57278		0.374729
0.134636	1.69674	0.379134	2.86368		0.612429
0.229032	1.98475	1.1177	0.561314		0.932188
0.0686119	0.625043	0.308749	1.99326		0.0178297
0.0427407	2.72988	1.44435	3.57278		0.0577557
2.55634	1.20747	0.454443	2.33724		0.428871
0.130913		0.584645	0.407749		0.282376
0.152847		1.40593	3.57278		0.60076
0.210634		1.49419	1.73634		0.310077
0.380816		1.12329	2.83349		0.707598
0.905918		0.687657	3.57278		0.278236
0.35335			3.57278		0.414644
0.0744376			2.64223		0.100813
0.138144			2.7247		0.117041
0.158758			1.72517
0.123717

## Sheet: LP_Height
AST	ExNeu	IN	MG	OL	OPC	VASC
0.104679	0.187377	0.411902	3.37745	2.22886	0.923947	2.56798
0.45814	0.731083	0.082458	0.997753	0.0980969	0.706356	3.37745
0.592676	0.111086	0.18663	3.37745	0.498937	0.440052	1.21346
0.351273	0.0720443	1.03256	3.37745	0.0941829	1.02696	1.66782
0.756552	0.0266079	0.367987	2.12106	0.31252	0.0483059	3.37745
0.162475	0.119361	0.208731	1.71106	1.21707	1.36968	3.37745
1.90141	0.491378	0.194598	1.63302	1.27675	0.0256803	0.553451
0.433056	0.747879	0.606518	1.76886	0.23291	0.953328	3.37745
1.02969	0.0832505	0.85208	1.1698	0.727895	0.600588	1.74796
1.66971	0.0405703	1.12936	3.09092	0.341645	0.898903	3.37745
0.359265	0.478574	0.814718	3.31606	0.770161	0.166203	1.18462
0.407667	0.764772	0.432941	0.287141	0.574602	1.14632	0.844455
0.307137	0.722903	0.464253	0.441792	0.433757	0.296135	3.33168
0.479519	0.49351	0.83593	3.28341	1.65515	0.666842	3.37745
0.579993	0.931023	0.719085	2.74933	0.0552051	0.606434	3.37745
0.347642	0.956299	0.843383	2.08812	0.44453	0.717277	1.61468
0.473156	0.65443	0.491165	1.93609	0.288874	1.32878	3.25774
1.25835	0.166238	0.564683	1.59157	0.586333	0.84361	2.55452
0.663116	0.15577	0.746334	3.37745	0.660941	0.817356	3.10357
0.37671	0.318775	0.238972	3.37745	1.10244	0.857505	0.252165
0.648084	0.515806	0.430909	2.20557	0.145153	0.389965	3.37745
1.34593	0.662957	0.518727	3.37745	0.435023	0.633339	3.37745
0.44521	0.552637	1.0324	0.874314	0.267453	1.1177	0.127207
0.471236	0.181111	0.39329	2.85113	0.792831	0.160932	3.37745
0.113088	0.263045	0.157851	3.37745	0.308513	1.42463	3.37745
0.50563	0.227495	0.824669	3.37635	0.512463	0.728478	3.37745
0.395565	1.15913	0.21414	0.976722	0.173642	0.346599	3.37745
0.767314	0.776194	0.894309	3.30527	0.0730973	0.54217	0.11646
0.494858	0.0273697	0.442214	1.56969	0.514246	0.972811	3.07127
0.101046	0.194916	0.157115	3.37745	0.305576	0.548976	1.74053
0.742833	0.844372	0.452923	2.21658	0.192485	0.37854	3.28536
0.19047	0.818392	0.810865	2.03982	0.119923	0.617406	1.82516
0.359183	0.175651	0.226051	1.80469	1.80973	0.74861	2.04578
0.169843	0.248107	0.523265	1.00679	0.770083	0.244551	3.37745
0.572369	0.334878	0.439	3.37745	0.805679	0.913211	1.91254
0.550639	0.920979	0.353187	1.25563	0.27842	0.22348	3.37745
0.783327	0.368812	1.25716	0.580482	0.224101	0.11344	3.37745
0.280384	1.54295	1.27612	3.10893	0.34863	0.0939234	0.531155
0.493925	0.541699	0.438864	2.11211	0.177279	0.707429	3.37745
0.193148	0.186652	0.418125	2.18472	1.0795	0.893184	2.23575
0.540931	0.880678	1.20419	1.42362	0.283899	0.826315	0.318691
0.0158076	0.176173	0.432897	1.48015	0.295757	1.19027	2.75734
0.492687	1.00284	0.534218	3.37745	1.72937	0.328801	3.37745
0.892235	0.70571	0.552515	2.90966	2.40754	0.944497	2.44271
0.48056	0.814741	0.543632	1.58954	0.731638	0.545542	3.37628
0.499451	0.838945	0.477435	2.82218	0.234668	1.01232	3.37745
0.602572	0.300241	0.787789	3.16852	0.420752	0.041564	3.37745
0.306547	1.87006	0.0476111	3.37745	0.406988	1.0289	3.37745
0.382672	0.834035	0.106738	3.37745	0.255939	0.509842	3.37745
0.569277	0.864124	1.37946	2.11289	0.323242	0.516381	3.37745
0.591237	0.534892	0.202053	0.695979	0.842263	0.976394	2.56798
0.153899	0.396737	0.0564965	0.645586	0.66184	0.339182	3.37745
0.672503	0.0302406	2.00673	1.29111	0.387875	1.40224	3.2071
1.38516	0.893082	1.09955	3.37745	0.225703	0.609289	3.37745
0.553732	0.122608	0.78167	3.26954	0.973722	1.09097	3.37745
0.474664	0.480628	0.225082	1.4384	0.306254	0.718171	0.445151
0.426329	0.481379	1.50195	1.51731	0.611343	1.16278	3.37745
0.513285	0.191449	0.329926	1.31636	0.136998	0.738906	3.37745
0.533631	0.366758	0.0379871	0.788568	0.592246	0.605762	3.37745
0.565727	0.889955	1.65201	2.72313	0.915464	0.481761	3.37745
0.404594	0.201082	0.748557	3.2081	0.43754	0.711871	3.37745
0.0936576	0.438639	2.05705	1.09997	1.64245	0.478803	3.37745
0.267264	0.801367	0.420976	1.26623	0.413539	1.13575	1.24553
0.516548	0.389604	0.321448	1.20424	1.03975	1.71519	3.37745
0.570874	0.296082	0.831234	1.95922	0.481747	0.179925	2.07524
0.520781	0.663128	0.21816	2.45883	0.46875	1.44145	3.37745
0.154217	0.175985	0.310025	2.92926	0.52676	0.25727	3.2637
0.379965	0.1898	0.270415	3.37745	0.457422	1.77993	3.16625
0.328759	0.785201	0.257296	1.78527	0.796165	0.122822	3.37745
0.968538	0.0153692	0.666363	3.37745	0.561276	1.13604	3.37745
0.0227997	0.799787	0.112434	3.04297	0.260871	0.430752	2.05837
0.440738	0.376368	0.584058	1.41053	0.213051	0.674607	3.16746
0.682691	0.698296	0.673271	1.29794	0.708785	0.556715	3.34539
0.272179	1.72913	0.551105	1.01406	0.348907	0.610067	0.288965
0.570669	0.144742	0.145877	3.37745	0.193406	1.00176	2.39828
0.568841	1.02925	0.212783	1.70702	0.149033	0.601774	3.37745
0.583795	0.123634	1.02459	0.923433	0.628226	0.985356	2.62122
1.44661	0.145112	0.301726	1.36522	0.794933	0.659764	3.37745
0.83582	0.927552	0.459638	1.5572	0.659343	0.763128	3.37745
0.605965	0.222684	0.861891	0.948006	0.346623	0.177921	2.56798
0.839343	0.623131	0.766588	2.89827	0.465105	1.0723
0.370784	0.534157	0.364702	0.820102	1.24415	1.37751
0.45712	0.392291	0.193771	2.2153	1.16378	1.22708
0.246386	1.12741	0.102949	3.07372	0.351847	0.597649
0.231608	0.78324	1.11347	1.02418	0.749126	0.462406
0.985388	0.354624	0.179062	3.37745	0.88836	0.972671
0.438604	0.807048	0.402953	1.44366	0.522986	0.909091
0.399463	1.05345	0.096078	3.37745	0.829192	0.88357
0.39469	0.406868	0.0710088	3.03555	0.571267	0.729935
0.56958	0.308083	0.643816	1.84827	0.546254	0.639104
0.291497	0.462789	0.781643	1.15833	0.460626	1.2741
0.789924	0.769489	0.472443	2.23317	0.330062	0.716539
0.408081	0.53222	1.04699	1.34665	0.348309	0.579148
0.473088	1.20965	0.559436	1.99919	0.443743	0.87492
0.314858	0.605207	0.480312	2.20148	0.623304	0.697854
0.554171	0.782248	0.532009	2.73965	0.602742	0.470931
0.101033	1.04218	0.672212	1.93936	3.37745	0.496905
0.366137	0.461755	1.20565	1.09174	0.465604	1.30769
0.513587	0.841903	1.75595	2.38345	0.540251	0.250431
0.581481	0.562112	0.161837	3.37745	1.5408	0.221288
0.283506	0.277028	1.79411	2.06206	1.36736	0.395837
0.524896	0.0175618	0.524755	1.12567	0.636005	0.68081
0.0868505	0.064465	0.303288	1.42854	0.959056	0.951587
0.96371	1.10467	0.832915	2.09314	0.479961	0.161607
0.340002	0.159865	0.278956	3.23562	1.51016	2.09651
0.283145	0.126976	0.636972	1.34418	0.685137	0.569272
0.340653	0.854156	1.14804	2.6728	0.295222	0.398163
0.37693	0.592686	0.172041	1.44099	0.644247	0.916501
1.07186	1.1684	0.211799	2.37414	0.41068	0.850157
0.495938	0.188398	0.411921	0.687667	0.0235171	0.101806
0.273656	2.19036	0.303158	1.64205	0.132277	0.638687
0.478925	0.816736	1.00581	2.63024	0.252681	0.801314
0.6347	0.272503	0.760376	2.66435	0.469935	0.131528
0.697328	0.389182	0.451398	1.89372	0.727498	0.898933
1.03947	0.78886	0.422021	1.11449	0.70065	0.688955
0.123075	0.402363	0.635484	2.33919	0.696513	0.631279
0.278036	0.404044	1.01555	2.37899	0.936853	0.0648875
0.780885	0.0169388	0.852646	2.33293	0.203679	1.13508
0.935845	1.21656	0.0704187	2.81215	0.0994979	0.260715
0.254346	0.404351	0.674575	3.37745	0.587675	0.730354
0.4126	0.207376	1.12809	1.41269	0.457261	0.780772
0.442561	0.275653	0.36087	2.93812	0.803917	0.768713
1.27024	0.582541	0.206331	1.45644	0.277118	0.563903
0.482828	0.371303	0.496142	3.37745	0.054909	0.738652
0.314792	1.20851	0.291428	2.15495	0.297265	1.40395
0.414532	0.233685	0.145644	1.46276	0.399432	0.79462
0.172948	0.408723	0.590405	3.37745	0.379191	0.212059
0.36378	0.348989	0.383154	0.853875	0.562149	0.29157
0.0238504	0.358621	0.40445	3.37745	0.0936001	0.21436
0.528083	0.222952	1.15714	3.37745	0.387125	1.11319
0.755974	0.823888	0.616158	3.37745	1.0003	0.516472
0.202596	0.6282	0.378361	1.09992	0.824033	0.506635
0.98059	0.560893	0.108451	1.04258	2.41954	0.350291
1.56261	1.03099	0.7958	2.45483	1.03517	0.739217
0.479111	0.681487	0.407584	2.86053	0.290842	1.11363
0.551655	0.935493	0.00783136	1.99898	0.118466	0.836251
0.965326	0.362985	0.445454	2.38612	0.115735	0.826488
0.257699	0.726145	0.406497	2.20365	0.00480177	0.0949655
0.260903	0.830106	0.650611	3.37745	0.271109	1.19533
0.3064	0.160362	0.392926	3.16807	0.787811	0.406771
0.406332	0.336422	0.921279	2.41732	1.06304	0.632958
0.483215	0.130655	0.559482	3.15441	0.532452	0.62641
1.01272	0.887213	0.325893	2.62798	0.667298	0.700131
0.385573	0.274328	0.471812	2.64732	0.234851	1.28448
0.678533	0.453577	0.141662	0.889481	0.269142	0.701336
0.358953	0.353262	0.633796	1.63449	0.814347	1.39736
0.450278	0.0142612	0.587049	3.3419	0.830601	0.673375
0.329366	0.679128	0.171906	3.37745	0.455696	0.651506
1.37886	0.597196	0.412301	3.05731	0.558981	0.122847
0.868148	1.21805	0.183827	3.37745	0.686484	0.764772
0.203052	0.808189	1.17084	2.40442	0.315018	0.563148
0.3909	0.277827	0.0176457	2.90322	1.13012	0.702016
0.768121	0.39699	1.19898	3.37745	1.28185	0.202164
0.10566	0.758029	0.277545	1.23898	0.652291	1.2448
0.399139	0.516918	0.33271	1.04854	0.709939	0.757789
0.577523	0.744771	0.598112	2.59422	0.206601	0.782372
1.07698	0.327796	0.332466	0.997197	0.282726	1.37373
0.707004	0.965994	0.796964	2.0105	0.625259	0.368106
0.406804	0.35408	0.912569	1.95484	0.934464	0.604375
0.700385	0.183055	0.507055	2.09839	1.24318	0.854046
0.0853045	0.49914	1.37038	3.37745	0.882755	0.242372
0.735811	0.637173	0.023473	2.42732	0.251489	0.21822
0.948743	0.199161	0.640985	3.37745	0.734005	0.0603367
0.387307	1.32204	0.394972	0.861404	0.18592	0.829966
0.250696	0.598376	0.03859	2.02916	0.0236624	0.6431
0.270469	0.655623	0.546268	3.37745	0.868865	0.677643
1.45885	0.986014	0.423845	3.37745	0.809783	0.151681
0.191305	0.952563	0.984589	0.0650103	0.260401	1.84676
0.0888996	0.587485	0.827251	2.05153	0.613977	1.0633
0.0191638	1.13837	0.405128	0.381678	0.320572	0.638447
0.470326	0.0878557	0.465252	2.20708	0.130025	0.671128
0.565096	0.50407	0.590904	1.62895	0.245103	0.775858
0.129197	0.232072	0.754988	2.7466	0.77815	0.0296349
0.274235	1.31386	0.395951	2.19185	0.306684	1.18986
0.458489	0.345168	0.930382	3.37745	1.05475	0.74773
0.925375	0.229877	1.14679	2.4122	0.258407	0.665302
0.493088	0.012097	0.561023	2.23814	1.4138	1.02941
0.553155	0.359423	0.936685	1.68049	0.0258538	0.150524
0.38596	0.651787	0.456891	0.676378	0.626216	0.718065
0.35885	0.409645	0.243681	3.37745	0.27371	0.375987
0.477739	0.603387	0.147736	0.355006	0.603987	0.825902
0.286726	0.158186	0.927859	0.739304	2.19839	0.191262
0.484873	0.029127	0.285778	3.37745	0.867819	0.941206
0.253042	0.0725369	0.375852	2.6087	0.74566	0.295724
0.66907	0.373938	0.732562	1.7266	0.636662	0.425364
0.868866	0.00985605	0.455894	1.82078	0.126429	0.824304
0.452608	0.147098	0.45897	3.33697	0.00655594	1.52169
1.03006	0.430507	0.279646	3.37745	0.76612	0.900705
0.646524	0.73887	0.280881	2.46917	0.0806478	0.597607
0.482372	0.0649819	0.263869	3.37745	0.26213	1.42428
0.558331	0.301771	0.255373	0.766145	1.05209	0.213649
1.03777	0.807992	0.164473	2.85603	0.323054	1.03297
0.138772	0.727926	2.05067	1.96114	0.539737	0.680177
0.747262	0.760985	0.649498	0.636615	0.723268	0.477902
0.444892	0.665946	0.28659	3.37745	0.954658	0.726161
0.408522	1.36726	0.385554	3.37745	1.74697	0.822539
0.498857	0.15714	0.215214	2.22067	0.341815	0.647956
0.488348	0.29	0.596276	3.37745	1.36132	0.895764
0.839791	0.301151	0.660675	3.37745	0.221153	1.33542
0.119286	1.06835	0.226107	3.37745	0.398331	0.0415088
0.0154667	0.873183	0.0152956	1.21433	0.278227	0.795703
0.946926	0.616423	0.352935	3.1062	1.21241	0.793636
0.950832	0.461178	0.509832	1.21759	0.507892	0.740894
0.446677	0.532535	0.763241	3.11998	3.37745	0.713322
1.00809	0.00793188	1.20683	2.63391	0.159265	0.868786
0.886382	0.0347938	0.405204	3.37745	0.80129	0.835723
0.109645	0.806453	0.534655	1.42198	1.52707	0.563148
0.187619	0.620974	0.390656	1.82976	0.971206	0.270016
0.326644	0.0207773	0.783137	3.15463	0.289819	1.44455
0.409249	0.317678	0.633047	2.45408	0.604069	0.635574
0.494396	0.365411	0.484001	3.24348	0.72405	0.418726
0.551431	0.466656	0.831239	2.52492	0.583682	0.84513
1.04116	0.563918	1.2184	2.78584	0.331586	0.841193
0.710236	0.729316	1.04656	3.37745	0.39912	0.457427
0.309446	0.874603	0.113736	1.24287	0.148301	0.894852
0.294143	0.156939	1.07891	1.73699	0.485565	0.764447
0.820827	0.447845	0.90519	3.37745	0.385887	0.67949
0.391702	0.400373	0.109192	0.530093	0.26024	0.150557
0.388068	0.559694	0.374276	3.37745	0.517368	0.694203
1.10183	0.523406	0.661774	1.92028	0.117222	0.665799
0.0891281	0.833307	0.481185	2.53473	1.04851	0.795261
0.0510274	0.0257034	0.881119	1.97899	0.715992	0.621408
0.442714	0.442545	0.245755	0.594361	0.0395091	0.862278
0.804635	1.02546	0.184768	3.37745	0.621503	0.534535
0.219991	0.17917	0.525206	2.12078	0.374705	0.848601
0.408201	0.633368	1.06637	2.06341	0.410669	0.364837
0.689994	0.649631	0.711484	0.741905	0.140878	0.194592
0.318212	0.866555	0.255541	2.69839	0.0885036	1.19679
0.208376	0.474096	0.0322113	3.32933	0.533566	1.05552
0.809456	3.37745	0.170327	1.87305	0.208412	0.375387
0.620751	0.490908	0.642528	3.37745	0.25768	0.973674
0.257899	1.22429	0.4072	3.37745	0.952839	0.681899
0.369963	0.544681	0.0621548	3.24881	0.121688	1.05995
0.306226	0.482966	0.02592	3.37745	0.140474	0.795454
0.376745	1.10166	0.364181	3.37745	0.121731	0.8221
0.941013	0.962357	0.51632	3.37745	0.386348	0.655513
0.249231	0.128636	0.233296	1.75328	1.3843	1.02363
0.338192	1.19996	0.0189937	1.28672	0.412695	0.931855
0.366614	0.540922	0.706323	1.02091	0.870173	2.34097
0.301962	0.875002	0.231274	3.11583	0.142001	0.879071
0.547765	1.22134	0.230051	3.37745	0.689641	0.550344
0.241727	0.46528	0.208433	3.37745	0.572624	0.751273
0.284485	0.109901	0.58901	2.57878	0.0904553	0.423343
0.292141	0.167	0.794522	1.33931	0.13033	1.07517
0.321177	0.250006	0.138616	1.47178	0.708186	0.409451
0.491474	0.528869	0.340489	2.63146	0.129567	0.841224
0.145459	0.64795	0.834719	3.08284	0.270581	0.687345
0.411249	0.220222	0.493032	3.37745	0.0328669	1.0569
0.44306	0.112985	0.374682	2.78136	0.505963	0.108953
0.320279	0.105161	0.242139	1.11164	0.224444	0.973458
0.941606	0.607479	0.635075	3.37745	0.516883	0.576296
0.471461	0.401686	0.448275	2.2718	0.291363	1.26709
0.374786	0.665786	0.417039	1.75295	0.413592	0.636433
0.419515	0.32878	0.00610597	0.945523	0.317949	0.867596
0.374539	0.914464	0.573408	1.38786	0.539949	0.579315
0.328387	0.910652	0.484101	1.20068	1.09357	1.06265
0.526031	0.625271	0.732148	3.37745	2.23316	0.831653
0.819158	0.791894	0.580053	1.53234	0.0798777	0.559326
0.379782	0.0302406	0.590333	1.53445	0.336497	0.742881
0.494935	0.102584	1.43035	1.09729	0.56078	0.700588
0.722448	0.983169	0.189402	1.69849	0.0822514	1.20214
2.02428	0.187399	0.515312	1.16328	0.329513	0.0972072
0.80596	0.159783	0.938009	0.444205	0.23589	0.0171681
0.293842	1.63714	1.77168	3.12634	0.424658	0.157869
1.03452	0.604698	0.199586	1.4862	0.0217594	0.606611
0.384214	0.0204114	0.963954	1.02019	0.470424	0.190482
0.756156	0.936361	0.854708	2.11	0.364199	0.863647
0.356934	0.846435	0.920693	3.00955	0.285728	1.96165
0.604697	0.466578	0.502172	2.74381	1.09543	0.845567
0.228978	0.784454	0.460012	1.46373	0.517542	0.74551
0.371761	0.0472816	0.32489	0.889537	0.0629686	0.488761
0.231835	1.99837	1.00495	3.37745	1.28377	0.305292
0.473757	0.0939258	0.198502	3.05284	0.213816	0.626244
0.0351964	0.558763	0.328411	2.50244	0.14441	0.633683
0.55356	0.45522	0.667323	3.21388	0.940887	0.842637
0.518091	0.113111	0.0268767	3.29609	0.55134	1.88843
0.0440193	0.00685133	0.0835958	1.47865	0.368973	0.642898
0.466409	0.566256	0.166807	3.37745	0.667622	1.00995
0.461824	0.172889	1.05654	0.980398	1.20532	0.841041
0.446688	0.616092	0.729088	1.71132	0.802616	0.752821
0.205316	0.722176	0.0693906	2.11573	0.703846	0.479714
1.51807	0.0277924	0.370256	3.37745	0.591987	0.624765
0.903073	0.81251	0.252231	1.38266	0.826358	0.370801
0.634405	0.592983	0.638784	3.2269	0.376345	0.678223
0.292533	1.5829	0.0626768	3.37745	0.812175	0.887596
0.491391	0.370065	0.402689	2.1382	0.703196	0.959176
0.187367	0.313436	0.683744	1.21533	0.439208	0.437817
1.03398	0.183507	1.33824	3.05783	0.797761	0.0162287
0.48811	0.941601	0.486188	3.37745	0.497483	1.61174
0.461815	0.785345	0.509218	2.73149	0.598333	0.841844
0.728033	1.07568	0.236941	3.37745	1.42685	0.331366
0.214761	1.20937	0.656538	3.37745	0.527764	0.99192
0.0473308	0.198802	0.529303	1.20128	0.672664	1.06803
0.356823	1.0353	0.262175	3.37745	0.744903	0.870571
0.398683	0.176332	0.245051	2.14011	0.997852	0.0494563
0.282126	0.900901	0.0316215	3.37745	0.871743	0.417021
0.0172079	1.01064	0.658669	2.05764	0.460723	0.62824
0.371093	0.746293	0.631752	1.84249	0.918101	0.0220925
0.137835	0.207079	0.589924	1.13263	0.344258	0.626948
0.607521	0.315918	0.0725401	3.37745	0.290249	0.815566
0.117877	0.680706	0.287419	2.17992	0.128363	0.720607
0.485299	0.0394825	0.591044	3.21569	0.148494	0.864835
0.524814	0.609626	0.374697	3.37745	0.26904	0.836701
0.447311	0.385712	0.290874	0.729617	0.151014	1.12798
0.29677	1.12202	0.445532	3.37745	0.756325	1.36173
0.425138	0.635339	0.123173	2.29803	0.5594	0.899552
0.288907	0.666676	0.937097	2.10526	0.525472	0.22218
1.88275	0.362058	0.901713	1.80884	0.239746	0.705099
0.734492	0.162946	0.158788	3.37745	1.05839	0.90624
0.0426274	0.449294	0.518852	3.37745	0.734949	0.379661
0.602331	0.0331291	0.511398	2.17503	0.12148	0.396039
0.497413	0.652868	0.620732	3.21981	0.271803	0.687598
0.639157	0.387881	0.454761	3.37745	1.26241	1.17191
0.15235	1.10529	0.654769	3.37745	0.0686172	0.529603
1.10877	0.670747	0.157922	1.42475	0.535606	0.3803
0.471522	0.0397911	0.723231	1.15442	0.477659	0.632451
0.192492	0.331832	0.217422	1.27492	0.0442315	1.5581
0.159668	1.86478	1.07656	1.6101	0.189388	0.712899
0.464681	0.458785	0.57901	1.46398	0.650026	1.43226
0.464339	0.232895	0.635536	1.8637	0.221104	0.29306
0.414248	0.774891	0.815851	1.16243	0.314612	0.726515
0.255892	0.526342	0.513805	2.10589	0.391263	0.403488
0.353482	0.650776	0.123444	1.86077	0.79361	0.693005
0.76019	0.866441	0.470065	3.37745	0.838286	0.608502
0.712638	0.424146	0.131885	1.89577	0.95555	0.407276
1.01838	0.522986	0.0479652	1.35304	0.232381	1.05705
0.437058	0.695152	0.398921	0.347299	0.220083	1.21381
0.351532	0.430928	0.293888	1.99354	0.177985	0.479496
0.308294	0.51854	0.418668	3.37745	0.173165	0.931647
0.311423	0.604981	0.180853	3.37745	0.890823	0.801717
0.190143	0.313865	0.403726	3.3431	0.610166	0.513312
0.849396	0.681671	0.745075	3.15099	1.07244	0.670787
0.578857	0.152809	0.468401	3.37745	1.37367	0.312784
0.213263	0.587949	0.946923	1.04628	3.37745	0.229189
0.632804	0.630411	0.72859	1.9627	0.649921	0.1545
0.865305	0.209011	0.28261	3.37745	1.068	1.1722
0.550832	0.581746	0.251101	3.37745	0.520151	0.912678
0.500147	0.298497	0.86067	1.91443	0.800452	1.03321
1.74283	1.61671	0.738071	2.27442	0.183859	1.13152
0.631161	0.150099	0.469718	3.37745	2.01202	0.500778
0.439986	0.395955	0.387454	3.37745	1.15827	0.899651
0.134455	0.0324536	0.455478	2.51701	0.0458992	0.186969
0.515629	0.836103	0.481866	1.81434	0.184534	0.786286
0.467184	1.04456	0.527677	3.07023	0.402186	0.561477
0.464282	0.854693	0.673663	1.50286	0.493799	0.869377
0.46216	0.13449	0.411139	1.94353	1.02028	0.661045
0.356247	0.869713	0.524604	2.24626	0.521256	0.656356
0.571472	0.0236846	1.88334	1.27131	0.453198	0.968248
0.354683	0.370628	0.355478	3.37745	0.347262	1.18824
0.240632	0.239317	0.44116	3.28498	0.381717	0.171143
0.249846	0.236853	0.954911	3.37233	0.594396	0.692421
0.2422	0.240481	0.760706	3.33164	0.40662	0.638022
0.378169	0.67322	0.233176	3.37745	0.583677	1.56774
0.434915	0.102061	0.0398825	1.36725	0.369804	0.656497
0.531657	0.0258402	0.431274	2.17164	0.561656	0.876767
0.487358	1.09571	0.031932	2.85132	0.0154486	0.805521
0.774634	0.104023	0.724729	1.91091	3.37745	0.317138
0.650867	0.826974	0.57335	1.24822	1.08608	0.663152
0.527627	0.0156774	0.154423	3.00364	0.284491	0.673609
0.4584	0.640737	0.724818	3.37745	0.181777	0.832496
0.491415	0.531768	1.17229	3.37745	0.815158	0.202164
0.393798	0.548923	0.892673	3.37745	0.153401	1.15945
0.0608703	0.105837	0.656296	3.37745	0.329847	0.483146
0.462493	0.723983	0.330399	3.22293	0.657695	0.609183
0.318323	0.101045	0.355453	1.50804	0.24211	1.04934
0.347824	1.17464	0.501785	2.71069	0.407651	1.05285
0.602299	0.385503	0.21937	2.20165	1.47943	1.06994
0.377458	0.02881	0.0999529	1.08195	0.271296	0.022044
0.501605	0.410313	0.150373	1.04047	0.19725	0.0238107
0.977266	0.541652	0.0627311	2.17898	0.964171	0.95835
0.129701	0.797586	0.489338	1.82272	0.386792	1.08864
0.230674	0.451268	0.210277	1.614	0.91287	0.785422
0.54095	0.14428	0.579218	3.22942	0.412303	0.525792
0.503034	0.586167	0.93805	3.37745	0.503598	0.204594
1.00862	0.0911069	0.17123	2.41561	0.607377	0.759667
0.41739	1.11136	0.651156	1.29961	0.429936	0.564516
0.592291	1.28489	0.24587	1.5754	0.36419	1.25472
0.606202	0.232359	1.14609	3.37745	0.0274277	0.993154
0.679501	0.979602	0.677026	3.37745	1.14089	1.37373
0.866837	1.11865	0.0165345	3.37745	1.07936	0.420903
0.0927468	0.452806	0.579623	2.05023	1.04099	0.675784
1.09481	0.967685	0.558739	0.936021	0.397672	0.84269
1.06463	0.793027	0.746977	2.32014	1.11159	0.561059
0.845494	0.744641	0.556202	3.37745	0.830922	0.838233
0.398821	0.844337	0.288881	2.00076	0.263816	0.0952269
0.42255	0.718821	0.565276	3.07209	0.907861	0.554591
0.949535	1.08896	0.390705	3.37745	2.2311	0.764317
0.534562	0.0942368	0.0244248	1.50897	0.00743133	1.07795
0.293122	0.860366	0.547383	2.98238	1.44997	0.741987
0.327166	0.573946	0.307487	1.6112	0.390622	0.67105
0.362193	0.68784	0.459752	1.07696	0.269731	0.648361
0.483549	0.232127	0.361186	1.01212	0.992918	0.830731
0.434449	0.022197	0.64132	1.68968	0.242897	0.701639
0.404579	0.508586	0.038557	3.37745	0.335281	0.630755
0.662497	0.22696	0.617453	1.61368	1.15544	0.518661
0.293159	0.944884	0.0203914	3.37745	0.27924	0.358047
0.360151	0.288516	0.378412	1.27172	0.319424	0.801387
0.121685	0.525722	0.204308	2.30035	0.797859	0.865148
0.474852	0.791732	0.439804	3.37745	0.610176	0.584405
0.426782	0.519589	0.494067	3.37745	1.48345	0.495177
0.196606	0.482139	0.00818374	1.35153	0.771647	0.955389
0.279735	0.558003	0.822782	1.99997	0.0720747	0.588037
0.423352	0.654799	0.304766	0.863669	0.245978	0.922874
0.305275	0.268962	0.708447	2.68992	0.718565	1.11497
0.328947	0.0676386	0.396573	1.46834	0.267333	0.606399
0.213812	0.357322	0.621671	1.32116	1.0892	0.649629
0.268536	0.335733	0.238378	2.23903	0.171026	0.779012
0.384429	0.911596	0.0897448	2.37389	0.209817	0.476109
0.378922	1.30669	0.382077	3.37745	1.27883	0.994274
0.736055	1.03642	0.32885	2.70695	0.357074	0.309965
0.505979	0.636068	0.976428	1.02253	0.355514	0.455062
0.481581	0.648421	0.135467	2.49374	0.0533925	0.568404
0.534088	3.37745	1.19474	1.78076	0.384904	0.631743
0.466457	0.763446	0.504253	1.58144	0.58523	0.674923
0.89007	0.0783356	1.16549	2.85974	0.852727	0.0722843
0.133618	0.961391	1.64391	0.296165	0.579947	0.661337
0.512797	0.797243	0.420889	2.82067	0.642914	0.775945
0.348593	0.651858	0.168977	3.21668	0.536735	1.01174
0.467837	1.22221	0.0745266	3.37745	0.749514	0.104756
0.202678	0.698969	0.588412	3.37745	1.07129	0.656262
0.0783667	0.84949	0.491898	1.64526	0.52673	0.64784
0.699654	0.866291	0.530278	1.46678	0.149677	0.634253
0.332573	0.641739	0.157146	2.65232	2.1983	2.10003
0.323652	0.684881	0.181147	1.29719	0.277883	0.844582
0.392276	0.194663	0.628065	1.49655	0.720319	1.03751
0.720892	0.951021	0.579831	1.41462	1.58579	0.806614
0.826411	0.224592	0.727566	1.21592	0.477189	1.05817
0.494976	1.21103	0.331094	1.8643	0.844853	1.31467
0.114202	0.828161	0.658202	1.39962	1.38452	0.416095
0.464377	0.675062	0.511697	3.0874	0.866446	0.474417
1.01753	0.933286	0.0231763	1.67892	0.278679	1.03165
0.842133	0.869334	0.698518	0.490014	1.00699	0.635611
0.167634	1.03221	0.415168	1.21395	0.715123	0.730705
0.427534	0.0925134	0.464567	3.23185	0.941288	0.340621
0.300002	0.861973	0.094943	2.44781	0.332784	1.20502
0.51989	0.539927	0.0307571	2.05562	0.189035	0.610972
0.654296	1.31283	0.429453	3.37745	0.624019	0.647405
0.568284	0.380064	0.380553	1.09089	0.67314	0.835303
0.821028	0.976508	0.395915	0.611493	0.0804385	2.11741
0.437987	0.60223	0.120539	2.07319	0.66452	0.831639
0.534523	0.724836	0.351803	0.705576	0.376951	0.926867
0.150327	1.11396	0.0917236	0.735672	0.295102	1.87436
0.350974	0.809707	1.00697	3.37745	0.778962	0.942523
0.81369	0.838811	0.537351	1.68728	0.292391	0.552514
0.411898	1.76551	0.0309028	0.890573	0.162711	0.578402
0.357304	2.37867	0.0315587	2.42255	0.336741	1.40904
0.844835	0.0101153	0.955762	2.28342	0.181952	0.675673
0.796526	0.780781	0.534569	1.79352	1.55087	0.621444
0.23349	0.817457	1.18339	1.5705	0.944818	0.520411
0.882322	0.41281	0.862637	1.74462	0.348508	0.672238
0.652351	0.495896	0.846178	3.37745	0.400426	0.0759513
0.793311	0.903142	0.345928	2.84407	0.405118	0.235718
0.438377	1.21632	0.946395	3.37745	0.289154	0.774813
0.225284	0.425247	0.929827	2.59856	1.24063	0.53263
0.877372	0.900041	0.453396	1.86212	0.420889	0.53274
0.287347	0.587498	0.46703	1.51091	0.375885	0.895143
0.916564	0.402787	0.261221	1.56077	0.288436	1.17748
0.474324	0.590326	0.968693	2.03531	0.612061	1.01956
0.412419	0.40247	0.0105339	3.37745	0.0419948	0.83858
0.379021	0.900157	0.00972011	1.78998	0.106768	0.454194
0.51144	0.457307	0.393885	2.24181	0.451261	0.0979984
0.598498	0.726568	0.0692294	1.52987	0.351516	0.827491
0.471742	0.0163715	0.862345	1.65663	1.05054	0.410048
0.463046	0.333702	0.248308	3.37745	0.201464	0.47788
0.344006	0.217463	0.533269	3.37745	0.281112	0.427442
0.389876	0.845589	0.0267705	1.24459	0.206421	0.765847
0.534554	0.720641	0.183777	3.37745	0.540311	0.0633264
0.427671	1.20865	0.300573	3.14917	0.440699	1.51224
0.276083	0.750249	0.880576	3.37745	0.604274	1.38246
0.557997	0.853563	0.304819	2.11094	1.00771	0.858927
0.497877	0.309204	0.242505	0.50491	0.369339	1.08679
0.212195	0.851079	0.152354	1.85246	0.683018	1.2204
1.65655	0.946178	0.725065	0.961306	0.419674	0.0469804
0.65022	0.192174	0.22028	1.60444	0.3761	0.709149
0.371657	0.697268	0.313732	3.37745	0.0563048	1.01739
0.509673	0.136095	0.277795	1.8251	0.266501	0.926384
0.25515	1.17065	0.397398	1.53863	0.186932	1.38058
0.484241	0.480598	0.0945901	1.44399	0.0699106	1.41405
0.867943	0.117508	0.529452	3.22722	1.48551	0.850042
1.92509	0.0570506	0.477915	1.2679	0.403659	0.786665
0.148633	0.933288	0.758354	3.37745	0.172072	0.508174
1.02506	0.262947	0.678733	3.37745	1.03677	0.712386
0.45534	1.53486	0.155919	3.37745	0.196339	0.274728
0.0730295	0.451627	0.0915793	1.38713	0.255087	1.30061
0.360724	0.51366	1.09499	0.0542645	0.47784	0.433214
0.258445	0.43628	0.210416	1.20862	0.411571	1.28273
0.82977	0.324641	0.458325	3.0178	0.428966	0.428355
0.526449	0.604376	0.548205	2.30492	0.56427	0.952274
0.309995	0.158948	0.219114	2.24683	0.393359	0.489069
0.984056	1.41356	0.0969381	1.24358	1.09654	1.04056
0.713879	2.56798	0.245784	2.72802	0.897812	0.698291
0.330978	0.0676685	0.432989	3.37745	0.75501	0.535987
0.435352	0.0465951	0.905186	2.44816	0.162703	0.65551
0.0212195	0.199423	0.553144	2.23655	0.421619	0.579137
0.955381	0.383642	0.317641	0.955238	0.685303	0.246522
0.404708	0.258618	0.165033	3.37745	0.25073	0.64316
0.0244186	0.893942	0.0170981	3.08855	0.345633	0.040145
0.517925	0.194131	0.38934	1.31248	0.309222	0.442448
0.491799	0.430117	0.209298	1.24042	0.907881	0.705098
1.08129	0.737308	0.295334	3.37745	3.37745	0.228529
0.253555	1.0848	0.00698594	1.65024	0.493527	0.675728
0.157259	0.310447	0.825766	3.37745	0.0314124	0.366667
0.429499	0.505267	0.212644	3.37745	1.38646	0.794202
0.115286	0.971401	0.714062	0.807085	0.860668	0.506024
0.232244	0.262998	0.0952342	3.37745	0.337449	0.568109
0.447405	0.602172	0.731412	2.03	0.370793	1.12086
0.437972	0.0428619	0.223026	3.37745	0.802674	0.569538
0.733789	0.818775	0.686705	3.37745	0.318451	0.702036
0.694521	1.02984	0.281474	2.25197	0.250167	0.617368
0.462663	0.857651	0.207344	2.32877	0.640057	0.354778
0.944318	0.113935	0.392389	2.21601	0.359161	0.977788
0.358096	0.00533532	0.594323	1.42205	0.212985	0.776646
0.388399	0.0888307	1.06167	2.37284	0.387093	0.432092
0.718345	0.849984	0.676914	1.39268	0.225601	0.944509
0.3724	0.504316	0.225818	2.85205	0.597336	2.06897
0.211012	1.08766	0.619308	1.26619	0.229712	2.34923
0.0324532	0.368554	0.74632	1.2496	0.229107	0.785348
0.210206	0.861838	0.911058	1.31135	1.36849	0.00839353
0.34915	0.0638524	0.380874	3.37745	0.31296	0.808213
0.631758	0.310167	0.450438	3.37745	0.24235	0.635181
0.379244	0.139835	0.770006	3.37745	0.661819	0.250834
0.407321	1.01669	0.785159	3.37745	0.0973658	0.624178
0.47638	1.31164	0.561124	1.62534	1.00844	0.409337
0.737797	1.16722	0.368444	3.37745	0.422939	1.99158
0.311724	0.384906	0.272995	2.23711	0.147014	0.640959
0.475333	0.0288242	0.180354	3.37745	0.163669	0.318564
0.41088	0.98991	0.327032	3.37745	0.391824	0.555168
0.336175	1.36145	0.560123	1.81911	0.601005	0.785571
0.971311	0.16681	0.0335898	1.52583	3.37745	0.415615
0.356724	0.214822	0.948429	1.2809	0.455922	1.02664
0.42379	0.0672955	1.76482	3.24935	0.532787	0.453904
0.532131	0.16487	0.126913	3.37745	0.0212195	0.53852
0.498533	0.198532	0.935542	2.56869	0.195164	1.42403
0.530489	1.06067	0.233799	1.42021	0.358343	1.14715
0.795569	1.51396	1.1334	1.37654	0.199753	0.37952
0.364464	0.486299	0.290001	1.86065	0.216883	0.839367
0.282369	0.491605	0.583354	2.64942	0.256632	1.07358
0.213739	0.271609	0.888945	3.1436	0.337926	1.08931
0.357596	0.467068	0.247199	1.51914	0.0536666	0.162662
0.315437	0.205737	1.09993	3.37745	0.214585	0.911092
0.312017	0.464023	0.230503	2.07559	0.721309	0.824622
0.396896	0.506238	0.529076	1.52921	1.21425	2.48586
0.564984	0.213089	0.645023	3.0841	0.285817	1.12456
0.485179	0.794006	0.729872	0.78908	0.123227	0.603616
1.83717	0.731934	0.144273	3.37745	0.0522181	0.127868
0.882536	0.40281	0.358038	1.78458	0.211865	1.1101
0.489162	0.533863	0.203113	2.96133	0.827934	0.277785
0.246599	0.238924	0.953618	3.24498	0.618294	0.0208402
0.291189	0.040972	0.880811	0.526729	0.367878	0.19446
0.387685	0.516323	1.88582	0.832657	0.262482	0.672133
0.718338	0.216706	0.270435	1.44265	0.303007	0.353281
0.123728	0.26759	0.629443	3.37745	0.253648	1.03936
0.438184	0.287938	0.357028	2.33971	0.248557	0.325081
0.791042	0.501937	0.33365	0.943441	0.22599	0.863339
0.946857	0.549411	0.157807	1.91618	0.119662	0.311122
0.438874	0.151676	0.500196	2.26175	0.622764	0.543939
0.504272	0.957557	0.45026	1.05351	0.998481	0.217577
0.375938	1.08099	0.558438	1.51272	0.703461	0.24277
0.438048	0.351603	0.335216	0.684005	0.271043	0.641959
0.668456	0.505527	0.899796	2.97579	0.230227	1.00796
0.476278	0.093615	0.087534	2.91732	0.420817	0.942429
0.357896	1.82677	0.149259	2.49179	0.526758	0.572897
0.199065	0.626116	0.914932	0.896872	0.888509	0.112451
0.424593	1.46022	1.12629	2.45674	0.640974	0.837192
0.204155	0.419565	1.18264	1.44928	0.698939	0.656157
0.438277	0.513157	0.744062	2.01308	0.0989333	0.636927
0.303355	0.0375839	1.49305	2.70231	0.769867	0.727197
0.279489	0.763075	0.209945	1.19915	0.623436	0.163321
0.992189	0.0613266	0	2.87554	0.256814	0.530558
0.297894	0.422134	0.271726	1.61074	0.282224	0.786731
0.446138	0.541992	0.204767	2.55095	0.656476	0.599139
0.249835	0.918525	0.341873	3.18699	0.580508	1.03207
0.596617	1.91067	0.656872	1.50494	0.624864	0.319054
0.92697	0.875707	1.1016	1.22683	0.75555	0.306145
0.491934	0.638269	1.1621	2.66104	0.819445	0.85148
0.289407	0.169129	1.6411	3.31365	0.154113	0.820473
0.231681	0.70835	0.473935	3.37745	0.237264	0.395484
0.335468	0.0282813	0.998218	1.8011	0.30205	0.442798
0.306051	0.999546	0.245298	1.42494	0.642189	0.522902
0.501437	1.12033	0.253386	3.37745	0.741934	0.780605
0.498671	0.502977	0.591374	1.15421	0.993995	0.948384
0.25272	0.892684	0.673237	3.2082	0.603136	0.83692
0.196503	0.130652	0.743892	1.21343	0.457524	1.40015
0.853421	0.252683	0.0333381	1.9159	0.8494	1.15325
0.919796	0.884465	0.107449	3.37745	0.241169	1.09511
0.151358	0.60439	0.563026	3.37745	0.154244	0.368977
0.447843	0.90634	0.415016	3.01115	0.461229	1.44702
0.193439	1.50877	0.504858	2.54621	1.1743	1.06787
0.33895	0.0258402	0.611996	0.741784	0.716187	0.542929
0.185671	0.868587	0.407496	1.74453	0.157025	0.761096
0.59139	0.535211	0.177612	1.42304	0.485345	0.725567
0.38374	0.949039	0.262706	1.43604	0.069027	0.683552
1.96686	0.269801	0.0932704	1.07962	0.0411418	2.00747
0.245022	0.0241943	0.59429	2.04702	0.00340362	0.77417
1.24173	0.159404	0.623435	3.37745	1.26912	0.555996
0.386971	0.65279	0.467231	1.42115	0.132609	0.606484
0.386212	0.368041	0.410317	3.37745	0.44132	0.806521
0.464985	0.571344	0.163626	3.37745	0.562467	0.395914
0.452427	1.15251	0.676154	2.60811	1.14282	0.7876
0.594891	0.733142	0.584069	0.857707	0.585267	0.958696
0.242615	1.32503	0.955273	3.37745	0.186622	0.308132
0.41993	0.221594	1.15001	2.83559	1.20216	1.24793
0.373017	0.833603	0.235757	1.16862	0.234247	0.170009
0.547563	0.902495	0.50478	2.09307	0.798577	0.552031
0.995238	0.835517	0.193753	3.37745	0.506096	0.51477
0.143264	0.501757	0.66856	1.45568	0.0178193	0.943665
0.347089	0.702678	0.0246634	3.37745	0.251411	0.561137
0.298196	1.12828	0.137566	2.91743	0.321949	0.634236
0.0797643	0.440658	0.660795	1.35108	0.148569	0.700673
0.733137	0.877229	0.130007	1.67859	0.356328	1.08523
1.8602	0.659381	0.563567	1.63255	0.393222	0.504742
0.642085	0.0175618	0.596721	3.37745	0.406397	1.61117
0.733571	0.146529	0.496027	3.37745	0.783374	0.852391
0.396628	0.241804	0.546115	0.686384	0.75174	0.827978
0.26983	0.775701	0.111499	1.21168	0.262097	0.69996
0.399192	1.08449	0.420903	3.04754	1.11235	1.04287
0.397801	0.932354	0.180302	3.37745	0.553658	0.963827
0.395471	0.63543	0.415625	2.09782	0.281772	0.842804
0.671523	0.718598	0.397325	0.945169	0.206966	0.642053
0.313777	1.14864	1.96611	0.228852	0.784643	0.4602
0.595629	0.24931	0.70846	1.69699	0.999535	0.942771
0.429933	0.840025	0.428695	2.11747	0.552446	1.18121
0.499098	0.906612	0.814022	3.37745	0.532845	0.739219
0.375033	0.498991	0.861677	2.01995	0.189757	1.02852
0.476161	0.415266	0.0976186	3.37745	0.224549	0.195992
0.312915	1.16002	0.438938	2.28496	0.454074	0.488693
0.405388	0.881407	2.13273	3.37745	0.531319	0.200234
0.544011	0.378832	0.352357	2.2325	2.11406	0.438205
1.06867	0.946618	0.397234	3.37745	0.389497	0.958837
0.916618	0.658876	0.185983	1.04047	0.394518	0.947813
0.571572	0.979523	0.911371	3.37745	1.13179	0.0162287
1.0282	0.879728	0.00939987	0.635017	0.249632	0.876653
0.451647	0.698661	0.516824	1.46528	1.01844	0.696578
0.974223	0.693307	0.600724	1.63711	0.601944	0.706962
0.365181	0.521878	0.906586	1.26378	1.5063	1.22958
0.426212	1.02958	0.0559026	0.749336	0.384316	0.732904
0.516208	0.717099	0.191659	3.03232	0.38141	0.815282
0.52363	0.0915237	0.88506	1.60144	0.564777	1.09161
1.03274	0.876998	0.295887	0.794758	0.9061	0.293767
0.187429	0.329932	0.732582	2.13787	0.59437	0.102859
0.383041	0.048002	0.577199	3.37745	0.445971	0.259515
0.192681	1.03269	0.0778123	3.37745	0.222483	0.194528
0.104698	0.216208	0.137863	3.19117	0.248122	0.860465
0.906676	0.293864	0.653927	2.15025	0.487002	0.492888
0.806827	0.31525	0.165033	3.37745	0.608886	0.599535
0.167457	1.19859	0.506782	2.23055	0.29627	0.334033
0.216349	0.674844	1.65177	0.549325	0.852718	0.321907
0.426912	0.200429	0.219725	1.10602	0.630567	0.733578
0.474257	1.24275	0.339887	0.734244	0.573197	0.61588
0.510265	1.12047	0.801338	3.37745	0.267025	1.93841
0.713999	0.300011	0.176908	3.37745	0.19466	0.784281
0.54573	1.0085	0.636294	3.37745	0.73972	0.793899
0.70073	1.02667	0.414965	1.31126	0.37257	0.276173
0.475844	0.0171382	0.654978	2.14288	0.564202	0.528976
0.120098	0.919068	0.245373	3.35207	0.684138	0.600575
0.213672	0.0170981	0.440487	2.13635	0.124012	0.204811
0.927672	0.951665	0.427758	2.70846	0.494902	0.959478
0.477089	0.396472	0.692889	1.62496	0.160978	1.3409
1.94276	0.544504	0.375694	3.10138	1.2439	0.932556
0.569611	0.915841	0.266587	1.14778	0.223115	1.63246
0.43046	0.518631	0.17432	3.37745	0.33379	0.482488
0.473841	1.0533	0.314565	3.37745	0.409592	0.387372
0.40254	0.700969	0.355339	3.37745	0.484534	1.00784
0.267146	0.57487	0.525018	1.63248	0.986113	0.367978
0.532396	0.28254	1.76124	0.457624	0.0643205	0.722983
0.421777	1.18782	1.28177	1.41881	0.452767	0.561823
0.166754	0.152181	0.848733	2.23739	0.633198	0.57595
0.473684	0.920749	0.294065	2.23859	0.38805	0.466128
0.915543	0.368861	0.209839	1.66449	0.49453	0.534678
0.0300554	0.294838	0.524153	2.09169	0.842498	0.422497
0.100167	0.395292	0.191297	3.37745	0.189627	1.69414
0.311956	0.582304	0.463477	1.72916	0.248879	0.787484
0.402488	1.58817	0.685926	2.71387	0.347907	0.325272
0.450179	0.338208	0.729589	2.12242	0.380866	0.416221
0.362257	0.084075	1.0657	1.28705	0.42959	0.412261
0.386936	1.17504	0.470043	1.93302	0.283969	0.606239
0.948956	0.684432	0.21145	1.45906	0.603404	0.675628
0.46394	0.499872	0.620827	2.33238	1.13768	0.565457
0.584244	0.708249	0.42205	3.37745	0.355236	0.880552
0.721192	0.656763	0.151384	3.02383	0.434073	0.651681
0.305985	0.876046	0.936456	2.46872	0.329936	0.698142
0.470967	0.352864	0.478834	1.03771	0.0986962	0.491585
0.433604	0.851929	0.762349	1.48354	0.908856	2.32773
0.0236834	0.227498	0.577307	1.8456	0.761841	0.883046
0.789992	1.0189	0.396775	3.37745	0.626973	1.13399
0.578966	0.891186	0.2649	3.37745	0.620553	0.232539
0.880686	1.05428	0.229225	0.789389	0.261149	0.656495
0.301401	0.868378	0.23272	1.43005	0.405236	0.671411
1.06854		0.511175	2.27221	0.0790381	0.15883
0.290437		0.213481	2.98742	0.104272	0.434248
0.465849		0.587639	3.37745	0.826235	1.0115
0.36345		0.757004	3.37745	0.110737	0.703392
0.401163		0.164331	1.51912	0.527014	0.515848
0.71639		0.469602	2.28083	0.398244	0.627734
0.489618			2.86272	0.648583	0.462333
0.913192				0.621962
0.372012				0.12915
0.425934				0.434454
0.502245				1.81815
0.40042

## Sheet: Adult_Height
AST	ExNeu	IN	MG	OL	OPC	VASC
1.16541	0.413819	0.628394	3.45268	0.33672	0.774612	3.45268
1.99542	0.726914	0.429795	1.07609	0.384302	0.184508	3.45268
0.815345	1.04716	1.53853	3.45268	2.58841	0.422597	3.45268
0.440905	0.628485	0.563105	1.53787	0.41644	3.45268	1.82753
0.595529	0.126219	0.695847	2.38019	1.44195	0.786201	3.45268
0.900576	1.62931	0.303361	3.45268	1.40338	0.593928	1.4639
0.5054	2.07888	0.625831	1.33035	0.0505758	0.337144	3.45268
0.737319	1.06762	0.557422	3.45268	0.83139	0.367433	3.45268
0.51846	0.330925	1.63097	1.53291	1.89336	0.587427	2.587
0.558225	0.169366	0.285904	2.98102	1.05642	0.468626	3.45268
0.980565	1.86385	0.883821	2.92165	1.30962	0.203155	1.53252
1.70032	0.812731	0.246325	1.54058	1.1027	0.856233	3.45268
2.25649	1.25671	3.45268	3.15587	0.692604	0.208761	1.29539
0.542797	1.71059	0.813234	0.34795	0.925778	0.382139	3.45268
0.276686	1.85878	0.817295	2.76868	0.928684	0.745638	0.755595
2.26895	1.38639	1.64913	3.45268	0.561934	0.0387362	3.45268
0.573277	0.562886	0.835069	3.23819	0.636137	1.06447	2.60661
0.489481	1.33952	1.00725	3.45268	1.58039	3.45268	1.71837
1.04798	0.434958	0.0826822	0.966243	0.689036	0.0876933	2.01366
0.460784	0.162722	0.836589	3.03479	2.01013	0.406404	3.45268
1.51977	1.77985	0.354279	0.935065	1.19406	0.150774	3.45268
0.753414	1.62204	0.310509	2.34892	0.326344	0.835405	3.45268
0.7401	0.879163	0.962811	2.08271	3.18274	0.963433	2.7719
2.10128	0.740407	0.754952	0.736027	1.30841	0.0652262	1.69674
0.989312	0.513495	1.83462	2.94531	1.04222	0.100775	3.45268
0.186683	3.45268	0.805268	2.83516	0.611726	0.793119	2.2018
1.00314	0.930404	0.901216	3.45268	1.21761	0.00865258	3.45268
0.362047	0.371943	0.475304	3.45268	0.367976	0.443333	3.45268
0.551641	1.28978	1.72423	1.67119	0.655464	0.966737	3.45268
0.358203	0.445472	2.59902	3.45268	0.565476	0.668244	0.993008
0.764782	1.02241	0.284565	2.97084	0.682239	0.662665	3.45268
0.454107	0.594357	1.34227	3.45268	0.925837	0.81499	1.21553
0.881612	1.38602	0.17736	1.81583	3.01807	0.220656	3.45268
0.469045	0.541696	0.239084	3.11562	0.559497	0.329507	3.17988
0.883582	1.22042	1.41443	3.35877	1.17915	0.752577	0.774931
0.303043	0.566086	0.265391	1.57758	1.3407	0.0106783	1.66941
1.1208	2.11989	2.38487	3.45268	0.788419	0.443576	3.45268
0.983227	1.86063	0.51006	0.324921	1.50747	0.713695	3.45268
1.0938	0.557452	0.284721	2.47983	0.824489	0.109423	3.45268
0.883476	1.43964	1.23952	2.29579	2.75839	0.936873	3.45268
1.40009	0.913853	1.38321	2.76835	0.026834	0.477955	1.53514
2.67346	0.520871	0.769996	3.45268	0.232746	0.515185	3.45268
0.681835	1.36369	0.73982	0.186395	1.0132	0.226618	3.45268
0.584766	1.12984	0.979486	2.62978	0.431156	0.368227	2.86082
1.01902	1.18544	0.517802	2.99399	1.86968	0.405982	3.45268
0.87439	0.696921	1.61316	2.53045	0.483778	0.594004	2.45906
0.684362	0.0117525	0.162363	2.36966	0.900014	1.07768	3.45268
0.406872	1.1029	0.526481	2.53511	1.80014	1.01029	2.8829
0.865899	1.04687	1.84813	3.45268	0.061497	0.340876	1.58393
0.0579933	0.482704	1.11255	0.0657511	0.662633	0.784636	1.39139
0.335879	0.676381	0.229603	1.2736	0.0328372	0.527372	2.56666
0.0604091	0.186304	1.89151	2.61547	0.163556	0.114191	2.61199
0.70574	1.47411	0.294975	1.51943	0.290654	0.665626	1.57451
0.578525	0.907021	3.45268	3.04907	1.43449	0.605685	3.45268
0.757948	0.32376	1.7771	0.969722	0.520908	0.561922	2.12101
0.275324	0.502248	1.48457	2.53863	1.12334	3.45268	3.45268
0.630882	0.72302	1.53351	3.45268	0.928049	0.550246	3.45268
0.64548	0.488083	0.705673	3.45268	0.0443613	0.749755	3.45268
0.425918	1.27537	2.09354	3.45268	1.24808	0.841472	3.45268
0.319539	0.261256	0.443711	1.67302	1.56182	3.45268	3.45268
0.248204	2.12059	0.757052	2.78916	1.01534	0.750808	3.45268
0.375492	2.05366	1.94386	1.14911	1.42819	0.193841	3.45268
0.58542	0.122153	1.42772	3.45268	1.12273	0.34899	3.45268
0.800538	1.77752	1.5431	1.62438	0.559692	0.892255	3.45268
0.0768177	0.348851	0.616027	2.69629	0.88173	0.455004	3.45268
0.706878	0.99895	0.442683	3.45268	1.02757	0.182985	1.66895
0.54485	0.886778	0.514274	2.69482	1.88653	0.985228	3.45268
1.31084	1.87481	0.783542	3.45268	0.428518	0.795455	3.45268
1.62961	0.849105	0.979016	2.99399	0.592243	0.8923	3.45268
1.52529	0.25336	0.635144	3.45268	1.53089	0.784835	2.586
0.605581	1.15082	0.379479	2.99857	0.396418	0.165933	2.7882
0.709681	1.18906	0.252311	3.45268	1.4626	0.642909	3.45268
0.518114	0.460791	1.28949	3.45268	0.946626	0.357188	3.45268
0.796418	0.152526	1.13247	3.45268	0.419373	0.0838016	3.45268
0.1168	0.0341078	1.07684	0.410046	0.569163	0.166203	3.45268
1.28255	0.864475	0.171982	0.654239	0.0506949	0.260212	0.821315
1.04859	3.04274	0.069628	1.18365	0.0645843	0.699626	2.62582
0.674651	1.26102	0.449913	3.45268	0.684676	0.565386	2.67417
0.904715	0.0739873	0.889967	3.45268	0.60398	0.179707	0.661536
0.7842	0.506539	1.10236	2.28275	1.15382	0.574334	3.45268
0.295385	0.561826	0.650679	1.82876	0.688798	0.378787
0.809566	0.0683909	1.2853	1.61869	1.3487	0.192143
0.777384	0.337385	0.860475	3.45268	1.73686	0.658374
0.671004	0.834401	2.6576	3.45268	1.56524	0.958565
1.65884	0.423551	1.08622	0.0564961	1.18464	0.696262
0.120855	0.160117	1.83939	3.45268	1.3439	3.45268
0.727423	0.791169	0.165631	3.45268	0.553869	0.299884
0.722033	1.04674	0.0928476	3.45268	0.425744	0.358129
1.69811	1.23703	0.601801	2.85852	0.215695	0.579125
0.529393	0.0738664	0.365639	1.93189	0.920303	0.394613
0.298109	1.49028	1.43093	3.45268	0.0971321	0.405202
1.00033	2.47757	0.830516	2.77789	0.872459	0.223321
0.94269	1.40405	0.525192	2.28523	0.894018	0.214143
1.11064	1.59604	0.34872	3.45268	0.674881	0.834643
1.05002	1.13892	0.655579	2.2214	0.564523	0.327747
0.620477	1.98031	1.47246	1.52866	2.22593	0.945324
0.908155	0.818792	0.103537	3.45268	1.85147	0.632933
0.512907	1.61227	0.0419552	0.962836	2.62514	0.112272
0.513722	1.53655	1.11924	1.20489	1.1303	0.631742
0.448835	0.207682	0.915098	3.45268	1.24849	0.352308
1.32027	1.25741	0.368676	1.77338	0.528727	1.16713
0.844431	2.76037	0.0307486	3.45268	0.793878	0.341196
1.92858	0.647744	0.0208505	3.45268	1.38132	0.156604
0.298062	0.266927	1.19637	0.327109	0.586872	0.00838175
1.29539	0.0619888	1.89581	3.36413	1.84631	0.777113
0.507591	0.623576	1.3053	3.45268	0.462032	0.415608
0.982677	0.791775	1.74901	3.45268	1.80882	0.433559
0.713164	3.45268	0.757319	3.45268	1.46967	0.244356
1.67859	2.3454	0.763738	1.33933	0.805141	0.245995
0.108739	0.282204	1.14699	2.43125	1.44503	0.661739
1.0776	0.694361	1.93562	0.16639	0.315736	0.508767
1.06607	3.45268	0.543032	2.23538	0.950365	0.0362049
0.718781	0.234971	1.90381	0.16639	1.59245	0.834547
0.678606	0.52535	1.01744	2.52813	0.653638	0.0826205
0.705885	3.45268	0.435591	3.45268	1.1314	0.309754
0.709312	0.206117	0.824882	2.15516	0.32649	0.199828
0.704874	0.257141	0.834793	3.45268	1.76701	0.861813
2.74931	1.22696	0.878732	1.48393	0.570091	0.795175
0.65444	0.0831398	0.333488	3.45268	3.11026	0.557962
0.938637	1.04746	0.432513	2.22037	1.53195	0.457741
0.917209	0.245934	2.23776	2.05797	0.224057	0.382266
0.826849	0.756857	0.315948	1.40979	0.116239	1.03384
0.473245	0.0653244	0.22032	3.45268	0.338413	0.33397
0.513135	1.68124	0.384638	2.27109	0.271631	0.449945
0.889297	0.158316	1.17338	3.45268	1.02728	0.743604
0.480149	1.47571	1.1369	0.334429	1.17544	3.45268
0.842501	0.350461	1.77313	3.0883	0.354784	0.302961
0.941797	0.488904	0.0969169	3.45268	1.48065	0.894184
0.823099	1.22539	1.50221	3.45268	1.80555	0.936824
0.71822	0.601408	1.0894	3.45268	0.396531	1.59645
0.546379	3.25274	0.946888	0.593782	1.84117	0.375645
0.895699	0.623769	0.347262	0.747463	1.53716	0.861408
0.609088	0.980252	1.02527	3.45268	2.1904	0.650134
1.21954	0.432255	2.1168	1.85673	0.363847	0.510154
0.820681	0.546994	0.477226	3.45268	1.07415	0.555186
0.888482	1.86214	0.370766	3.45268	0.234881	0.660881
1.06943	0.503697	2.20682	2.29959	0.877348	0.378438
0.942597	2.37124	1.48821	3.45268	0.759289	0.732812
0.754861	1.0212	1.80199	3.05243	1.0578	0.397888
0.94938	1.21477	1.25136	3.45268	0.503178	0.334814
0.829537	1.72665	0.566378	3.45268	1.42574	0.80832
0.60439	0.637948	0.128878	3.45268	1.07991	0.69229
0.8152	1.28672	1.11016	3.45268	1.32212	0.539809
0.664933	2.0218	0.441245	2.71374	0.554395	0.949649
0.0792358	3.45268	1.82078	0.508016	0.520244	0.0851033
1.3079	1.36988	1.01178	1.98816	1.48216	0.741909
0.240825	1.02301	0.919428	3.45268	1.32265	0.320683
1.28338	0.569477	0.877503	3.45268	0.995751	0.295804
0.595771	1.2294	0.85214	3.45268	3.08998	0.0580184
0.270881	0.542135	0.915304	2.51111	1.30804	0.885332
0.0232519	2.63955	0.285605	3.45268	1.35991	0.590478
1.01241	0.514954	0.551857	3.45268	0.0320116	0.498508
0.894126	0.909273	0.987956	3.45268	1.50929	0.136559
1.31788	0.262919	0.276704	3.45268	0.038257	0.226979
1.01285	1.48001	1.08786	2.45978	0.525873	0.406576
0.295458	1.72094	0.221856	3.45268	0.607667	0.608633
1.16055	0.976754	1.15002	3.23794	1.33856	0.200854
0.037021	0.0818182	0.041906	3.27867	0.446205	0.273083
0.902504	0.460038	0.345085	2.83281	0.222369	1.08189
0.0725872	1.07625	1.07331	3.45268	0.0559799	0.485649
0.958638	1.02525	0.586196	3.41743	1.06207	0.551732
0.663431	0.240537	0.633306	3.45268	0.860194	0.795456
1.10052	1.31554	1.92905	3.45268	1.10364	0.0104405
0.898999	0.390224	0.632383	2.59924	1.16492	0.456701
0.527553	0.454298	0.82228	1.97163	1.282	0.106357
0.21068	0.875124	0.746645	3.45268	1.50724	0.573909
0.75401	1.12758	0.0567591	0.93576	0.565926	0.290993
0.206196	0.324784	0.551832	3.45268	1.24255	0.51294
0.400402	0.171645	1.61537	3.45268	0.366414	0.338687
0.83996	2.15427	0.236775	2.79533	0.701392	0.290726
0.969046	3.45268	1.46942	2.27742	1.65544	1.8403
0.902203	0.397138	0.370324	3.45268	0.450825	0.544984
0.883842	0.337719	1.59267	3.45268	1.53031	0.526201
0.661572	0.529395	0.815295	3.37047	0.700394	0.955618
0.686182	0.134732	0.233274	1.30678	0.225423	1.042
0.266547	1.37218	1.61289	3.34766	0.796863	0.570115
0.547478	0.0653876	0.531539	2.71132	0.412396	0.577613
0.536749	0.918838	0.172971	3.45268	1.55886	0.342736
0.824013	0.326274	0.248831	3.45268	0.467943	0.570383
1.08565	3.45268	1.69561	0.910404	0.671322	0.6797
1.13929	1.44044	0.293999	2.20149	0.769693	0.637135
0.603312	1.38755	0.853776	3.01358	0.373445	0.454139
0.458048	0.0876017	0.391123	3.45268	0.0539427	0.778774
0.687935	0.410489	0.26617	3.45268	2.19587	0.24562
1.50104	0.745303	0.116511	2.18909	0.990862	0.379421
0.83976	0.611378	0.913794	3.45268	1.38442	0.8401
0.470058	0.400907	1.70407	2.51892	0.109368	0.619215
0.746081	0.414525	1.73441	3.45268	1.10897	0.529968
0.602755	0.776546	1.17184	3.45268	1.43255	0.267605
0.728742	1.33775	0.826704	3.45212	1.58455	0.599385
0.192449	3.45268	0.708144	2.59504	0.0897251	0.293538
1.05713	0.198444	0.952145	3.45268	1.72772	0.37612
1.01517	0.594974	0.157713	2.16055	1.04128	0.329237
0.566738	0.472362	1.03465	2.64985	1.92549	0.709511
0.81346	1.74618	1.80486	2.42844	2.19713	0.406054
0.396758	0.480682	0.154943	1.78535	0.327242	0.74264
0.494052	0.357577	1.60108	1.94084	0.654634	0.874697
1.90679	0.987496	1.26125	3.45268	1.84799	0.393116
0.192172	1.25567	0.827262	2.34337	0.412731	0.423987
0.39054	0.866675	0.505755	2.50972	0.480768	0.520996
2.37969	1.4	1.96493	2.91358	1.1813	0.0289803
0.716141	0.109171	0.577508	2.51929	0.323653	0.44558
1.01217	0.559164	0.813918	3.23515	0.0319139	0.652298
1.31683	0.987407	1.07072	3.45268	2.19529	0.340675
0.400651	0.441755	0.126904	2.85733	1.95987	0.264001
0.500452	0.986466	0.806936	1.23341	1.11509	0.677023
0.648498	1.52842	0.219033	3.45268	1.45832	0.980119
0.843231	1.23363	0.356625	2.59281	0.0431719	0.650704
0.549279	1.13328	0.138689	2.28805	0.626253	0.388924
1.45882	2.00997	0.309089	1.60164	0.210833	0.467346
0.437611	3.34343	0.880296	2.15635	0.856748	0.86279
0.648108	0.964577	0.840762	2.68359	1.41547	0.639575
0.812539	2.79811	0.685174	0.841795	1.33717	0.338725
0.797144	0.632311	1.14952	0.358471	1.39177	0.676595
1.12212	0.348109	1.27532	1.38538	0.758092	0.50751
1.55492	0.321476	0.0275376	0.842827	0.556834	0.0053866
0.886204	0.65127	0.203077	1.219	0.563778	0.544891
0.172123	1.02766	0.947127	2.66126	0.318998	0.209613
0.774565	0.131224	1.53465	3.45268	0.778331	1.74023
0.255668	0.210954	0.56305	1.24621	1.11754	0.68233
0.290304	1.21006	0.997441	1.74682	0.899018	0.0412716
1.97508	1.22055	1.0414	1.56814	1.88954	0.450983
0.756363	1.51567	0.652463	1.35199	0.939266	0.133126
0.308083	1.74036	1.57182	0.135076	0.8572	0.675756
0.511155	0.776517	0.90909	3.41715	0.256845	0.625607
0.621754	1.69683	0.273824	1.79105	0.381396	0.342128
0.711734	1.1979	0.794032	3.28099	0.291189	0.91924
0.966661	0.514618	0.783966	1.10425	0.615711	0.800528
0.464447	0.141118	1.27573	3.45268	0.42798	0.764429
0.742891	0.84607	0.0653769	1.16366	1.43132	0.77754
0.752024	1.67087	0.783926	2.17512	0.775169	0.607526
0.324354	0.142382	0.506679	1.39818	0.69847	0.744681
0.0412716	1.1934	0.671594	1.72244	1.22615	0.128908
0.875116	0.429418	0.0613906	1.19015	1.43981	0.139085
0.813884	1.04429	1.28075	2.39023	1.4331	0.403603
0.466377	1.15715	0.0886662	0.859182	1.5994	0.452047
1.72367	2.60414	0.536242	1.43899	1.11043	0.418319
0.32268	1.06792	1.01927	1.18535	1.338	0.0107865
1.16903	0.191168	0.516455	1.69843	1.46487	0.894966
0.800402	0.151905	0.520433	1.28937	0.455246	1.47986
0.380705	0.048831	0.340243	1.45232	1.35018	0.211605
3.45268	1.68987	0.245715		0.750495	0.668971
0.986376	1.29536	1.3957		1.45418	0.273834
0.900713	0.27532	0.391874		0.111728	0.360117
0.847519	0.796334	1.6686		0.843737	0.602586
0.232019	0.299783	0.408301		1.65272	0.110311
0.791708	0.589997	0.391045		1.37538	0.338392
0.928352	0.308611	0.596129		0.347661	0.966581
0.844347	0.492501	0.880568		1.61465	0.437871
1.06919	0.793014	1.86142		0.180573	0.249007
1.28146	0.773466	0.0502467		0.828899	0.734814
1.00666	1.34923	0.753689		0.588359	0.397673
3.45268	0.833119	0.0653244		0.312481	0.220378
0.904342	1.46885	0.237792		0.18954	0.668244
0.812488	1.68105	1.6598		3.13803	0.425763
0.231016	0.140927	1.91657		0.493842	0.637196
1.91007	0.220093	0.869584		1.4406	0.458769
0.243551	0.9454	0.760383		0.750391	0.36894
0.247939	0.235432	0.0676732		0.94708	0.931431
0.335072	1.18245	0.466848		0.44075	0.654256
0.708389	1.48052	0.919569		1.48888	0.518252
0.785815	0.265149	0.79924		1.38997	0.662209
2.10005	1.14624	1.93945		0.829151	0.134599
0.97585	1.46255	0.755389		1.73391	0.609287
0.747981	1.20035	1.06635		0.951862	0.593257
0.705195	0.790348	0.588463		1.32688	0.0274771
1.01624	0.987143	1.55386		2.69601	0.513724
0.901125	2.70863	0.246292		0.639404	0.340492
0.413247	0.422326	1.5386		0.340621	2.60964
1.08486	0.47874	0.974277		2.12452	0.773091
0.790165	0.140001	1.01811		0.807515	0.331867
0.139995	3.45268	0.311326		1.59841	0.386551
1.12573	1.47098	0.314569		0.870386	1.77475
0.25085	0.129496	0.635776		0.564634	0.283718
0.743636	0.811108	1.30941		0.627775	1.725
1.07741	1.42142	0.0517976		0.753149	0.76725
0.789324	1.20663	0.23181		0.533154	0.399454
0.787438	1.69173	1.65506		0.897547	0.830081
1.99823	0.0745735	0.935075		0.815392	1.14356
0.83233	0.514535	0.264968		0.914938	3.45268
0.775677	3.45268	0.594229		0.419601	0.341546
0.422221	0.815196	0.745271		1.28093	0.662745
0.688792	2.05754	1.06566		1.49698	0.674732
0.298618	0.638015	0.852175		0.650795	0.64417
1.09108	0.460839	1.62254		0.45793	0.331664
0.703001	0.246278	0.51951		0.0782368	0.927395
1.21385	1.49743	1.40611		0.134544	0.520025
0.826051	1.03937	1.06135		0.144471	0.682022
0.699525	1.98204	0.675834		0.029799	0.0348311
0.480564	1.25781	1.32958		0.120311	1.33068
1.09569	1.14129	1.20707		0.110473	0.651947
0.885143	0.275901	0.340123		0.0287053	1.03122
0.197045	1.17981	2.49466		0.416355	0.972762
0.109557	0.424996	1.7974		0.235305	0.528945
1.97784	0.475968	0.459426		0.0726295	0.474759
0.140771	0.776793	0.0117525		0.870721	1.05111
0.213514	0.836551	0.814483		0.166113	0.0237016
0.578836	0.232203	0.740414		0.705923	0.405093
1.07418	0.357914	0.406423		0.564243	0.944776
0.706755	1.85559	1.77942		0.614662	0.349674
0.800242	1.94306	0.0408782		0.517306	0.939263
0.314322	1.32255	1.01915		0.608409	0.521671
0.617101	0.591197	1.18243		0.739124	0.48132
1.02828	0.329403	0.656742		0.0897251	0
0.318539	1.62764	0.664663		2.13035	0.743752
0.158294	0.229601	0.618837		0.747084	0.802908
0.151491	1.10024	0.403803		1.11557	0.354036
0.597963	0.141507	0.796326		0.437073	0.154204
0.519944	1.40331	3.02004		0.256151	0.578203
0.0269277	0.583049	0.501321		0.81	0.595158
0.815466	0.814333	0.299917		0.30706	0.822083
0.341933	1.78287	0.579605		1.06532	0.678038
0.804346	0.350653	0.50866		0.00596999	0.205438
1.06694	0.502149	1.21646		0.946018	0.0800535
0.480015	3.45268	1.27608		0.763029	0.411072
1.24588	1.64605	0.90211		0.975183	0.364769
0.0234299	1.68697	0.619567		1.13196	0.276
1.49606	0.7721	1.33167		1.61448	0.198206
0.143447	0.767733	0.346257		2.03846	0.0292623
0.225589	0.137069	0.379717		1.11137	0.189229
1.27201	1.36647	0.52703		1.5031	0.328994
0.229188	0.297427	0.867064		1.41886	0.229535
0.883367	0.544494	1.53918		0.967396	0.21368
0.480149	1.48326	0.381184		0.675913	0.277508
0.821279	2.19339	0.750366		0.822686	0.276034
0.364599	1.88688	0.944768		1.77196	0.409353
0.658271	0.0408782	1.12585		1.00251	0.21924
0.765999	3.45268	0.0301181		0.920632	0.233391
0.939861	0.580266	0.126293		1.26445	0.127994
0.214642	0.314926	0.305575		1.30319	0.274131
0.727952	0.60309	1.20225		1.2716	0.221219
0.997774	1.11365	0.183628		1.40865	0.161647
0.538319	0.521937	0.751384		0.331195	0.0407558
0.199706	0.275924	0.442484		1.77038	0.418671
0.66778	0.281345	1.08516		0.466189	0.371934
0.890598	3.45268	0.928196		1.51174	0.220772
0.549226	2.12578	0.0582224		2.07678	0.285726
1.84791	0.955211	0.407418		0.603984	0.166377
0.785223	3.08597	0.0969304		1.11237	0.465822
0.279297	0.115621	1.02637		0.972956	0.305595
0.71293	0.560808	0.64686		0.30572	0.369545
0.367584	2.03914	2.99481		1.94882	0.225904
1.0228	0.137768	0.285446		0.425967	0.635011
1.08666	0.767018	0.34469		0.452556	0.00920514
0.439233	3.45268	1.78998		1.40552	0.0128012
1.03123	0.680333	1.24067		0.280179	0.396985
0.491733	2.25759	0.591623		0.0924805	0.579269
0.336171	1.18239	0.537447		1.80862	0.584146
2.01367	0.478792	0.845949		2.46121	0.505486
1.02864	0.904221	1.205		0.84472	0.429563
0.824465	0.295708	0.224256		1.34567	0.707287
0.66534	0.639751	0.258131		1.03163	0.41292
2.0931	0.0158436	2.07218		1.85192	0.303669
0.73999	1.78826	0.0676732		1.51511	0.116041
0.692281	0.505546	0.906594		1.56701	0.65115
0.274065	1.7152	0.234564		0.895878	0.106273
0.0896325	0.126219	0.88137		0.303822	0.255694
0.913636	1.3052	0.897286		1.77712	0.46308
0.31767	0.104165	0.644456		1.79198	0.464657
0.619607	1.83318	0.406331		0.546891	0.386273
0.280309	0.675577	0.606282		1.28743	0.780358
0.49533	0.401987	0.183138		2.91327	0.0102217
0.486714	0.754243	1.46656		1.51492	0.51672
0.891927	0.285334	0.147309		1.06588	0.615387
0.987423	0.47371	0.421547		0.898535	0.191127
0.686207	1.40706	1.41658		0.840527	0.706394
0.812049	0.169435	1.52554		0.829874	0.159401
0.724799	1.70683	0.637131		1.57515	0.34989
0.592058	0.515991	0.258145		1.35045	0.805166
0.872634	2.22218	0.464596		1.72817	0.389381
0.670031	1.14121	1.32492		1.94629	0.274871
3.45268	0.494716	0.794434		0.992022	0.536524
0.458548	0.563395	1.25282		0.0931461	0.241768
0.16006	2.08002	0.374627		1.51271	0.587411
0.866477	1.43551	0.298026		2.69538	0.232713
0.939135	0.997766	0.525704		0.472239	0.113677
0.529392	1.13495	0.772075		1.21622	0.499659
0.558837	1.09546	0.524482		0.791561	0.348955
0.31678	1.2995	0.634201		1.49697	0.131248
1.42413	0.0728767	0.0465601		3.06526	0.24162
0.906398	1.17551	1.25179		1.00867	0.651625
1.22131	1.59759	0.864487		0.791488	0.436445
0.583972	1.64244	0.464498		1.01844	0.571213
0.87357	2.02539	1.80413		1.20194	0.486211
0.962805	0.830282	0.0472779		0.839587	0.801228
0.233276	0.91827	1.71115		1.16833	1.77094
1.43385	0.0587871	0.223577		1.80054	0.396631
0.187378	3.0623	1.70335		1.12613	0.173853
1.7169	1.29109	1.08923		0.952782	0.459222
0.536956	0.350139	0.156903		0.449404	0.232288
0.601634	0.598812	1.76025		0.650508	0.322185
0.721529	0.930974	0.301419		1.12038	0.547722
0.865914	0.600472	0.0920316		0.739475	0.789845
1.44486	1.45081	0.36296		0.943808	0.199291
0.991715	3.45268	0.659935		1.47303	0.437106
1.0726	1.94605	0.916416		1.09324	0.463682
0.749234	1.65291	0.14161		1.54013	0.403732
1.20768	0.188582	1.71789		0.485416	0.500782
0.415347	0.742044	1.56761		2.3107	0.621842
0.954815	2.08829	0.752644		1.58925	0.275965
1.71377	0.984507	0.325495		0.369688	1.83511
0.566068	2.53875	0.304703		0.842404	0.397611
0.333395	0.635663	0.0711581		1.14058	0.3347
0.811122	2.11897	1.2107		1.52876	0.831478
0.666247	1.46552	0.6597		1.21756	0.75443
1.00737	1.61296	1.03458		1.43504	0.0346553
0.909018	0.0877504	1.35853		1.43662	0.606413
2.146	0.417414	0.440256		0.98194	0.306537
1.06791	0.0348666	1.57226		0.573342	0.569808
0.678823	1.11237	0.20096		0.295723	0.356944
0.862927	1.19176	0.0634459		0.904541	0.538082
0.788537	0.902641	0.974388		1.50502	0.611109
0.751175	2.64659	1.07553		1.61988	0.153172
1.07343	2.09428	0.555646		0.410568	0.280888
0.377872	0.773044	0.308107		1.50357	0.394098
0.165974	1.37931	1.42854		0.794764	0.806367
0.547673	1.53158	0.53548		0.89914	0.705114
0.467426	0.234971	0.836646		0.610341	0.597505
0.882704	1.57987	1.07065		0.83545	0.401145
2.23904	1.4416	0.842503		0.369206	0.0943092
0.448372	0.924329	3.45268		1.12463	0.058391
0.762588	0.922058	2.40909		1.46404	0.201823
0.0342693	1.38617	3.45268		1.25886	0.310157
0.703504	1.14471	0.235801		0.516256	0.655461
1.11311	1.10873	0.807202		1.18431	0.504812
0.938827	0.628577	0.446127		1.48706	0.405687
1.13004	2.08308	3.10711		1.16731	0.483803
0.493768	0.710917	0.0586194		0.137821	0.592117
0.930846	0.463099	1.6203		0.525921	0.396457
0.612716	0.0683909	0.575864		1.64752	0.535788
0.391445	2.51306	0.0218469		0.78513	0.469722
0.753645	0.531313	0.840577		1.06657	0.0109758
0.639917	1.27899	0.237836		0.915744	0.58085
0.320708	3.45268	0.16384		1.36657	0.00816901
0.538663	0.5486	1.0277		0.437646	0.300038
0.903394	0.945363	0.763917		1.05095	0.500992
0.405618	1.21339	0.999617		1.0437	0.695672
2.21576	1.5887	1.14554		1.17251	0.367987
0.338957	1.45284	0.434538		0.515664	0.584428
0.770303	1.72566	0.651581		0.489811	0.56503
0.523759	0.375744	1.35173		1.94463	0.729101
0.632465	0.496817	0.324061		1.16404	0.736171
0.127436	2.62323	0.371523		0.928297	0.589997
0.120565	1.53748	1.02619		1.71875	0.634753
0.24768	0.838054	0.255965		1.27133	0.368531
0.787398	0.0599664	1.15646		1.0982	0.354799
0.478358	1.22454	0.357518		1.00306	0.78486
0.481956	0.887612	0.503881		0.90992	0.575419
0.600739	1.45713	1.34829		0.547352	0.166596
1.34154	1.29443	1.88607		1.58466	0.544192
0.711337	0.407736	0.700904		0.30458	0.783718
0.74455	0.490585	0.223116		1.49591	0.483224
1.90356	1.68289	0.0487477		1.46428	0.632345
0.454618	1.66556	0.133045		1.43564	0.22499
0.475693	0.757731	0.612325		1.52066	0.352277
1.10926	0.246298	0.953342		0.291963	0.464436
0.432739	0.515913	0.0655083		1.38834	0.819696
0.580034	1.33538	1.38365		2.15484	0.327034
0.291616	0.403403	1.90514		1.88203	0.245893
1.08954	0.466127	0.861909		1.83934	0.684498
0.353492	0.880916	0.873727		0.300032	0.535333
0.702465	1.13447	0.0622207		1.83068	0.554962
0.886333	1.21758	1.33798		1.0643	0.156735
0.788352	0.118939	0.190486		1.10946	1.82524
0.992351	0.102341	1.72854		1.91071	0.836728
1.25077	1.13784	0.37676		1.53463	0.883201
0.511493	0.220284	0.999554		0.581262	0.625726
1.01034	0.0941221	0.818787		1.26937	0.704088
0.687929	1.04588	0.712494		1.41804	0.866411
0.814195	0.922543	1.68417		2.09528	0.825133
0.997541	1.02854	0.522571		1.43117	0.49704
0.550162	1.06044	0.249929		1.35473	0.642136
0.798954	1.0049	0.591962		0.871518	0.864928
0.610858	3.3338	0.629617		1.90863	0.219326
0.963925	1.55726	0.504471		1.58464	0.513749
0.843119	0.703151	1.11581		1.27373	0.935351
0.373687	0.608549	0.490277		0.75451	0.637553
0.0252309	1.9857	1.3564		1.97491	0.862072
0.717859	3.45268	0.27181		0.740625	2.10303
0.731995	0.071479	0.693901		3.18148	1.06614
0.766355	1.14598	1.37053		0.945886	0.99725
0.331822	2.9711	0.490009		0.634181	0.752228
0.333657	2.3983	0.523786		0.0367449	0.731615
1.84663	1.84198	1.42818		2.01128	0.784749
0.320753	0.90088	1.69832		1.74446	0.798577
0.085914	0.6539	0.337245		0.114101	0.536946
1.26025	0.200791	1.029		1.4845	0.425134
0.622603	1.34156	1.25658		1.47616	0.912049
0.292544	0.102568	0.778645		1.29643	0.0201405
0.382068	0.177809	0.845819		1.07406	0.201271
0.456226	0.789401	0.0234352		1.15704	0.172259
0.643846	1.40358	0.31287		1.57622	0.0301574
0.57977	1.1892	0.811117		0.595349	0.128908
0.996203	0.371974	0.111181		1.06423	0.557417
0.462896	0.122205	0.33016		0.788015	1.3488
0.658132	1.73296	0.312419		1.73895	0.0655889
0.941545	0.735816	0.744467		1.83497	0.201271
0.334314	1.27735	0.167653		2.16235	0.568674
0.365457	2.45193	0.164626		1.7354	0.0821285
0.759886	1.43337	0.111915		1.43476	0.502251
0.721712	0.185483	0.101117		1.60362	0.189039
0.850766	0.764039	0.603828		1.48287	0.199269
0.380802	0.910881	0.693805		1.31	0.29216
0.496072	0.399068	0.0899942		0.857127	0.290918
0.943354	0.662124	1.36641		0.924784	1.09607
1.71705	0.825808	2.22443		1.04242	0.820285
0.943781	0.661673	0.474823		1.71093	0.786323
0.939054	0.723504	0.242398		3.13715	0.738382
0.899789	0.441387	1.93306		2.07889	1.02051
0.741501	0.870828	0.924001		2.154	0.549902
1.91128	0.24838	1.81864		0.0884687	0.870572
0.101093	1.68586	0.622487		0.318807	0.761491
0.651564	1.09373	0.903241		0.1297	0.983064
0.859769	0.982169	0.359011		0.556368	0.509143
1.0398	0.253961	1.56944		0.22108	1.66857
0.522054	1.02838	0.926912		0.121794	0.930682
0.938103	1.00227	1.30338		2.09233	0.383893
0.92697	2.29727	0.407393		0.155448	0.659943
0.141288	0.850413	0.257248		0.28713	0.711299
1.08082	1.60182	0.838744		1.50102	1.09562
0.545294	0.382407	0.922507		0.514733	1.07997
0.901272	0.526147	0.964817		0.90253	0.521849
0.383317	0.266602	0.7853		0.920909	0.60668
0.196043	1.18045	0.310821		0.429536
0.284032	3.45268	0.459853		0.610415
0.320818	0.166582	0.367284		0.636484
0.423948	0.841669	0.252871		0.328134
0.698227	0.118939	0.715758		2.37614
0.717028	0.1082	1.14321		1.13721
0.746967	3.45268	0.660875		0.702128
0.318908	1.44526	0.118764		1.31715
0.0664706	1.23871	1.73272		0.485873
0.696295	1.25132	0.782435		0.431669
1.39374	1.124	1.77523		0.354193
0.999961	0.145981	0.883316		0.0435538
0.687796	0.398219	0.43899		0.694737
0.18804	0.251139	0.0795435		0.213834
0.566869	0.142382	1.58657		0.682646
0.691037	0.115764	1.38708		0.243495
0.518438	1.04943	1.25438		0.913718
0.852197	0.322131	0.711044		0.966715
0.571184	0.689717	0.890194		0.925467
1.60976	1.64849	0.254164		0.20588
0.488142	0.262442	1.61219		1.14794
0.257176	0.739414	1.05394		0.179967
0.587531	0.151879	0.190781		0.752502
0.24264	0.160117	2.0482		0.438144
0.596327	0.336865	1.67395		1.33543
0.860469	1.39659	1.05557		1.29624
0.290878	1.67124	0.0544307		1.17868
0.80534	1.73703	0.44761		0.961333
1.0448	1.78218	0.993999		0.227893
1.89099	0.657667	0.782474		1.35301
0.126385	1.9627	1.70965		0.381401
0.0940758	1.28507	1.17251		1.13625
0.667172	3.45268	0.689962		0.328854
0.262955	0.756286	0.821276		1.41834
1.42092	0.812158	0.815295		0.0402894
0.43337	0.569513	2.09208		0.66226
0.679492	1.62784	0.219222		0.521387
1.77203	1.74487	0.495385		0.53515
0.0768177	0.043656	1.04595		1.45266
0.914049	0.815696	0.863689		1.33233
0.586177	1.17211	0.283059		0.966826
1.50387	1.56551	1.62502		0.668716
0.337275	1.8473	1.5789		0.534673
0.686359	0.260144	3.14045		1.45046
0.963137	1.69147	0.544159		0.324304
0.998143	1.14739	0.0790502		0.692157
0.994646	1.1217	0.0386925		0.977906
0.91865	1.8654	0.732918		1.31797
0.774312	1.33561	0.54416		1.23791
0.621799	0.594436	0.914971		0.379378
0.610635	1.22056	0.761761		0.364548
2.09542	0.156709	0.847973		0.529286
0.661555	1.44997	1.51307		1.3687
0.60688	3.45268	0.305405		0.315254
0.671216	1.95331	0.598298		1.38253
0.732046	2.32428	0.602549		0.630601
0.555719	0.49008	0.51686		0.955224
0.633914	1.83774	0.0755448		1.88017
0.603245	0.0529004	2.24897		1.13523
0.235401	0.598364	0.601583		0.834359
0.669433	0.617483	0.861011		0.967353
0.747002	0.0768353	0.0904166		1.14166
1.04652	0.217347	0.682546		0.991588
0.590017	0.911862	1.17232
1.30428	0.307829	0.296626
0.519947	0.86151	0.462412
0.843297	1.22659	0.820551
0.806322	0.0282189	0.145631
0.794585	1.07719	0.44843
0.323843	1.73528	0.863132
1.45964	0.257172	0.526312
0.902769	0.286159	0.765666
0.131044	0.844742	0.731205
0.863694	0.858717	3.45268
0.203311	0.93899	0.431995
0.979372	3.45268	0.594553
0.662322	1.7244	0.658005
0.497344	0.145472	0.30637
0.180378	0.0599664	0.738464
1.79489	1.26962	0.904524
3.45268	1.52114	0.60183
0.782184	1.79114	1.60934
0.627343	0.0597194	0.0614342
0.325325	0.571452	1.13108
2.88204	1.26612	0.888323
0.514459	1.62073	0.756006
0.777315	1.13578	0.070803
0.0663113	0.143507	0.448553
0.803865	0.879438	0.447413
0.730634	3.45268	1.41805
0.374277	0.418305	0.428134
0.483262	1.8701	0.270395
0.714168	1.37861	1.62463
0.791792	0.743852	3.45268
0.180905	1.18566	2.18927
0.407214	1.52793	0.981476
0.8008	1.05094	0.125145
0.664085	1.80499	0.505859
0.564342	1.72209	0.0819115
0.437847	0.974939	1.02407
0.0207853	0.410728	3.45268
0.527249	0.828646	1.08475
0.146759	1.35561	1.26799
1.32027	0.655992	0.797576
0.694156	1.46	0.988313
0.334636	1.21646	0.384115
0.473688	0.0767942	1.03151
1.11137	0.538119	2.45211
0.686296	0.178994	1.18459
0.104932	0.732974	0.504904
1.21729	0.65823	3.45268
0.673143	0.982105	3.45268
1.44679	0.043656	0.466957
0.617617	0.523711	1.059
0.673248	0.976452	0.520257
2.23968	0.0943344	0.789694
0.424274	2.35045	0.697236
0.44554	1.04764	0.747346
1.07718	0.0541943	1.15431
0.745924	0.109009	1.10964
0.82841	0.933309	0.439866
0.4792	2.88976	0.429008
1.3785	0.426078	1.14422
0.523923	2.1493	0.752984
1.102	1.309	0.048831
1.27013	1.82068	1.78196
0.174346	0.367468	0.186499
1.04601	0.728959	0.516278
0.393369	0.67968	0.729741
1.78972	1.04616	1.82258
0.32268	0.196421	0.464142
0.751613	1.24155	0.427397
0.0198065	1.15357	0.599025
0.717986	0.145981	1.19582
0.850058	1.12902	3.45268
0.642709	0.57222	0.782719
0.489037	0.899973	0.393708
1.2813	1.63588	1.01119
0.263495	1.09327	0.0158436
0.956699	1.0781	1.47021
0.052887	1.71871	1.52655
0.6375	0.201994	0.276853
0.986195	0.12719	0.350139
0.882935	0.473613	0.888242
1.21401	1.4768	0.531299
1.013	0.793014	0.382635
0.537696	1.42055	0.165044
0.740343	0.962207	0.986329
0.736482	1.41567	0.611727
1.40431	1.05658	0.19247
0.492427	0.50734	0.326346
1.00221	0.597981	0.0422871
1.5954	0.105662
0.668011	1.05576
1.0598	0.396623
0.799705	0.0644851
0.796789	0.684474
1.15319	1.39894
0.676354	0.145465
0.713179	0.7891
0.996406
0.832464
1.78048
0.291246
0.818288
1.03292
0.845209
0.718936
